# Supplementary material for: Genetically diverse Pseudomonas aeruginosa populations display similar transcriptomic profiles in a cystic fibrosis explanted lung
Source: Nat Commun. 2019 Jul 30;10:3397. doi: 10.1038/s41467-019-11414-3 (PMC6667473; doi:10.1038/s41467-019-11414-3)
Supplement: Supplementary file 3 — Supplementary Data 1 [file 41467_2019_11414_MOESM3_ESM.xlsx]

## Sheet: Differential expressed genes
Supplementary Data 1 Differential gene expression ex vivo pool vs. in vitro pool
gene	invivo - invitro log2FC	FDR corrected p value	logCPM
PA0001,dnaA	-0.481146	0.695659	11.2742
PA0002,dnaN	-0.510082	0.610509	11.9638
PA0003,recF	-1.08169	0.00500287	9.04136
PA0004,gyrB	-0.392005	0.811803	6.63373
PA0005,lptA	-1.2437	0.00595226	6.64739
PA0006	-0.404132	0.705026	7.7139
PA0007	-1.41045	0.00394174	9.51191
PA0008,glyS	-1.15905	0.00400627	8.31857
PA0009,glyQ	0.191463	0.970192	9.40881
PA0010,tag	0.499721	0.731473	6.73736
PA0011	0.722928	0.251201	8.10771
PA0012	0.841135	0.19215	7.49332
PA0015	-0.254218	0.883046	7.44335
PA0016,trkA	-1.59148	0.000903679	8.04048
PA0017	-0.705695	0.280357	7.43915
PA0018,fmt	-0.135553	0.999999	7.69907
PA0019,def	-1.10755	0.00948708	11.1171
PA0020	-0.57411	0.45957	7.42745
PA0022	0.316601	0.817029	6.67729
PA0023,qor	-0.876905	0.118447	6.5662
PA0024,hemF	-0.747074	0.196447	9.47611
PA0025,aroE	-0.850537	0.148582	10.5211
PA0031,betC	-0.171416	0.970192	8.38759
PA0032	-0.718685	0.260927	4.4338
PA0036,trpB	-0.0114038	0.999999	7.38351
PA0038	0.473188	0.622185	8.69136
PA0039	-2.25257	1.37186e-05	5.86768
PA0040	-0.62291	0.397316	6.97661
PA0041	-0.865294	0.094382	7.39839
PA0043	-0.291063	0.843604	6.76567
PA0044,exoT	1.26054	0.0281359	10.1924
PA0045	0.134151	0.980134	5.40635
PA0047	-0.679433	0.332714	8.1467
PA0053	-1.68912	0.00063608	12.0516
PA0055	-1.20957	0.00902339	6.24542
PA0059,osmC	2.0634	9.31899e-05	6.92989
PA0060	1.30109	0.0110481	9.14086
PA0061	0.295627	0.912166	9.91019
PA0062	1.33536	0.025833	5.67876
PA0063	-0.632588	0.368288	6.94448
PA0065	-1.90695	0.000149237	8.57903
PA0066	-1.62548	0.00078911	6.10815
PA0067,prlC	-0.247591	0.93675	7.9775
PA0068	0.0764242	0.999999	7.35329
PA0069	2.966	9.72539e-06	5.11782
PA0070,tagQ1	-3.13251	6.56373e-06	8.09295
PA0071,tagR1	-1.66457	0.000177509	7.42564
PA0073,tagT1	0.823543	0.339041	9.48726
PA0074,ppkA	0.196676	0.924421	5.9664
PA0077,tssM1	-2.77475	9.98e-07	7.59473
PA0079,tssK1	2.66882	0.0109437	10.2222
PA0081,fha1	-1.12471	0.00314203	7.41092
PA0082,tssA1	-2.07758	0.000829112	7.11055
PA0083,tssB1	-2.09303	0.00115143	9.732
PA0084,tssC1	-2.74033	0.000104322	6.58893
PA0085,hcp1	-3.22205	2.21957e-05	5.24402
PA0090,clpV1	-2.29169	8.63434e-05	7.23664
PA0091,vgrG1	-3.27035	3.95345e-06	9.21975
PA0093	-1.15934	0.0228224	7.83442
PA0095	-1.30443	0.0058379	5.57249
PA0101	-0.047569	0.999999	10.0418
PA0102	-1.42259	0.00120199	9.71235
PA0103	0.578447	0.464893	6.60193
PA0105,coxB	0.290602	0.883046	9.67993
PA0112	3.06718	2.18956e-05	8.36011
PA0114,senC	1.01919	0.0219998	6.79826
PA0115	-0.597443	0.429875	8.32822
PA0116	-0.347818	0.934007	6.56147
PA0117	0.597464	0.429875	9.25634
PA0118	-0.568655	0.481035	9.07675
PA0119	-0.501071	0.56859	8.65895
PA0121	0.204412	0.997437	5.29616
PA0122,rahU	-1.48008	0.0128168	8.6942
PA0125	0.40651	0.713717	7.48528
PA0126	-1.52083	0.0013824	7.69476
PA0128	-0.121274	0.984467	5.9905
PA0129,bauD	-0.534925	0.591464	9.45893
PA0130,bauC	0.863759	0.354543	5.81915
PA0131,bauB	1.59316	0.025228	8.33275
PA0132,bauA	1.37939	0.14961	9.38524
PA0133,bauR	-0.140521	0.978071	6.30479
PA0134	1.36789	0.00535042	4.5716
PA0139,ahpC	2.24832	0.000200457	4.6057
PA0140,ahpF	4.13427	5.83859e-07	7.43075
PA0141	0.162144	0.966743	8.4057
PA0142	1.10037	0.0631174	8.30749
PA0143,nuh	-0.743474	0.247536	16.7395
PA0145	0.883128	0.176966	5.23195
PA0146	-0.0806368	0.999999	6.67333
PA0147	-0.556092	0.484037	9.11355
PA0148	0.250377	0.999999	8.10745
PA0149	2.63944	7.43059e-05	16.6705
PA0150	1.89132	0.000307128	8.30192
PA0151	2.08379	0.000505132	6.15081
PA0155,pcaR	-0.55237	0.504933	5.68422
PA0156,triA	1.07826	0.0225639	5.57629
PA0157,triB	0.184275	0.999999	8.86272
PA0158,triC	-0.51657	0.579239	5.88493
PA0159	-0.688648	0.302103	5.86639
PA0163	-0.756398	0.266115	5.68352
PA0164	0.487642	0.607523	6.00609
PA0167	-2.16199	0.000108104	7.97956
PA0171	-2.16228	0.000118083	6.10263
PA0172,siaA	-1.4232	0.00306577	6.72968
PA0179	0.567526	0.515437	5.82242
PA0180,cttP	0.0930534	0.997114	9.52429
PA0181	-0.558933	0.482078	7.42534
PA0195,pntAA	0.636483	0.378816	6.60694
PA0200	3.69299	1.67459e-05	8.42716
PA0201	0.5908	0.444492	8.49874
PA0208,mdcA	4.43401	5.96263e-06	4.97839
PA0214	2.33104	0.000448468	9.79417
PA0217	-0.151172	0.993655	9.84564
PA0218	0.112925	0.999999	7.16291
PA0219	2.81334	0.000207135	6.22339
PA0223	-0.479731	0.612269	6.38242
PA0225	-0.637461	0.375588	6.63451
PA0226	2.46177	0.0237136	5.15125
PA0227	-0.0102105	0.999999	6.1791
PA0228,pcaF	0.638287	0.431065	5.14384
PA0229,pcaT	0.759784	0.179714	6.72018
PA0230,pcaB	0.291945	0.999999	7.7578
PA0231,pcaD	-0.947352	0.100747	9.175
PA0232,pcaC	0.684966	0.347928	4.8895
PA0242	0.744767	0.244663	10.2372
PA0246	-0.00796015	0.999999	6.63746
PA0249	2.22806	2.11765e-05	5.92106
PA0250	1.13993	0.0174392	9.10881
PA0254	-0.658362	0.334852	8.18227
PA0255	-0.232476	0.999999	6.73111
PA0256	0.219787	0.999999	7.64233
PA0257	-0.266557	0.913596	5.5354
PA0258	-0.999144	0.101704	4.58726
PA0259	-1.54845	0.000960129	9.05188
PA0260	-1.30741	0.00246455	6.78336
PA0261	-1.0089	0.0886329	6.18686
PA0262	-1.12126	0.00597037	6.47747
PA0265,gabD	-0.223072	0.921548	7.21974
PA0266,gabT	0.0968794	0.997437	6.25703
PA0267	0.261763	0.8706	6.57777
PA0268	1.29604	0.0956243	9.35971
PA0271	0.116072	0.987882	5.9184
PA0275	-0.256203	0.954293	6.44675
PA0276	3.93256	5.73077e-05	5.72247
PA0277	-1.1154	0.123368	5.16
PA0280,cysA	-0.493227	0.579717	7.44085
PA0281,cysW	0.145851	0.970192	6.65906
PA0282,cysT	-0.322903	0.836873	14.1038
PA0283,sbp	1.38721	0.00249975	6.51629
PA0284	0.4287	0.678074	9.82713
PA0285	-0.136979	0.994292	6.66479
PA0286,desA	0.183232	0.97322	5.47867
PA0290	0.442981	0.714494	4.41062
PA0291,oprE	-0.147718	0.968263	7.14043
PA0292,aguA	-0.624866	0.369626	6.80368
PA0293,aguB	-0.0420294	0.999999	6.7583
PA0295	-0.636206	0.403688	8.92051
PA0296,spuI	-1.72946	0.000246075	5.75688
PA0297,spuA	-1.75573	0.000646357	5.3951
PA0298,spuB	-1.00438	0.0807105	7.59027
PA0299,spuC	-0.219581	0.903592	7.32168
PA0300,spuD	-1.45521	0.00430687	7.11211
PA0301,spuE	-1.23282	0.0061321	4.48799
PA0302,spuF	-1.69444	0.000869132	6.44678
PA0304,spuH	-1.17753	0.0186796	4.78035
PA0305,hacB	-0.0110653	0.999999	3.87306
PA0308	-0.708007	0.266917	10.5973
PA0309	0.613979	0.421593	7.59946
PA0312	-0.960288	0.0597409	6.2696
PA0314	-0.209966	0.999999	4.52781
PA0315	-0.0928919	0.999999	7.40848
PA0316,serA	0.536679	0.537573	5.13593
PA0317	-0.163889	0.999387	10.6752
PA0318	-0.546268	0.682206	5.68335
PA0319	-0.168053	0.969477	6.10394
PA0320	2.13483	0.00721966	7.21256
PA0327	0.989049	0.0997874	8.04015
PA0329	-0.259047	0.919901	5.37109
PA0330,rpiA	0.569089	0.467404	6.79243
PA0331,ilvA1	-0.332602	0.883046	5.3958
PA0332	0.151305	0.975072	8.74583
PA0334	-0.278555	0.87217	4.08514
PA0335	-0.209888	0.999999	6.79761
PA0336,ygdP	-1.44227	0.000819076	6.7888
PA0337,ptsP	-0.92044	0.0391877	7.97075
PA0338	0.0691107	0.999999	5.18572
PA0339	0.100857	0.999999	7.50358
PA0340	-0.796695	0.20243	7.35092
PA0341,lgt	-0.72017	0.30773	6.93325
PA0342,thyA	-0.251164	0.927881	9.42718
PA0343	-0.305801	0.845926	5.66712
PA0344	0.640279	0.602882	5.99103
PA0345	1.01751	0.172361	6.67267
PA0346	-0.311208	0.871002	5.01405
PA0350,folA	-0.527749	0.853185	4.60243
PA0351	-0.208276	0.933258	6.62778
PA0353,ilvD	-0.370402	0.883046	8.14356
PA0354	0.909651	0.114971	8.12183
PA0355,pfpI	2.9339	6.63586e-05	6.85202
PA0356	-0.482363	0.600483	7.91133
PA0357,mutM	-0.881385	0.0833461	7.12378
PA0358	0.0532659	0.999999	6.90085
PA0359	0.0491836	0.999999	9.16852
PA0360	-0.667823	0.301214	4.99111
PA0361	0.354993	0.861906	7.00789
PA0362,fdx1	-0.272562	0.87217	11.5826
PA0363,coaD	-1.38922	0.0808871	6.81207
PA0364	-1.28199	0.0145453	5.62145
PA0365	0.416257	0.690126	6.07551
PA0366	0.376729	0.740306	5.6097
PA0367	0.834316	0.115119	5.75174
PA0368	-0.305359	0.87217	6.28087
PA0370	-1.27941	0.00477009	6.98948
PA0371	-0.422727	0.900862	4.4644
PA0372	0.596169	0.420581	10.12
PA0373,ftsY	0.123086	0.999999	6.09606
PA0374,ftsE	-0.315916	0.938677	6.95118
PA0375,ftsX	0.0150733	0.999999	5.02199
PA0376,rpoH	0.92061	0.087573	13.3824
PA0377	1.35284	0.00179302	9.23495
PA0381,thiG	-0.512093	0.555275	4.86925
PA0382,micA	-0.183241	0.935718	5.91591
PA0386	0.375685	0.740612	4.74985
PA0387	0.00401005	0.999999	6.87204
PA0388	-0.764409	0.196721	6.53006
PA0389	-2.02626	5.00117e-05	7.92041
PA0390,metX	-1.38729	0.0181169	6.86653
PA0391	-0.607559	0.400012	7.18564
PA0392	-1.90658	0.000304594	8.57576
PA0393,proC	-1.57411	0.00135701	7.0364
PA0394	-0.21846	0.99473	4.84895
PA0395,pilT	-0.763275	0.207383	10.5607
PA0396,pilU	-0.653151	0.353909	6.98873
PA0397	-0.247487	0.970438	8.29269
PA0399	-0.128524	0.975946	5.41758
PA0400	-0.149637	0.966743	5.72502
PA0401	-0.577364	0.453412	8.06433
PA0402,pyrB	-0.347475	0.821781	7.56599
PA0404	-0.521325	0.789468	9.57817
PA0405	0.647077	0.296138	6.15909
PA0406,tonB3	0.649778	0.357681	4.55971
PA0407,gshB	-0.639255	0.354535	7.38176
PA0408,pilG	-1.64448	0.00750365	7.51623
PA0409,pilH	-0.227643	0.899313	5.79629
PA0410,pilI	-1.25032	0.00985803	8.37586
PA0411,pilJ	-1.31283	0.0110467	5.27283
PA0412,pilK	-0.897885	0.0601399	6.47397
PA0413,chpA	-0.653494	0.304118	6.70192
PA0418	-0.912225	0.0473986	6.11763
PA0420,bioA	-2.1742	1.18217e-05	5.38486
PA0421	-0.0870508	0.999999	4.51518
PA0422	-1.67088	0.00125624	9.55499
PA0423,pasP	-2.69105	2.21957e-05	5.86699
PA0424,mexR	1.40846	0.0117117	5.69562
PA0425,mexA	0.216807	0.970438	5.60336
PA0426,mexB	-0.888813	0.20243	8.9818
PA0427,oprM	-0.392995	0.72913	7.72311
PA0428	0.0795458	0.999999	8.51214
PA0429	0.521777	0.547164	7.07493
PA0430,metF	0.191456	0.93452	5.28831
PA0431	1.9734	3.54988e-05	8.00005
PA0432,sahH	0.452829	0.689497	4.90835
PA0434	1.04425	0.0863983	9.18553
PA0435	1.47607	0.013752	5.41734
PA0436	-0.605816	0.392592	6.70795
PA0441,dht	1.41626	0.00181291	6.4094
PA0443	2.64466	7.33841e-05	7.23133
PA0444	0.314145	0.828006	7.98322
PA0446	0.276991	0.853185	7.04112
PA0447,gcdH	1.34233	0.0192673	6.00063
PA0448	0.433154	0.676277	7.01611
PA0449	-0.00577704	0.999999	9.73961
PA0451	0.444103	0.649584	8.73854
PA0452	1.49412	0.00193802	7.85147
PA0454	-0.963049	0.0404341	7.45524
PA0455,dbpA	0.946062	0.0642205	5.66514
PA0456	-0.345709	0.786082	7.91927
PA0457.1	-0.221344	0.980134	8.01118
PA0458	-0.895176	0.0856745	6.24009
PA0459	0.452955	0.736097	6.32767
PA0460	0.775573	0.216362	6.87773
PA0461	-1.43824	0.00180188	4.49179
PA0462	2.06415	0.000104078	5.58087
PA0463,creB	0.025609	0.999999	9.66689
PA0464,creC	-0.521169	0.573535	6.47372
PA0465,creD	2.08528	0.00482074	8.13354
PA0467	0.314398	0.997107	4.29335
PA0468	0.115752	0.999999	5.32455
PA0469	0.33752	0.867817	6.18783
PA0470	1.90414	0.00184089	6.6302
PA0473	-1.13711	0.00589396	7.06125
PA0478	-0.103254	0.998387	8.39865
PA0481	0.180031	0.999999	5.32626
PA0482,glcB	0.436106	0.692778	5.16799
PA0483	0.0690738	0.999999	5.32185
PA0484	1.04205	0.0327766	6.30798
PA0485	1.64463	0.00390504	5.29171
PA0486	0.623207	0.377741	7.04855
PA0487	0.0067671	0.999999	5.69943
PA0490	1.6172	0.0157331	6.09055
PA0494	1.85967	0.0121855	6.23004
PA0495	1.83517	0.00600809	8.84285
PA0496	1.03389	0.0907975	4.99813
PA0500,bioB	-0.153952	0.994292	6.71966
PA0501,bioF	-0.0254783	0.999999	6.55433
PA0502	-0.620797	0.441163	7.18415
PA0503	-2.02396	0.00154865	4.73548
PA0505	3.32055	1.58737e-05	5.74879
PA0506	2.00104	0.000103681	8.30428
PA0507	0.691454	0.324833	5.51867
PA0508	1.57187	0.00139254	6.24062
PA0509,nirN	-2.02678	0.0174075	5.06058
PA0519,nirS	-1.23723	0.0857382	6.92964
PA0524,norB	2.35721	6.90222e-05	6.06803
PA0527,dnr	-0.594937	0.548903	6.16791
PA0527.1,rsmY	-3.64051	6.03263e-05	8.6001
PA0529	0.94578	0.156378	8.81854
PA0530	1.05655	0.084548	7.70727
PA0532	2.21757	0.000753809	7.48599
PA0533	-0.622284	0.380283	7.92339
PA0534,pauB1	1.37277	0.00177699	7.98789
PA0535	1.37805	0.0029184	10.6158
PA0536	3.60623	2.21957e-05	6.64317
PA0537	1.65455	5.39475e-05	6.39716
PA0538,dsbB	1.72762	0.00151421	3.89371
PA0541	-0.247324	0.903044	6.43699
PA0542	0.459256	0.688829	7.03355
PA0545	-0.0220184	0.999999	6.93371
PA0546,metK	1.25885	0.00554813	6.45769
PA0547	1.31205	0.00924492	11.4134
PA0548,tktA	-0.45118	0.701922	4.97741
PA0549	-0.531838	0.535044	9.85188
PA0550	-1.0049	0.13275	4.58598
PA0551,epd	-0.700138	0.242651	8.74655
PA0552,pgk	-1.12857	0.00721966	7.38948
PA0553	1.03007	0.0266152	6.31188
PA0554	0.379548	0.769468	6.44886
PA0555,fda	-0.128436	0.993655	6.99068
PA0556	1.21865	0.010084	8.69467
PA0558	1.18052	0.00171878	6.0038
PA0559	0.167974	0.950325	8.44279
PA0560	1.22693	0.0251786	4.08603
PA0561	-0.466248	0.621106	4.50071
PA0562	0.0588551	0.999999	8.85617
PA0563	-1.02576	0.0674786	10.6068
PA0564	0.0193424	0.999999	7.23598
PA0565	3.77878	1.11625e-06	5.26856
PA0566	0.522361	0.899554	8.43978
PA0568	-1.4577	0.0152832	7.36387
PA0569	-0.443767	0.704463	7.85638
PA0570	-0.0502448	0.999999	5.44746
PA0571	-1.245	0.0298344	5.88462
PA0574	-1.46936	0.000817476	6.94271
PA0575	1.35948	0.0215807	7.47062
PA0576,rpoD	0.461617	0.722297	5.17931
PA0577,dnaG	-0.660044	0.329999	5.56305
PA0578	0.0490425	0.999999	5.5858
PA0579,rpsU	-1.20816	0.10219	7.20967
PA0580,gcp	0.00909423	0.999999	4.78428
PA0581	0.563466	0.476018	7.50751
PA0582,folB	0.18625	0.952627	6.33959
PA0583	1.73962	0.00313879	6.1034
PA0584,cca	0.578242	0.451259	4.94374
PA0586	0.766375	0.266115	8.29681
PA0587	1.31757	0.0118837	8.38513
PA0588	1.52009	0.0440067	6.65176
PA0590,apaH	-0.352624	0.784858	5.88028
PA0591	-0.518225	0.543462	4.98788
PA0592,ksgA	0.660811	0.33439	9.4018
PA0594,surA	-1.96924	2.60427e-05	4.18106
PA0595,ostA	-0.881938	0.0918425	6.24957
PA0596	0.300684	0.999999	6.44018
PA0597	0.211029	0.924421	7.50141
PA0598	0.423428	0.71046	11.0007
PA0599	-0.0222831	0.999999	5.26969
PA0600	-0.150487	0.997556	4.32247
PA0601	1.06247	0.00732249	9.28117
PA0602	0.728818	0.22926	6.65531
PA0603	-0.344652	0.785048	9.9376
PA0604	-0.414268	0.690126	5.59011
PA0607,rpe	-0.307692	0.820918	7.15074
PA0608	0.739726	0.350493	4.696
PA0609,trpE	0.31172	0.853185	7.50113
PA0610,prtN	1.08934	0.0464357	6.64581
PA0611,prtR	-0.648718	0.309458	6.5893
PA0612,ptrB	1.74992	0.00645997	7.24883
PA0613	2.73614	4.51122e-05	8.2203
PA0614	1.72648	0.00482074	9.12943
PA0629	0.316575	0.820261	4.97996
PA0633	0.864928	0.246916	6.92405
PA0634	-0.191769	0.93452	6.15489
PA0636	1.53216	0.0064583	6.09556
PA0638	1.28952	0.0560073	5.09039
PA0639	1.45091	0.0352621	8.80603
PA0640	1.53007	0.0086972	6.22568
PA0641	1.65416	0.00475867	9.17165
PA0643	0.0671074	0.999999	6.62749
PA0644	-0.232005	0.933984	5.59561
PA0645	0.465245	0.653213	7.59545
PA0649,trpG	-0.350964	0.897308	4.29966
PA0650,trpD	-0.833237	0.094382	8.41376
PA0651,trpC	-0.87303	0.0470709	6.66724
PA0652,vfr	0.467885	0.688769	5.57294
PA0653	-0.62477	0.429875	6.68485
PA0654,speD	0.502983	0.583231	7.01676
PA0655	1.04917	0.0225558	4.9801
PA0657	-0.00987933	0.999999	3.97242
PA0658	0.801468	0.123315	7.44354
PA0659	-1.23493	0.00487644	4.2725
PA0660	-0.628398	0.403456	5.45039
PA0661	-0.863926	0.108459	4.86585
PA0662,argC	-0.313236	0.927921	7.23983
PA0663	-0.167928	0.999999	11.1697
PA0664	-0.695012	0.2417	6.33188
PA0665	1.67085	0.000560798	6.29124
PA0666	0.191153	0.972134	7.50521
PA0667	0.31828	0.869263	5.70377
PA0668,tyrZ	-1.02358	0.0404359	5.20238
PA0668.1	2.06783	0.00102566	4.8981
PA0668.2	-0.746252	0.334276	4.37666
PA0668.3	0.389553	0.733981	4.21393
PA0668.4	7.13897	1.13311e-05	6.33514
PA0669	0.414682	0.705026	4.10894
PA0673	0.61495	0.414921	8.41527
PA0679	0.626935	0.431065	5.3047
PA0690	0.611424	0.391574	6.10942
PA0705,migA	-0.0121446	0.999999	8.15404
PA0706,cat	-0.362064	0.755634	6.2557
PA0708	-0.744722	0.17852	10.108
PA0710,gloA2	-0.231315	0.970438	5.61616
PA0713	-0.885631	0.14139	4.37073
PA0714	0.56386	0.561572	5.23511
PA0722	-2.02988	0.0195202	12.4814
PA0727	-0.266895	0.878713	5.23063
PA0730	0.73994	0.401095	8.19425
PA0731	0.0123896	0.999999	7.38674
PA0732	1.20056	0.050658	5.24012
PA0734	1.57591	0.00428435	5.37518
PA0736	-0.966239	0.100928	6.07682
PA0739	1.15754	0.0365596	7.64622
PA0742	0.128329	0.999588	7.24131
PA0744	-1.83201	0.0219998	4.43822
PA0745	-2.27888	0.00991219	6.46338
PA0746	-3.20542	0.00135149	5.54602
PA0747	-1.2098	0.0706318	5.30157
PA0749	-1.61422	0.000662402	6.69132
PA0750,ung	-2.47296	3.24289e-05	7.58918
PA0752	1.0573	0.16007	4.7042
PA0755,opdH	-0.537207	0.557495	7.53525
PA0756	-0.710621	0.281697	6.35698
PA0757	0.444957	0.649585	4.57087
PA0758	1.28324	0.0062015	4.94854
PA0759	-0.219775	0.947474	3.66127
PA0760	0.948221	0.0803551	4.40726
PA0761,nadB	0.0340136	0.999999	6.12688
PA0762,algU	2.19819	4.28744e-05	5.38244
PA0763,mucA	3.02989	3.69666e-06	6.65748
PA0764,mucB	1.76986	0.000168359	7.2763
PA0765,mucC	-0.399266	0.753366	7.48697
PA0766,mucD	-0.637938	0.333784	7.15116
PA0767,lepA	0.629503	0.399491	5.46231
PA0768,lepB	-0.338418	0.825647	3.96238
PA0769	-0.498991	0.574199	4.62172
PA0770,rnc	-0.304312	0.836452	8.5405
PA0771,era	0.809413	0.141628	8.62688
PA0773,pdxJ	-0.840781	0.114592	6.90305
PA0774	0.330741	0.793064	7.52712
PA0775	-0.341334	0.785959	5.91455
PA0777	-0.601103	0.420016	8.09139
PA0778,icp	-0.543623	0.514029	5.38161
PA0779	-1.11786	0.194388	5.13915
PA0780,pruR	-0.86784	0.129526	5.83443
PA0782,putA	-1.27449	0.01117	6.53469
PA0783,putP	-1.05522	0.0701222	9.02865
PA0784	0.271725	0.999999	7.12572
PA0787	0.440331	0.855163	8.96023
PA0788	-0.0206168	0.999999	5.28409
PA0789	-0.56076	0.485987	7.66899
PA0792,prpD	-0.684133	0.547941	4.87319
PA0793	-1.27418	0.123072	4.80258
PA0794	-1.54454	0.0632287	5.11817
PA0795,prpC	-2.09973	0.0185703	6.81205
PA0796,prpB	-0.775751	0.398046	5.48011
PA0797	0.0967381	0.994292	6.56078
PA0798,pmtA	0.794523	0.267907	7.24823
PA0799	-0.320186	0.903044	5.10838
PA0801	1.45874	0.0017966	8.08199
PA0804	0.687867	0.254237	6.69341
PA0805	1.53094	0.000342292	5.62965
PA0807,ampDh3	-0.342652	0.785385	5.55453
PA0811	-1.02485	0.0453336	8.90155
PA0815	-1.28065	0.0257412	7.66926
PA0816	1.59976	0.00461018	9.01736
PA0830	1.37446	0.00844462	6.90354
PA0831,oruR	-1.10156	0.0193279	8.24089
PA0833	0.923484	0.0751742	7.58236
PA0834	0.0088702	0.999999	7.08028
PA0835,pta	0.608426	0.44273	9.96008
PA0836,ackA	0.0271241	0.999999	5.03211
PA0837,slyD	0.175386	0.964705	6.72584
PA0838	1.26558	0.0199574	5.03332
PA0839	3.48657	1.60571e-06	5.22664
PA0840	3.59275	2.82788e-06	4.77427
PA0843,plcR	1.96502	0.000445526	9.07921
PA0844,plcH	1.25076	0.00721966	6.04605
PA0846	0.605926	0.406767	6.7957
PA0847	-0.780104	0.211307	3.60737
PA0848	4.19755	5.79349e-07	10.1389
PA0849,trxB2	3.12905	2.69285e-05	5.66026
PA0853	1.39606	0.00375938	4.05676
PA0854,fumC2	1.01354	0.0419649	5.87287
PA0856	0.777855	0.157185	7.73653
PA0857,bolA	0.142625	0.991179	3.51067
PA0858	0.572472	0.465095	4.109
PA0860	-0.417099	0.725651	6.47794
PA0861	-1.26798	0.00314203	5.42975
PA0862	0.337273	0.904099	5.23679
PA0863	0.295344	0.961391	5.49042
PA0865,hpd	-4.29249	5.4606e-06	9.67348
PA0866,aroP2	-1.39195	0.024509	9.06067
PA0867,mliC	-2.59644	2.60427e-05	5.16841
PA0868	0.321538	0.878732	8.00498
PA0869,pbpG	0.263856	0.942292	4.26135
PA0870,phhC	-1.72758	0.000918497	4.46862
PA0871,phhB	-2.36833	8.61437e-05	5.85615
PA0872,phhA	-1.57261	0.00304432	7.46932
PA0873,phhR	-0.678507	0.324669	9.99536
PA0876	-0.173862	0.970192	5.23656
PA0877	1.66543	0.00186767	5.52523
PA0886	0.503226	0.624213	7.56603
PA0887,acsA	-2.35313	3.29644e-05	6.20946
PA0888,aotJ	-0.296942	0.874661	5.28922
PA0889,aotQ	0.309488	0.839864	9.6572
PA0890,aotM	-1.0499	0.034696	7.71391
PA0891	-0.715981	0.231922	5.58509
PA0892,aotP	-1.17839	0.00665785	9.51325
PA0893,argR	-0.316261	0.856777	7.26766
PA0895,aruC	-1.41244	0.00535042	6.27098
PA0896,aruF	-1.76695	0.00193923	7.02686
PA0897,aruG	-1.43431	0.00216085	10.1319
PA0898,aruD	-1.65682	0.00189319	10.4613
PA0899,aruB	-1.29178	0.0147046	5.51285
PA0900	-1.15014	0.0105986	8.20154
PA0901,aruE	-1.4554	0.00228502	5.65575
PA0902	-1.25319	0.0265251	5.32652
PA0903,alaS	-0.705297	0.214696	5.50672
PA0904,lysC	-0.862153	0.0823873	8.38543
PA0905,rsmA	0.649268	0.415961	10.0758
PA0905.1	-0.99278	0.120379	7.4239
PA0905.2	0.0311378	0.999999	6.60536
PA0905.3	0.36731	0.762081	5.16809
PA0906	0.0850918	0.999999	6.82347
PA0907	1.43826	0.00306309	8.44002
PA0913,mgtE	-0.113675	0.993655	7.05677
PA0916	0.647978	0.429875	3.80792
PA0917,kup	0.866426	0.094382	9.97536
PA0918	-1.04718	0.0398668	6.31776
PA0919	-0.546447	0.50234	6.12433
PA0920	0.217883	0.949508	6.46483
PA0922	2.26031	8.88754e-06	7.07884
PA0923,dinB	0.0033775	0.999999	6.91516
PA0924	0.05336	0.999999	7.32887
PA0925	0.131074	0.982567	6.01827
PA0926	0.416019	0.695525	6.04997
PA0927,ldhA	-1.25873	0.00835471	12.0357
PA0928,gacS	-0.423068	0.83402	6.60229
PA0930	0.725609	0.248749	11.3134
PA0931,pirA	2.74653	0.000104078	5.29157
PA0932,cysM	0.283477	0.921548	6.83493
PA0933,ygcA	-0.943641	0.034763	4.45204
PA0934,relA	-0.715328	0.17852	6.82236
PA0935	0.403344	0.8069	6.60664
PA0936,lpxO2	-0.0968253	0.994292	8.86806
PA0937	-0.989682	0.0481869	6.35387
PA0938	-0.673098	0.332714	5.53864
PA0940	0.15399	0.970192	5.79984
PA0941	0.414954	0.690126	6.26584
PA0942	0.56616	0.471369	5.5765
PA0943	-0.142572	0.997437	6.4315
PA0944,purN	-0.371784	0.898532	6.01832
PA0945,purM	-0.261113	0.883046	4.76478
PA0946	-0.192444	0.997437	6.896
PA0947	0.743549	0.263615	5.19835
PA0948	-1.01439	0.0347304	6.48762
PA0949,wrbA	-0.43814	0.731998	6.66446
PA0950	-0.569528	0.470965	6.883
PA0951	-1.12664	0.00760199	6.8279
PA0953	-0.0208425	0.999999	5.46461
PA0954	-0.0483362	0.999999	4.35116
PA0955	-0.54775	0.515437	4.63922
PA0956,proS	-0.576112	0.455452	7.48398
PA0958,oprD	-2.99135	0.000118083	5.93522
PA0959	-0.520888	0.555675	6.45244
PA0962	-0.0557955	0.999999	4.17651
PA0963,aspS	-0.680142	0.29961	7.05813
PA0964,pmpR	-2.38791	1.83287e-06	4.05163
PA0965,ruvC	0.0774488	0.999999	11.5804
PA0966,ruvA	-0.57252	0.463532	7.79917
PA0967,ruvB	-1.6688	0.000560798	6.62362
PA0968	-0.432051	0.670859	5.18325
PA0969,tolQ	-0.692826	0.272291	5.73501
PA0970,tolR	-0.217712	0.985128	5.57118
PA0971,tolA	0.581852	0.444492	6.00277
PA0972,tolB	-0.732386	0.185687	3.76915
PA0973,oprL	-1.4698	0.000240651	6.11837
PA0974	-0.589719	0.429875	5.00842
PA0975	1.68502	0.0288683	5.35879
PA0976	1.57413	0.000632104	7.81172
PA0978	0.0495057	0.999999	6.55511
PA0979	2.03898	1.18217e-05	7.35313
PA0986	-0.575342	0.456845	6.15422
PA0987	0.557914	0.486521	6.14364
PA0988	0.211313	0.937226	6.83608
PA0990	1.22491	0.0305689	5.60468
PA0991,hptA	-1.367	0.00347801	6.44895
PA0994,cupC3	-0.986724	0.0573824	8.57364
PA0995,ogt	-0.378488	0.811803	7.0144
PA1000,pqsE	-0.926324	0.111062	8.43602
PA1001,phnA	-0.716283	0.248642	6.46737
PA1003,mvfR	-0.046175	0.999999	7.4333
PA1004,nadA	0.417357	0.756461	9.85706
PA1005	-0.626782	0.347928	7.50648
PA1007	-0.158699	0.964705	10.0301
PA1008,bcp	-0.210991	0.923367	6.36386
PA1010,dapA	-1.00799	0.0633092	6.077
PA1011	-1.85921	0.000133092	4.55103
PA1012	-1.52995	0.000220312	4.7884
PA1013,purC	-0.656763	0.313249	7.67745
PA1015	-0.721102	0.287049	5.63871
PA1017,pauA	1.49305	0.0187316	6.59132
PA1022	0.430366	0.669808	6.90568
PA1027	0.318879	0.825598	7.85218
PA1029	0.758578	0.20511	5.69248
PA1030	-0.138796	0.999999	8.51305
PA1031	-1.20937	0.00235272	4.94249
PA1032,quiP	-1.14702	0.0326706	8.24845
PA1034	-2.81073	2.98353e-05	8.1281
PA1035	-0.741949	0.277406	3.99815
PA1036	0.601788	0.412656	8.28694
PA1039	-0.321396	0.992112	6.90173
PA1041	-1.09398	0.0989198	8.36748
PA1042	0.32457	0.841551	8.49599
PA1043	-0.0143586	0.999999	7.9446
PA1045	0.35683	0.874661	6.62374
PA1046	-0.101826	0.99595	5.4253
PA1047	-1.14965	0.0165007	8.8264
PA1048	-0.21731	0.977239	6.0546
PA1049,pdxH	-0.402118	0.719006	6.52036
PA1050	0.234476	0.896886	4.92086
PA1051	2.20947	8.91763e-05	7.67594
PA1052	0.749293	0.27529	9.2142
PA1053	-0.264272	0.934603	6.60983
PA1054	0.0954828	0.999999	8.55371
PA1056	-0.309595	0.878732	4.2124
PA1057	0.607598	0.422376	3.86112
PA1060	-0.198946	0.933258	8.52602
PA1061	0.983263	0.0299001	9.12795
PA1062	-0.279162	0.845926	5.48285
PA1065	0.372934	0.958405	5.56628
PA1068	0.597604	0.416805	5.98502
PA1069	-0.61225	0.385974	6.53208
PA1071,braF	-2.2045	0.00160298	9.48759
PA1074,braC	-2.01532	0.00114304	5.06287
PA1077,flgB	0.289372	0.845926	7.47321
PA1078,flgC	0.133091	0.97322	7.92619
PA1079,flgD	0.0952741	0.999672	3.61338
PA1080,flgE	-0.111652	0.997107	3.92676
PA1081,flgF	1.29439	0.0527859	5.10744
PA1082,flgG	1.08292	0.0619813	7.20113
PA1083,flgH	1.54845	0.00892636	6.06535
PA1084,flgI	0.544989	0.527657	7.09709
PA1085,flgJ	0.637784	0.400012	7.5007
PA1086,flgK	-0.16999	0.958405	7.90202
PA1087,flgL	-0.0675743	0.999999	6.05394
PA1088	-0.346102	0.786105	6.5292
PA1089	-0.141175	0.972363	7.26858
PA1090	-0.638161	0.361986	4.14259
PA1091,fgtA	-0.288089	0.88745	7.6776
PA1092,fliC	3.4959	4.95647e-05	6.79522
PA1094,fliD	0.677717	0.34675	5.01236
PA1095	2.08258	0.000145022	10.2124
PA1097,fleQ	-1.06121	0.0164254	6.83069
PA1098,fleS	0.589427	0.439015	6.90355
PA1099,fleR	-0.506401	0.562271	5.53644
PA1100,fliE	-0.166188	0.950505	5.32895
PA1101,fliF	0.60938	0.387199	5.9904
PA1102,fliG	-0.0744212	0.999999	7.11736
PA1103	-0.286447	0.999999	6.59346
PA1104,fliI	-0.131746	0.999999	5.20645
PA1106	0.259524	0.87615	7.95264
PA1109	-0.337601	0.815195	9.35015
PA1110	0.523142	0.540624	6.36181
PA1112	1.21533	0.0144261	6.55813
PA1112.1	-0.140998	0.984467	9.11881
PA1115	1.18074	0.120357	5.71472
PA1116	1.51997	0.0456518	4.03951
PA1117	1.23302	0.0185291	7.71224
PA1118	1.08735	0.0442836	4.45243
PA1119,yfiB	-2.66128	1.98614e-05	6.11671
PA1120,tpbB	-2.45579	1.761e-05	6.12275
PA1121,yfiR	-0.557109	0.486317	7.10748
PA1122	-0.0971717	0.999999	7.86044
PA1123	1.25938	0.0127322	4.93047
PA1124,dgt	-1.19769	0.00354707	6.78639
PA1125	-1.27989	0.013915	8.24985
PA1126	-1.18493	0.091508	5.34222
PA1127	-0.247468	0.999999	4.23611
PA1132	-1.47565	0.0086972	4.14483
PA1135	-0.623699	0.490156	5.96205
PA1137	2.66259	0.00063608	4.20047
PA1138	-0.290511	0.83658	5.26141
PA1139	1.1181	0.00658489	5.39365
PA1140	-0.647761	0.524646	4.93315
PA1141	-0.996656	0.0344284	7.82281
PA1145	0.231095	0.89637	6.54554
PA1155,nrdB	0.0636936	0.999999	10.319
PA1156,nrdA	0.763234	0.270038	3.96517
PA1157	-0.547162	0.505871	5.41161
PA1158	0.282599	0.999672	8.14748
PA1160	-0.0623101	0.999999	4.28033
PA1161,rrmA	0.0176605	0.999999	7.89127
PA1162,dapE	0.0888122	0.999999	4.12619
PA1163,ndvB	-0.00773956	0.999999	7.3441
PA1164	0.175129	0.947321	9.34824
PA1169	0.421131	0.683239	5.71047
PA1170	1.42112	0.00623641	3.45178
PA1171	-0.681264	0.303364	8.92303
PA1174,napA	-1.12483	0.0789676	6.85777
PA1178,oprH	1.08513	0.0926819	7.76537
PA1179,phoP	1.0123	0.0740318	4.81549
PA1180,phoQ	0.609591	0.411816	6.64788
PA1181	-1.83003	4.89238e-05	5.8508
PA1183,dctA	1.84767	0.0144675	5.52875
PA1184	1.04759	0.0437532	6.08523
PA1187	1.36292	0.0415718	5.98828
PA1188	-0.353103	0.825265	7.46718
PA1190	-0.329276	0.789468	6.62604
PA1191	-0.0418822	0.999999	6.1871
PA1192	-0.0657712	0.999999	5.96355
PA1193	0.399805	0.719418	4.53818
PA1196	0.498352	0.634998	5.09712
PA1197	0.832439	0.153478	4.42029
PA1198	0.6696	0.351431	7.12434
PA1199	-2.60574	6.90222e-05	4.46069
PA1200	-2.29209	4.51122e-05	7.16581
PA1201	1.14801	0.00968746	5.40193
PA1202	-1.29748	0.100645	8.04737
PA1203	0.174146	0.945223	8.23729
PA1204	0.320274	0.894944	7.72963
PA1205	0.211498	0.947888	5.3826
PA1206	-0.0561048	0.999999	5.63829
PA1207,kefB	-0.501232	0.603045	7.11403
PA1208	0.234232	0.999999	7.22965
PA1210	1.23199	0.00744034	6.25113
PA1222	-0.0808613	0.999999	11.0777
PA1223	0.0881709	0.99816	8.87326
PA1227	0.853398	0.172156	6.26361
PA1234	-0.112245	0.999999	5.91544
PA1235	-1.08092	0.0752964	8.96686
PA1243	0.821505	0.116065	6.05807
PA1245,aprX	2.86761	4.00713e-05	6.12383
PA1249,aprA	0.699269	0.303279	5.16372
PA1252	0.644141	0.372332	6.02666
PA1263	0.0695532	0.999999	8.61443
PA1264	1.18848	0.0146779	5.80485
PA1269	-0.140802	0.970438	9.38386
PA1271	-0.26465	0.939563	3.87713
PA1272,cobO	-0.817278	0.120908	9.47429
PA1273,cobB	-1.54582	0.000869132	12.8675
PA1274	-0.900795	0.0990869	9.97321
PA1275,cobD	-1.34728	0.0030088	7.454
PA1276,cobC	-1.35348	0.0086972	6.84083
PA1277,cobQ	-1.00757	0.0335068	6.27141
PA1278,cobP	-1.21689	0.020067	7.74176
PA1279,cobU	-0.143857	0.995402	6.30382
PA1280	-0.752115	0.248749	9.60053
PA1281,cobV	-1.03787	0.0324857	4.07872
PA1283	0.0306292	0.999999	5.88767
PA1284	-0.145963	0.999999	4.24291
PA1285	1.13183	0.0860629	7.44099
PA1287	-0.702511	0.222949	6.50594
PA1288	-1.90604	0.0266152	7.51506
PA1291	-1.63879	0.0120334	7.67922
PA1292	-0.82269	0.113818	6.80461
PA1293	-1.24567	0.0058379	6.88964
PA1294,rnd	1.35395	0.00193923	5.99197
PA1296	1.02614	0.0173162	3.95059
PA1297	3.00147	0.00104585	6.54909
PA1299	0.189621	0.932129	7.32376
PA1300	4.28689	1.61504e-05	5.18872
PA1302	3.64466	2.21957e-05	4.65719
PA1304	0.219288	0.977239	6.24112
PA1305	1.3981	0.01693	5.91424
PA1306	-0.0871997	0.999999	10.2415
PA1307	-0.42281	0.725388	4.79502
PA1308	-0.546139	0.747618	7.21441
PA1309	0.514725	0.758859	6.96516
PA1310,phnW	2.60517	4.16601e-05	5.60636
PA1311,phnX	1.31093	0.0280786	7.0918
PA1313	4.51501	8.03309e-05	6.70193
PA1323	2.7877	2.60427e-05	5.4001
PA1324	2.64596	9.92741e-05	5.69035
PA1325	1.87108	0.000410663	6.29194
PA1326,ilvA2	1.40333	0.000965588	6.41953
PA1327	0.21254	0.933172	6.27319
PA1328	1.92664	0.00241145	6.60213
PA1331	-1.8281	3.04344e-05	5.43579
PA1336	0.0859252	0.999999	5.38174
PA1337,ansB	-1.19737	0.0739279	8.75478
PA1338,ggt	-0.721828	0.339904	4.85456
PA1339	-1.00458	0.0695082	5.62275
PA1342	-1.73721	0.0155794	5.38292
PA1343	2.3467	0.000869132	6.28402
PA1344	1.54512	0.00405898	4.97983
PA1353	0.311582	0.826859	7.4445
PA1357	-1.19235	0.00933179	6.94059
PA1359	0.487987	0.663749	7.06545
PA1360	1.21155	0.0132597	5.52123
PA1361	-0.802938	0.158562	6.07726
PA1363	2.8508	0.000515227	7.34966
PA1365	2.13523	0.000915841	3.51594
PA1366	-0.448687	0.656208	4.77544
PA1367	-0.237925	0.943383	7.58105
PA1373,fabF2	0.624464	0.387361	7.11537
PA1374	1.60131	0.00266409	3.97111
PA1375,pdxB	0.6787	0.292378	6.09163
PA1376,aceK	-1.16088	0.00663261	6.91669
PA1377	-0.18756	0.999999	8.62281
PA1379	0.559968	0.523468	5.09086
PA1380	-0.394258	0.889776	5.97982
PA1382	-0.116252	0.999999	9.98299
PA1384,galE	0.139741	0.999999	5.52667
PA1386	-0.974972	0.103275	3.17152
PA1389	0.360516	0.774245	5.80745
PA1390	-0.327543	0.828261	4.7673
PA1392	-1.24393	0.00656226	7.04854
PA1397	0.403246	0.716671	6.19951
PA1398	-0.1385	0.999999	5.41509
PA1400	0.584786	0.453047	3.28066
PA1403	-0.378649	0.843552	6.57346
PA1405	-1.75656	0.000433291	5.67302
PA1406	0.66778	0.335998	4.50153
PA1408	1.61994	0.000662402	7.7886
PA1411	-0.249583	0.933258	6.9484
PA1412	1.33591	0.0202816	6.50151
PA1413	0.932632	0.0342649	6.0044
PA1414	0.226717	0.90102	8.04584
PA1416	1.03169	0.0965254	5.09734
PA1422,gbuR	0.102277	0.993655	6.9991
PA1423,bdlA	0.1301	0.999999	5.72454
PA1424	0.69853	0.266115	7.13492
PA1425	1.44717	0.0012205	6.51285
PA1429	-0.621478	0.505055	4.76652
PA1430,lasR	-0.443256	0.755634	4.3711
PA1432,lasI	-0.658585	0.330928	6.58043
PA1433	-0.576104	0.680972	6.52874
PA1435	5.04847	3.05093e-08	8.36549
PA1436	2.96291	1.37186e-05	4.39573
PA1437	0.697435	0.318372	5.94173
PA1438	-0.266718	0.999999	6.88168
PA1439	1.12359	0.013209	7.15874
PA1440	2.02691	4.57754e-05	5.00078
PA1441	0.288709	0.853096	4.53374
PA1442	-0.157433	0.997107	10.2743
PA1443,fliM	-0.581962	0.444492	5.19392
PA1444,fliN	0.534735	0.525872	8.04665
PA1445,fliO	0.558251	0.483708	6.26791
PA1446,fliP	0.292825	0.921142	5.15587
PA1447,fliQ	-0.129631	0.994725	5.05208
PA1448,fliR	-0.243044	0.999999	7.39481
PA1449,flhB	0.770955	0.252862	10.3812
PA1450	0.41733	0.688006	6.54705
PA1451	-1.33952	0.00658847	6.84393
PA1452,flhA	0.730864	0.271572	6.04406
PA1453,flhF	1.26995	0.00219329	7.09877
PA1454,fleN	-0.0386734	0.999999	6.77661
PA1455,fliA	-0.162262	0.984467	5.89429
PA1456,cheY	-0.899954	0.0989198	8.55206
PA1457,cheZ	-1.31211	0.00398178	8.42329
PA1458	-0.589076	0.429875	7.03086
PA1459	-0.141171	0.999999	5.26467
PA1460,motC	-0.781298	0.172291	5.32122
PA1461,motD	-1.21149	0.00623641	4.83435
PA1462	-0.933337	0.0762945	7.59584
PA1463	-0.762243	0.190952	6.63587
PA1464	-0.637874	0.324801	15.3366
PA1465	-0.623391	0.380401	7.7039
PA1466	1.26529	0.00993829	6.06197
PA1467	0.108838	0.999999	4.87431
PA1468	-0.202479	0.975946	5.95214
PA1469	1.17043	0.0253012	5.7249
PA1471	2.67067	0.000130452	8.71392
PA1474	1.34787	0.00701532	4.9715
PA1475,ccmA	0.500438	0.573695	6.70612
PA1476,ccmB	-1.0563	0.0561179	5.68788
PA1477,ccmC	-1.05409	0.0362643	8.23246
PA1479,ccmE	-0.571083	0.469317	7.50011
PA1480,ccmF	-0.571923	0.46341	3.54859
PA1481,ccmG	-1.03866	0.0184831	5.20129
PA1482,ccmH	-0.595359	0.421547	4.67575
PA1483,cycH	0.282169	0.921548	3.85775
PA1484	0.540064	0.517203	6.67044
PA1488	-1.09569	0.0180582	8.9095
PA1489	-0.829775	0.145557	4.01444
PA1492	-0.263912	0.870712	7.31598
PA1493,cysP	-1.52437	0.00170549	5.7752
PA1494	2.08646	0.000375745	6.71671
PA1496	-0.0820818	0.998991	9.91161
PA1501	5.13556	3.38366e-05	8.72475
PA1504	-0.332283	0.790789	6.91716
PA1505,moaA2	0.592887	0.424264	6.83655
PA1506	2.27997	0.000139808	8.51449
PA1509	-0.726667	0.210349	8.50311
PA1510	-1.18879	0.00355713	5.72896
PA1511	-0.909144	0.0455781	5.82289
PA1513	-0.153647	0.964705	9.23057
PA1514	-0.314431	0.925638	9.28252
PA1515,alc	0.719945	0.289996	8.50578
PA1517	1.58562	0.00200203	6.10021
PA1520	-1.36378	0.00175945	5.67418
PA1521	0.254832	0.933258	6.53716
PA1523,xdhB	1.48075	0.0112961	5.89589
PA1524,xdhA	1.4098	0.0475535	3.93503
PA1525,alkB2	0.373995	0.889708	6.95304
PA1526	-0.762829	0.214883	5.96785
PA1527	-0.382773	0.853185	4.94641
PA1528,zipA	0.732095	0.176908	8.44727
PA1529,lig	-0.289304	0.914558	4.63657
PA1530	-1.44872	0.00445066	5.37004
PA1530.1,ffs	-0.263941	0.903592	6.11238
PA1531	-0.676189	0.311706	5.23501
PA1532,dnaX	-0.595204	0.421075	4.11558
PA1533	-1.55586	0.000302009	6.64523
PA1534,recR	-0.265594	0.970438	5.28575
PA1535	0.132711	0.988597	6.86053
PA1537	0.917112	0.208028	6.48592
PA1538	2.17875	0.000965588	6.44882
PA1539	1.31904	0.00614859	5.98308
PA1544,anr	0.681409	0.310143	6.25232
PA1545	2.66442	1.14243e-05	5.54251
PA1546,hemN	-0.326865	0.842131	5.43447
PA1548	0.930017	0.144338	6.23659
PA1549	0.801926	0.180206	7.50547
PA1550	1.24385	0.00557177	10.6968
PA1551	1.73589	0.00140359	4.35306
PA1552,ccoP1	0.428415	0.754142	5.26663
PA1553,ccoO1	-0.586771	0.440083	4.0504
PA1554,ccoN1	-0.028829	0.999999	5.81799
PA1555,ccoP2	-0.810346	0.438783	4.83625
PA1556,ccoO2	-0.888805	0.424644	6.2703
PA1557,ccoN2	-0.479201	0.705323	6.80497
PA1558	0.886736	0.13955	8.1664
PA1559	1.50891	0.0012205	7.88408
PA1560	1.45265	0.00208449	4.89985
PA1561,aer	-1.20703	0.0960219	6.63325
PA1562,acnA	2.4198	0.000204029	4.53188
PA1563	-0.0031028	0.999999	6.04016
PA1564	0.15477	0.964705	3.35121
PA1565,pauB2	0.199466	0.926824	4.78146
PA1570	2.33958	1.37186e-05	6.78548
PA1571	-2.0216	0.000171742	10.6176
PA1572	1.3345	0.00289594	5.14675
PA1573	0.363246	0.758768	8.82974
PA1575	0.707011	0.292284	5.05996
PA1576	0.718288	0.197883	7.07721
PA1579	0.0408669	0.999999	5.77464
PA1580,gltA	-0.893544	0.120665	7.70012
PA1581,sdhC	-1.38301	0.00549986	5.71982
PA1582,sdhD	-0.699395	0.269464	8.0115
PA1583,sdhA	-1.28383	0.00440002	7.86219
PA1584,sdhB	-2.26156	2.21957e-05	9.38914
PA1585,sucA	0.173227	0.970438	5.68907
PA1586,sucB	-0.374277	0.758227	6.95681
PA1587,lpdG	-1.05784	0.0326332	4.59143
PA1588,sucC	-0.890517	0.153052	4.11513
PA1589,sucD	-0.800785	0.176946	8.81193
PA1590,braB	0.596035	0.421383	5.58682
PA1592	0.66872	0.288719	6.60822
PA1595	-0.450036	0.661641	7.84473
PA1596,htpG	-0.712483	0.450693	3.45189
PA1597	0.447451	0.754138	5.14547
PA1599	0.0547396	0.999999	5.06724
PA1600	2.4763	0.000753809	3.69243
PA1601	3.36754	7.34539e-06	3.57392
PA1602	2.32778	8.03309e-05	5.36835
PA1604	0.433211	0.70723	4.25189
PA1605	-0.0360481	0.999999	6.85465
PA1607	-0.914835	0.0921292	4.29327
PA1608	0.50087	0.569227	5.41579
PA1609,fabB	-1.28805	0.00332627	5.91004
PA1610,fabA	-1.27835	0.013915	8.68085
PA1611	-1.52082	0.000752165	8.65104
PA1613	-0.985956	0.0393394	3.91541
PA1614,gpsA	0.197234	0.988359	6.03146
PA1615	0.126922	0.999999	6.14631
PA1616	0.0424916	0.999999	6.96344
PA1617	-1.12442	0.110672	5.78233
PA1619	0.605104	0.421019	5.01385
PA1621	-0.253644	0.893116	5.07866
PA1622	0.0602296	0.999999	5.01825
PA1623	-0.117544	0.999999	6.14403
PA1624	0.54733	0.505871	5.39134
PA1625	1.16212	0.00467063	6.23357
PA1627	0.261515	0.999999	5.95256
PA1630	0.383292	0.826859	4.55216
PA1632,kdpF	2.26231	0.00131693	6.62926
PA1633,kdpA	2.99029	3.95361e-05	6.39488
PA1634,kdpB	4.01637	1.92362e-06	6.41283
PA1636,kdpD	1.58648	0.0029184	6.28887
PA1637,kdpE	0.904972	0.167878	4.36526
PA1640	-0.749772	0.15798	6.4232
PA1641	0.581278	0.444568	3.71509
PA1642,selD	0.164655	0.991179	6.02138
PA1643	-0.419011	0.733981	8.21371
PA1644	-0.45721	0.633638	6.72669
PA1645	-0.179138	0.951433	6.90958
PA1646	0.618999	0.408468	4.72667
PA1647	0.48261	0.603727	6.84533
PA1648	0.538549	0.517203	9.61208
PA1649	1.01745	0.022859	6.58527
PA1650	-0.682669	0.360688	5.37934
PA1652	-0.587575	0.444492	5.09334
PA1654	0.0171667	0.999999	6.46462
PA1655	-0.47362	0.89637	6.75283
PA1656	-0.581669	0.453945	5.38085
PA1657	0.259169	0.876287	12.3338
PA1658	1.33761	0.100211	3.91298
PA1662	0.561512	0.490156	9.95418
PA1667	-0.0593148	0.999999	4.63538
PA1669	0.398492	0.743622	5.31185
PA1670,stp1	-0.247472	0.88745	6.80187
PA1672	-0.333635	0.999999	5.35559
PA1673	-0.30406	0.876287	6.88239
PA1674,folE2	-0.75416	0.254143	11.0178
PA1676	0.23169	0.997437	4.0513
PA1677	0.419328	0.725651	7.05938
PA1678	0.745288	0.214883	7.79431
PA1681,aroC	-0.0039427	0.999999	6.62602
PA1682	2.00983	0.0281359	6.74227
PA1683	-0.635851	0.347297	6.60532
PA1684	-1.43555	0.000752165	4.8453
PA1685,masA	-0.707861	0.260645	6.3831
PA1686,alkA	-0.237578	0.999387	4.50195
PA1687,speE	0.0439164	0.999999	5.61467
PA1688	0.316898	0.83402	6.87858
PA1689	-0.52983	0.552192	5.89184
PA1698,popN	2.95166	0.000456355	6.88184
PA1703,pcrD	1.71516	0.00022451	6.01317
PA1706,pcrV	2.49474	0.000266989	5.70776
PA1707,pcrH	3.05223	1.19199e-05	8.33589
PA1708,popB	3.19043	7.69656e-06	7.08588
PA1709,popD	2.65416	1.84606e-05	7.58039
PA1710,exsC	0.704297	0.281697	5.99823
PA1711,exsE	1.83213	0.00115143	7.30924
PA1712,exsB	1.45777	0.014078	3.6049
PA1713,exsA	1.29475	0.0461972	5.94367
PA1714,exsD	1.60129	0.00532765	5.51625
PA1716,pscC	1.69413	0.00703327	4.28123
PA1717,pscD	1.37241	0.00389411	5.83619
PA1719,pscF	0.988474	0.0956736	7.40138
PA1722,pscI	2.02428	6.35208e-05	5.75233
PA1723,pscJ	1.60365	0.000402059	7.63485
PA1725,pscL	0.312209	0.848119	5.22258
PA1726,bglX	0.469636	0.64035	6.25152
PA1727,mucR	0.0475271	0.999999	6.59516
PA1728	1.80562	0.000959381	3.99434
PA1729	0.715199	0.308724	5.80954
PA1730	1.32327	0.0084811	8.01496
PA1731	1.3	0.00393682	7.28712
PA1732	0.828157	0.167656	6.27119
PA1733	0.0752794	0.999999	4.33486
PA1734	-0.0518088	0.999999	9.00183
PA1735	-1.40828	0.00909437	6.95286
PA1736	0.788428	0.274964	5.23295
PA1737	0.678382	0.376396	4.19877
PA1741	-0.0559094	0.999999	4.63804
PA1742,pauD2	1.10879	0.0443152	5.12216
PA1746	0.932286	0.25752	5.19394
PA1749	0.926462	0.0786058	9.576
PA1750	-1.3201	0.00250611	5.34715
PA1751	-0.337022	0.977239	5.78098
PA1752	0.226832	0.994292	8.50326
PA1753	0.529214	0.544642	9.50345
PA1754,cysB	0.606028	0.395187	5.26363
PA1756,cysH	-0.141317	0.997916	7.89339
PA1757,thrH	0.63708	0.423031	10.5894
PA1758,pabB	-0.508611	0.572964	9.42874
PA1759	-0.115228	0.999672	8.32784
PA1760	-1.02368	0.0419649	6.66603
PA1761	-0.99793	0.178969	4.00479
PA1762	-1.32685	0.0155928	6.38311
PA1763	-0.661706	0.451993	6.4044
PA1765	-0.252741	0.969477	8.56331
PA1766	-1.13281	0.00977764	3.57695
PA1767	-0.289264	0.919137	9.338
PA1768	0.325273	0.815195	6.83156
PA1769	-0.821621	0.0811161	5.63585
PA1770,ppsA	0.0385727	0.999999	5.63394
PA1771,estX	0.120911	0.988359	6.65804
PA1772	-0.59838	0.444784	6.30852
PA1773,cmaX	0.573025	0.463704	5.84919
PA1774,crfX	-0.549734	0.50234	5.66739
PA1775,cmpX	-1.12432	0.0197898	4.61687
PA1776,sigX	-1.49803	0.000324477	6.13535
PA1777,oprF	-1.36569	0.0015965	6.33351
PA1784	2.75962	5.2624e-05	7.36809
PA1787,acnB	-0.729043	0.241208	3.92754
PA1788	0.0785572	0.999999	6.81618
PA1789	-0.529016	0.629358	3.69444
PA1791	-0.784171	0.292353	7.10077
PA1792	-0.285408	0.886301	5.21931
PA1793,ppiB	-2.29345	4.89238e-05	5.71894
PA1794,glnS	0.225673	0.977239	5.17537
PA1795,cysS	-0.352776	0.898532	5.88007
PA1796,folD	0.492464	0.594616	5.6791
PA1797	-0.963955	0.304118	7.037
PA1798,parS	-0.173297	0.999999	7.85321
PA1800,tig	-0.32724	0.865227	9.45138
PA1801,clpP	-0.218844	0.994369	4.43655
PA1802,clpX	-0.170718	0.991179	6.32606
PA1803,lon	-1.22209	0.00542738	8.26765
PA1804,hupB	-2.99305	3.95345e-06	6.77319
PA1805,ppiD	-0.343735	0.886844	5.03266
PA1806,fabI	-2.09453	6.94001e-05	6.20027
PA1807	-1.34777	0.00229105	4.64308
PA1808	-1.99359	0.000244496	4.97654
PA1809	-1.7089	0.000669947	4.82539
PA1810	-2.51721	4.95647e-05	7.98143
PA1811	-1.60542	0.00143035	9.49932
PA1812,mltD	-0.883049	0.147528	6.61594
PA1813	-0.159894	0.999999	9.4037
PA1814	-0.0436497	0.999999	4.91587
PA1815,rnhA	-0.0585915	0.999999	6.25561
PA1816,dnaQ	-0.254208	0.999999	5.47378
PA1817	1.87231	5.39475e-05	6.27714
PA1818,ldcA	-1.30032	0.00761056	8.47406
PA1819	-0.935388	0.10338	6.30403
PA1820,nhaB	-2.23384	4.49622e-05	7.67591
PA1821	-0.597103	0.420581	5.61
PA1822,fimL	-1.23389	0.00124334	5.17944
PA1823	-1.51039	0.000109389	9.7831
PA1825	0.765767	0.150955	5.09054
PA1826	0.286447	0.847353	8.62668
PA1828	-0.82527	0.221065	7.12217
PA1829	-0.363363	0.776182	5.98192
PA1830	-2.16146	0.00193918	6.35472
PA1831	-1.52842	0.025228	3.74802
PA1832	0.319284	0.840606	6.76868
PA1833	-0.964889	0.0625527	8.15981
PA1834	0.360642	0.783165	4.70728
PA1836	0.683556	0.386855	3.9954
PA1837	-1.73255	0.000543166	12.5684
PA1838,cysI	-0.582558	0.444492	8.09033
PA1839	0.545422	0.503547	7.80158
PA1840	0.281642	0.855163	9.78721
PA1842	1.11685	0.0155471	9.53339
PA1843,metH	0.642893	0.33298	6.03524
PA1845	-0.284506	0.855163	10.5571
PA1846,cti	-0.00399142	0.999999	4.46775
PA1847	1.44298	0.00240194	8.01899
PA1851	-0.561511	0.476018	8.41079
PA1852	-0.78747	0.29117	5.95276
PA1853	0.275632	0.907636	5.18842
PA1856	0.0616951	0.999999	7.04546
PA1857	0.519854	0.556338	6.76539
PA1860	0.923308	0.191973	9.5842
PA1861,modC	0.73852	0.221288	4.32741
PA1862,modB	0.981201	0.0625307	6.29821
PA1863,modA	1.62648	0.000817476	5.02974
PA1865	1.14361	0.00563185	6.3297
PA1866	0.740966	0.208712	6.25864
PA1872	-0.00890518	0.999999	4.61287
PA1874	2.42233	0.000199417	12.6616
PA1877	0.980239	0.0969758	7.55472
PA1880	0.915031	0.117029	6.32826
PA1881	1.06855	0.054083	3.42819
PA1885	0.321083	0.901144	6.41254
PA1886,polB	-0.0194893	0.999999	6.14544
PA1889	1.72138	0.00394174	4.80287
PA1912,femI	3.27732	0.000177682	6.49006
PA1915	0.253407	0.913596	5.96609
PA1920,nrdD	3.74846	0.000178206	8.06657
PA1926	1.02926	0.0225639	4.00707
PA1927,metE	6.58783	6.90658e-07	4.85173
PA1930	1.15537	0.066232	6.48805
PA1933	1.45044	0.0116477	10.5929
PA1937	0.634518	0.34495	7.70527
PA1938	-0.184979	0.999361	9.34152
PA1941	-1.77988	0.0097678	4.69225
PA1944	0.377341	0.857193	8.17034
PA1945	0.69227	0.342757	7.94493
PA1946,rbsB	-1.02433	0.0447669	4.99657
PA1947,rbsA	-0.933816	0.156378	4.69275
PA1948,rbsC	-0.756271	0.226301	5.68699
PA1949,rbsR	0.169778	0.982034	6.1539
PA1950,rbsK	-0.192172	0.970438	5.60835
PA1958	-0.684643	0.411223	5.10256
PA1959,bacA	1.22958	0.0734015	5.46603
PA1961	1.29399	0.00721966	5.82343
PA1964	2.27502	1.00768e-05	7.55939
PA1967	-0.0101331	0.999999	5.9219
PA1968	-0.449734	0.663787	3.74708
PA1973,pqqF	-0.217278	0.999999	4.96501
PA1976,ercS'	-0.93779	0.156439	5.32866
PA1978,erbR	0.432995	0.674986	7.12402
PA1982,exaA	1.65142	0.0029184	5.79581
PA1984,exaC	-0.738225	0.472493	4.58555
PA1986,pqqB	0.353212	0.839864	4.89289
PA1987,pqqC	-0.0211713	0.999999	8.28443
PA1988,pqqD	-0.371273	0.745132	7.91623
PA1989,pqqE	-0.81596	0.188088	9.45973
PA1990,pqqH	-0.0708536	0.999999	6.22279
PA1992,ercS	-0.390599	0.725509	10.4098
PA1994	-0.667744	0.359021	7.09565
PA1997	-0.131715	0.989401	7.13139
PA1999,dhcA	-1.69293	0.0112014	4.80714
PA2000,dhcB	-2.26648	0.0034913	8.60318
PA2001,atoB	-1.45658	0.027486	4.89565
PA2002	-0.265484	0.867299	6.537
PA2004	1.80048	0.00437923	11.2005
PA2005	0.469696	0.620211	4.94213
PA2006	-0.355659	0.762341	6.93791
PA2007,maiA	-1.40756	0.0540019	7.65965
PA2008,fahA	-0.204653	0.924421	6.02911
PA2009,hmgA	-0.768645	0.387361	6.44891
PA2010	1.39817	0.00126102	4.63947
PA2011,liuE	-2.85252	5.20276e-06	9.61335
PA2012,liuD	-3.12321	7.59688e-06	7.24707
PA2013,liuC	-3.92792	6.43411e-06	3.51879
PA2014,liuB	-2.74171	7.24494e-05	6.94025
PA2015,liuA	-2.97829	6.90222e-05	7.07944
PA2016,liuR	-0.714452	0.280373	7.33114
PA2017	2.62294	2.58679e-05	7.08377
PA2018	-0.203417	0.983689	4.04473
PA2019	0.62528	0.384909	6.42707
PA2020	0.2123	0.970438	7.10728
PA2022	1.44522	0.0185697	6.52546
PA2023,galU	1.35562	0.00540051	7.38953
PA2025,gor	1.66935	0.000926248	7.99881
PA2026	1.55086	0.0437532	4.12173
PA2028	0.477273	0.603415	7.59416
PA2032	-0.413514	0.739189	5.37308
PA2033	4.15003	4.08978e-05	5.25197
PA2035	1.77097	0.000145917	5.67633
PA2040,pauA4	-1.28986	0.00314347	3.54364
PA2041	-1.67782	0.00932579	5.15332
PA2042	0.360645	0.770743	4.96286
PA2044	0.118322	0.999999	6.61497
PA2047	0.20657	0.924421	5.55943
PA2049	-0.895328	0.154692	7.15245
PA2054,cynR	2.29936	4.89238e-05	7.245
PA2056	0.266701	0.8706	5.41381
PA2061	0.607455	0.427022	5.29904
PA2062	0.173832	0.947888	5.09637
PA2063	-0.371359	0.874661	5.55051
PA2071,fusA2	1.07309	0.0350317	6.73418
PA2072	1.33791	0.0333543	5.72678
PA2079	0.229995	0.899416	8.46212
PA2080,kynU	-0.401846	0.724102	5.32421
PA2081,kynB	0.0395098	0.999999	5.7771
PA2082	-0.188993	0.999999	7.71357
PA2089	2.10596	0.0120243	6.17558
PA2093	0.928195	0.166237	8.23376
PA2095	0.922473	0.0515666	4.85536
PA2114	-2.84652	0.006552	5.83417
PA2115	0.235688	0.890843	3.95435
PA2116	-2.58882	0.00921973	7.54048
PA2117	0.0869062	0.999999	3.83275
PA2118,ada	-2.10766	0.00109198	6.44489
PA2119	0.128558	0.980134	8.30186
PA2121	0.479158	0.757563	7.78717
PA2123	0.501638	0.574259	8.00434
PA2127	0.606166	0.498034	8.17741
PA2144,glgP	3.53285	1.60571e-06	6.81272
PA2150	2.43464	0.00107031	9.35258
PA2152	1.57063	0.00102422	4.66495
PA2167	4.87421	1.11056e-06	6.47686
PA2171	2.33062	4.00713e-05	5.67464
PA2177	2.38611	5.90179e-05	4.50691
PA2185,katN	3.11221	5.90179e-05	6.19912
PA2190	1.10702	0.0155794	4.97227
PA2191,exoY	2.66868	0.000358035	6.01029
PA2194,hcnB	3.20963	0.000572581	7.23394
PA2196	1.71167	0.000869132	7.26231
PA2199	-0.272318	0.889776	3.83299
PA2200	0.689054	0.289996	4.93363
PA2201	-0.0936027	0.999999	5.29002
PA2204	-1.50365	0.00481924	5.56833
PA2206	0.532288	0.588815	7.14229
PA2229	1.19858	0.0409581	11.9059
PA2231,pslA	-1.0947	0.0506797	7.94241
PA2232,pslB	-0.874592	0.088804	4.86274
PA2233,pslC	-1.45188	0.0016691	3.4827
PA2234,pslD	-1.71465	0.00120958	6.96941
PA2235,pslE	-0.710121	0.215936	7.05335
PA2236,pslF	0.00897987	0.999999	5.9298
PA2237,pslG	-0.830033	0.119729	5.61653
PA2238,pslH	-1.28507	0.00489921	5.84129
PA2239,pslI	-1.25771	0.0146451	4.86969
PA2240,pslJ	-0.919548	0.123214	7.00401
PA2241,pslK	0.0397309	0.999999	6.04053
PA2242,pslL	-1.74055	0.000847771	3.93282
PA2246,bkdR	-0.728009	0.247541	6.99159
PA2247,bkdA1	-2.5715	0.00114304	9.24732
PA2248,bkdA2	-2.25708	0.0029184	5.13752
PA2249,bkdB	-2.05911	0.00357448	4.01064
PA2250,lpdV	-1.68875	0.00496324	5.81378
PA2251	-1.70868	0.00394174	6.84375
PA2259,ptxS	2.41035	1.37186e-05	7.48836
PA2264	2.85053	2.78967e-05	6.38376
PA2265	2.48603	0.000168359	5.65216
PA2267	0.135142	0.99473	6.28544
PA2269	2.2809	0.00695566	7.0927
PA2270	0.0777863	0.999999	4.36224
PA2272,pbpC	0.216692	0.999999	6.74097
PA2273,soxR	1.79108	0.000269807	4.58213
PA2276	0.633965	0.391574	10.9938
PA2281	1.11861	0.0222195	7.59146
PA2282	2.37254	4.63114e-05	6.91515
PA2288	5.34405	7.65418e-08	4.99963
PA2289	0.634061	0.42716	6.0671
PA2290,gcd	1.13381	0.050658	10.5403
PA2291	0.964736	0.10547	4.72875
PA2298	1.93003	0.000321396	5.60651
PA2299	3.56084	2.21961e-06	6.24435
PA2302,ambE	1.7358	0.000669947	8.8917
PA2305,ambB	2.37986	0.000145081	6.94949
PA2317	0.660037	0.386855	5.69498
PA2320,gntR	0.229884	0.915074	5.50649
PA2323	-0.507782	0.63061	6.4064
PA2326	0.746814	0.250598	5.9085
PA2327	1.42288	0.0900104	4.23067
PA2328	1.46724	0.0413154	8.0639
PA2329	1.7409	0.0180582	9.96455
PA2330	1.52805	0.0430372	4.0661
PA2331	0.982296	0.187591	4.76844
PA2332	-0.178521	0.93675	8.25001
PA2337,mtlR	0.421598	0.68856	5.51884
PA2338	3.10572	2.21957e-05	5.49539
PA2344,mtlZ	0.928758	0.0877027	7.87451
PA2345	1.30829	0.00942181	5.77964
PA2352	0.79528	0.153512	5.12694
PA2353	-0.375945	0.975946	3.63186
PA2359	1.05008	0.0734776	7.82762
PA2361	0.408057	0.704465	5.3607
PA2365	-0.222779	0.921548	6.34419
PA2366	-0.482837	0.640119	3.84311
PA2371	4.0059	0.000693329	5.19622
PA2378	-0.0301676	0.999999	4.88716
PA2379	-0.970896	0.092946	7.85565
PA2382,lldA	3.75597	1.11625e-06	5.12933
PA2383	1.91285	7.10829e-05	3.83205
PA2388,fpvR	0.949992	0.149218	5.24683
PA2389,pvdR	3.66285	0.000121206	7.20858
PA2390,pvdT	3.08643	0.000260952	4.02644
PA2400,pvdJ	4.78467	6.65659e-06	8.18566
PA2402	4.75211	2.21957e-05	10.1378
PA2403	0.788081	0.356642	6.06252
PA2404	0.757814	0.209015	4.49397
PA2405	0.768622	0.211307	10.9919
PA2406	1.07664	0.11114	5.67788
PA2407	0.216078	0.910966	3.93351
PA2408	0.316166	0.815561	4.48786
PA2409	0.0450928	0.999999	6.89389
PA2410	-0.20166	0.934603	6.21851
PA2416,treA	1.39159	0.0157331	8.2913
PA2417	0.973395	0.108196	4.29181
PA2424,pvdL	5.27282	1.83178e-05	6.89737
PA2430	-0.815219	0.194795	7.23891
PA2431	-0.99622	0.120369	3.61273
PA2432,bexR	-2.01829	0.0036094	4.85956
PA2433	3.07233	2.78967e-05	10.8355
PA2434	2.884	1.83287e-06	9.18132
PA2435	2.44689	1.11056e-06	5.50236
PA2436	1.74272	0.000594025	4.50713
PA2439	3.68713	1.11056e-06	7.28333
PA2440	0.431512	0.682968	4.30709
PA2441	-0.497345	0.578056	9.55216
PA2442,gcvT2	-0.733899	0.292284	5.62402
PA2443,sdaA	-0.0366305	0.999999	5.74586
PA2444,glyA2	-0.757821	0.372594	6.12699
PA2445,gcvP2	0.262649	0.869675	9.95213
PA2446,gcvH2	-0.473891	0.654491	6.85973
PA2449	-0.276338	0.938958	6.79454
PA2450	2.2169	0.00182143	3.91509
PA2453	-0.249603	0.947584	4.31292
PA2454	0.8003	0.133855	7.13481
PA2457	0.110315	0.991179	9.53943
PA2458	-0.106026	0.988359	3.2221
PA2462	1.23488	0.104474	3.76218
PA2464	-0.310816	0.812098	6.0727
PA2465	2.02899	3.95361e-05	5.48705
PA2466,foxA	2.25718	0.00316369	6.78267
PA2468,foxI	2.79791	9.54094e-05	5.34196
PA2469	1.20299	0.0813207	3.34568
PA2475	2.02536	0.000111995	6.00398
PA2476,dsbG	1.11729	0.0497625	6.07509
PA2477	0.17922	0.964705	3.6023
PA2478	1.81541	0.000953588	8.23887
PA2479	2.24567	0.000274714	6.14483
PA2480	1.25475	0.00445066	6.83182
PA2481	1.69313	0.00563185	5.55725
PA2483	2.89739	0.000152667	4.40881
PA2484	-0.145383	0.984467	8.59334
PA2485	2.30346	0.000163754	8.78181
PA2486	2.53788	9.20256e-05	5.78196
PA2489	1.62363	0.00569818	5.06839
PA2491	-0.570485	0.46772	7.58652
PA2492,mexT	-0.991817	0.0648775	5.17548
PA2494,mexF	3.06737	1.83178e-05	6.4563
PA2497	1.7036	0.0501709	4.76606
PA2498	1.70234	0.00365079	5.54269
PA2500	0.070273	0.999999	4.63463
PA2502	0.688444	0.342819	8.28532
PA2503	0.305793	0.843141	5.55917
PA2504	1.28057	0.014537	4.01872
PA2505,opdT	3.12795	0.000860949	6.65433
PA2506	4.09355	5.96263e-06	7.12403
PA2507,catA	-0.347976	0.919901	4.46414
PA2509,catB	0.640775	0.718414	6.26529
PA2510,catR	2.24189	3.35884e-05	5.66533
PA2511	1.7231	0.00122017	5.42641
PA2512,antA	0.393202	0.877929	5.57368
PA2513,antB	2.10397	0.0863983	6.51817
PA2514,antC	1.12718	0.38078	4.90598
PA2519,xylS	1.35195	0.0819748	6.15817
PA2520,czcA	0.539356	0.517119	6.19323
PA2524	0.750161	0.34819	4.77433
PA2525	-0.618173	0.393991	5.76317
PA2526	-0.11906	0.999999	6.93002
PA2527	0.770155	0.182615	6.33831
PA2528	0.959468	0.0406119	6.75279
PA2529	-0.440941	0.705026	8.11074
PA2530	0.206045	0.927881	4.38127
PA2532,tpx	-0.0232325	0.999999	7.28815
PA2533	0.239121	0.951656	6.62605
PA2534	0.603768	0.57119	4.11711
PA2535	1.30156	0.00535282	4.31399
PA2536	-2.2188	0.000646357	5.60363
PA2537	-1.38689	0.0239469	6.04999
PA2538	-1.20759	0.0121457	4.4628
PA2541	-1.88647	0.000817476	8.86535
PA2542	0.349678	0.878732	3.88955
PA2543	-1.11601	0.0146779	6.34172
PA2544	0.201565	0.924421	5.55328
PA2545,xthA	-0.77031	0.267852	5.50315
PA2546	1.68442	0.00106009	6.05408
PA2549	-1.55437	0.00176564	6.09911
PA2550	1.77927	0.00184851	6.06882
PA2551	0.391645	0.798481	6.57994
PA2552	-1.99909	0.00841155	8.16768
PA2553	-1.1792	0.120908	3.31792
PA2554	-1.57965	0.0440598	5.59744
PA2555	-1.28762	0.0371106	7.24571
PA2556	-1.94086	0.000118083	5.35778
PA2557	-4.01416	6.43614e-06	8.00032
PA2558	-0.0192218	0.999999	6.28138
PA2559	-0.343386	0.898532	8.23605
PA2560	-0.0591266	0.999999	3.84625
PA2562	2.18447	8.03309e-05	5.54949
PA2564	0.382855	0.927881	7.40551
PA2566	0.00558959	0.999999	6.56907
PA2567	0.678206	0.4938	5.45014
PA2568	0.741164	0.289996	5.76822
PA2569	0.406878	0.715137	6.73982
PA2571	0.653119	0.358688	6.51542
PA2572	0.161632	0.956759	5.60198
PA2573	0.35796	0.783165	6.26305
PA2574,alkB1	0.0835561	0.999999	6.41781
PA2575	0.438266	0.68176	8.70715
PA2576	0.562912	0.738006	6.29503
PA2577	-0.379844	0.739189	4.59811
PA2578	-0.580576	0.450693	8.08244
PA2579,kynA	-0.434959	0.697331	5.07557
PA2581	-1.52412	0.00149722	7.13934
PA2582	-0.914141	0.0574762	6.36018
PA2583	0.211298	0.999999	4.95333
PA2584,pgsA	0.881531	0.101626	3.20859
PA2585,uvrC	-0.823137	0.092313	7.3665
PA2586,gacA	0.0634809	0.999999	4.81679
PA2592	-0.764485	0.200351	4.72429
PA2596	0.891864	0.139656	6.71011
PA2597	1.93899	0.000502821	7.48989
PA2598	0.972028	0.138579	5.01926
PA2599	1.8181	0.00226995	6.40633
PA2600	2.99239	0.000126829	6.00001
PA2601	1.34844	0.0028071	11.2687
PA2603	1.50508	0.00226946	4.39895
PA2604	-2.1663	2.69285e-05	5.06485
PA2605	0.478272	0.604189	4.11317
PA2607	0.49585	0.579907	6.77141
PA2608	0.136903	0.980063	4.95902
PA2609	-0.752798	0.142641	7.64423
PA2611,cysG	-0.253321	0.975946	9.88933
PA2612,serS	-0.646979	0.313249	6.73406
PA2613	-0.0132008	0.999999	4.89931
PA2614,lolA	-0.346768	0.904099	8.78139
PA2615,ftsK	-0.46229	0.716913	5.26138
PA2616,trxB1	-0.551961	0.507892	4.39003
PA2617,aat	-0.886387	0.111652	4.06638
PA2618	0.149874	0.985217	5.22364
PA2620,clpA	0.0256488	0.999999	4.42174
PA2621	1.16502	0.00603904	6.96473
PA2622,cspD	-0.939624	0.0436412	6.94708
PA2623,icd	-0.0161981	0.999999	5.38969
PA2624,idh	1.30542	0.0145901	4.67377
PA2626,trmU	0.149254	0.999999	5.2681
PA2629,purB	1.00898	0.0633583	5.66261
PA2630	0.635658	0.380382	3.51956
PA2631	0.525251	0.551877	6.11575
PA2632	0.0279377	0.999999	5.61533
PA2633	0.192997	0.999999	3.67714
PA2634,aceA	1.31712	0.0815367	6.66459
PA2635	0.561129	0.478372	2.94778
PA2637,nuoA	-1.49054	0.00293801	5.21108
PA2638,nuoB	-0.0917541	0.999999	6.72721
PA2639,nuoD	-1.60302	0.00075927	6.02047
PA2641,nuoF	-1.13822	0.00418271	9.2515
PA2642,nuoG	-1.69537	0.000244655	4.39287
PA2643,nuoH	-2.10791	0.000108104	8.13823
PA2644,nuoI	-0.909018	0.0632018	9.32476
PA2646,nuoK	-1.74714	0.000676542	7.80199
PA2647,nuoL	-1.84846	0.000445526	6.86629
PA2648,nuoM	-1.50586	0.00497865	4.78968
PA2649,nuoN	-1.49147	0.00259062	4.46251
PA2651	0.715339	0.238007	12.1847
PA2652	0.307134	0.883036	7.99726
PA2654	0.857083	0.203813	7.61454
PA2656	1.01919	0.035794	3.11107
PA2657	1.49547	0.00177511	5.27858
PA2658	1.59424	0.00059552	6.59725
PA2659	2.06598	0.000223532	5.43537
PA2660	-0.404478	0.723259	4.46536
PA2662	3.09318	0.000104322	9.39158
PA2664,fhp	3.5376	0.00487644	5.09786
PA2665	-0.284928	0.851789	5.58682
PA2667,mvaU	-2.10721	5.41066e-05	5.58593
PA2668	-0.81343	0.139044	8.81028
PA2670	-1.28705	0.00825138	8.9889
PA2676	0.876724	0.174131	7.1351
PA2679	0.071736	0.999999	5.26481
PA2681	0.749661	0.409976	4.73479
PA2682	0.246527	0.917692	5.5587
PA2683	-0.696102	0.235803	6.909
PA2684	-2.54762	1.761e-05	4.40462
PA2685,vgrG4	-1.72743	0.000817476	4.43838
PA2686,pfeR	2.79956	0.000100792	6.86725
PA2687,pfeS	2.53981	2.60427e-05	6.86933
PA2691	2.71259	4.97675e-05	11.598
PA2695	0.798471	0.141312	4.86964
PA2696	0.484263	0.600108	7.67883
PA2698	-0.436522	0.678335	10.9457
PA2705	-0.587285	0.435396	7.24426
PA2706	-0.344492	0.825647	3.74954
PA2707	-0.0478988	0.999999	5.84963
PA2708	1.30552	0.0060724	5.2025
PA2709,cysK	-0.0119946	0.999999	5.08324
PA2711	1.27059	0.0352199	7.39339
PA2713	2.10688	0.000207599	6.24698
PA2714	2.56381	4.5354e-05	4.47218
PA2718	0.953008	0.0512059	6.5657
PA2719	1.10109	0.0258439	3.78635
PA2720	0.441766	0.708587	6.86735
PA2721	0.466803	0.640119	8.56725
PA2722	0.555595	0.499318	4.24383
PA2725	0.0175803	0.999999	4.61488
PA2727	-1.3037	0.00780583	6.89575
PA2728	-1.52466	0.00344702	5.55297
PA2729	-0.788425	0.24813	5.69495
PA2737	-0.44201	0.71896	6.77064
PA2738,himA	-0.405023	0.824869	7.53205
PA2739,pheT	-0.600983	0.409275	5.62378
PA2740,pheS	0.426817	0.729896	5.11087
PA2741,rplT	0.7376	0.215461	4.36987
PA2742,rpmI	-0.877984	0.0785505	6.83876
PA2743,infC	0.528307	0.532026	8.72064
PA2744,thrS	-0.0276468	0.999999	9.73157
PA2745	-0.364021	0.752	9.75611
PA2747	0.914562	0.0834971	10.6066
PA2748	2.54953	2.76632e-06	7.89589
PA2753	0.15784	0.981195	8.42135
PA2754	2.3059	0.00333664	4.79725
PA2755,eco	0.0238239	0.999999	4.82291
PA2756	0.122049	0.999672	3.91914
PA2760,oprQ	-2.24027	0.000304879	9.23834
PA2762	3.41299	9.98e-07	4.92952
PA2764	0.617612	0.389525	8.73626
PA2765	-0.371304	0.855909	5.55467
PA2769	0.634369	0.384397	6.53493
PA2770	0.28308	0.913596	4.39622
PA2771	-0.741495	0.248772	5.75464
PA2774	-2.24129	4.5354e-05	4.06754
PA2776,pauB3	-1.15748	0.0633583	5.44364
PA2777	1.85046	0.000164408	4.43676
PA2778	0.953069	0.10215	9.32062
PA2779	1.34706	0.0347236	4.0188
PA2780	0.102154	0.997114	4.16953
PA2781	1.58073	0.0046905	4.61758
PA2786	1.01913	0.0985961	8.53212
PA2788	1.67461	0.000664494	8.38268
PA2790	1.247	0.0085175	5.77618
PA2793	-1.86812	0.000760435	10.3947
PA2794	-1.61735	0.000335501	8.68578
PA2795	0.231763	0.921548	4.48644
PA2796,tal	-0.588795	0.434999	4.18054
PA2797	-0.189684	0.994292	5.92674
PA2798	-0.36808	0.831954	9.65235
PA2799	1.32876	0.0426687	6.83747
PA2800	-0.978464	0.0807105	5.41913
PA2801	-0.119807	0.994292	4.55241
PA2802	-0.294032	0.843141	4.92777
PA2805	-0.479848	0.60977	6.35255
PA2810,copS	-1.96098	8.14934e-05	5.80221
PA2811	-0.722561	0.245623	6.14518
PA2812	-0.0851129	0.999999	8.17543
PA2813	-0.495029	0.591006	8.51936
PA2815	1.90747	9.03088e-05	5.58754
PA2816	0.134798	0.975072	6.61536
PA2817	1.2603	0.0117138	7.59626
PA2820	0.234658	0.988554	6.68403
PA2821	0.768544	0.134272	7.02431
PA2822	-0.232411	0.898288	9.44586
PA2823	-0.135153	0.999999	4.41613
PA2824	-0.340093	0.866116	6.6749
PA2825,ospR	2.58081	2.69285e-05	4.5208
PA2826	2.84107	1.70489e-05	5.89531
PA2827	1.10868	0.0102105	4.71048
PA2828	-0.10496	0.994292	9.35822
PA2830,htpX	-1.44143	0.00130565	8.67071
PA2831	-0.201045	0.975672	6.51733
PA2832,tpm	-0.440911	0.653339	7.23721
PA2833	1.1068	0.0315927	4.99613
PA2839	1.22809	0.0250521	5.8012
PA2840	4.6092	1.18217e-05	7.34953
PA2842	0.0873254	0.999999	6.93511
PA2843	-0.365402	0.811396	3.07537
PA2844	-0.173287	0.999999	4.56653
PA2847	1.17877	0.0691226	4.81599
PA2849,ohrR	-1.09399	0.0263677	6.04058
PA2851,efp	-0.0948867	0.999999	9.62979
PA2852	-0.398028	0.963195	5.57408
PA2854	0.902142	0.0503114	4.75912
PA2856,tesA	-1.43624	0.00271108	8.83433
PA2857	-1.13153	0.0215807	6.22383
PA2858	-0.835823	0.144338	7.95719
PA2859,greB	0.380799	0.77078	7.4939
PA2860	-1.32727	0.0812448	6.97225
PA2865	0.69955	0.241033	7.2062
PA2866,mttC	1.05956	0.0372419	6.93406
PA2867	-1.2279	0.0208679	6.48893
PA2869	1.24907	0.0164659	5.14558
PA2870	0.869454	0.0871518	4.47756
PA2871	-0.843857	0.0786058	5.6859
PA2872	-0.553001	0.546628	4.34282
PA2873	-0.587211	0.440842	4.68717
PA2874	0.332569	0.798481	7.17673
PA2875	-0.428273	0.670502	8.24065
PA2877	0.769806	0.20022	5.52025
PA2879	0.188912	0.95786	9.71745
PA2883	3.65798	3.95345e-06	5.30255
PA2884	0.683626	0.339041	6.20676
PA2885,atuR	-0.574361	0.459085	6.32323
PA2886,atuA	0.223267	0.903592	5.73983
PA2891,atuF	0.965762	0.241523	5.9347
PA2893,atuH	0.442963	0.977489	6.56991
PA2894	0.926994	0.0861936	4.95493
PA2895	2.41302	8.03309e-05	3.61816
PA2896	2.85884	4.18549e-05	8.6802
PA2897	0.65163	0.292284	5.152
PA2899	0.956753	0.0748898	7.88407
PA2900	0.137763	0.999999	7.28864
PA2901	0.0768092	0.999999	7.33471
PA2902	0.0282113	0.999999	4.45094
PA2903,cobJ	0.267823	0.921548	5.94099
PA2904,cobI	-0.254294	0.921682	6.75539
PA2905,cobH	1.2371	0.00506623	9.92949
PA2906	-0.390644	0.725651	3.36596
PA2911	0.409957	0.734544	7.07382
PA2912	0.551258	0.496215	9.03785
PA2913	0.328156	0.828095	4.82105
PA2914	0.979522	0.0602459	5.5209
PA2915	-0.883272	0.120908	11.3222
PA2917	-1.24201	0.0623308	5.85379
PA2918	0.0369709	0.999999	10.6881
PA2920	1.95465	7.74018e-05	7.33555
PA2928	0.731618	0.237545	8.47491
PA2930	0.419622	0.760704	7.11777
PA2931,cifR	3.05485	3.70945e-05	7.45388
PA2939	1.05521	0.0122407	5.80966
PA2940	0.627565	0.423702	4.88049
PA2941	0.636135	0.499171	5.37331
PA2942	0.260504	0.903044	6.55239
PA2942.1,P15	1.19955	0.0192696	6.42823
PA2943	0.600949	0.409133	6.25351
PA2944,cobN	-0.568832	0.46772	5.79746
PA2945	-0.0046535	0.999999	7.3598
PA2946	0.78168	0.143725	5.43665
PA2947	1.69928	0.00325826	4.18794
PA2948,cobM	0.795391	0.177939	4.9325
PA2949	-1.11837	0.0116192	8.56628
PA2950	-1.08389	0.025536	5.14949
PA2951,etfA	-1.25502	0.0155151	3.80077
PA2952,etfB	-0.340313	0.785146	6.41376
PA2953	0.384451	0.825265	7.3193
PA2955	0.669747	0.331135	7.13206
PA2956	4.23154	2.69285e-05	5.65977
PA2957	-0.32799	0.804036	4.77752
PA2958	1.30869	0.00450361	6.44959
PA2959	-1.67176	0.000197898	9.56655
PA2960,pilZ	-1.48977	0.00599334	5.11646
PA2961,holB	-0.886748	0.0566678	6.81087
PA2962,tmk	-0.524426	0.788762	6.16692
PA2963	0.0466113	0.999999	9.91331
PA2964,pabC	-0.326416	0.841417	5.33248
PA2965,fabF1	-1.14184	0.00800662	5.55036
PA2966,acpP	-1.37427	0.00563185	7.63973
PA2967,fabG	-2.74713	1.11056e-06	12.5753
PA2968,fabD	-2.12426	0.000114467	6.46955
PA2969,plsX	0.742565	0.267717	9.02594
PA2970,rpmF	-0.642988	0.40634	3.54207
PA2971	-1.25539	0.0334444	6.58136
PA2973	-0.162893	0.997532	6.01836
PA2974	0.218266	0.975946	8.25334
PA2975,rluC	0.931435	0.0987856	5.66897
PA2976,rne	1.57474	0.00495873	4.11686
PA2977,murB	-0.226307	0.979025	4.93665
PA2978,ptpA	-0.596772	0.49518	5.5511
PA2979,kdsB	-0.347353	0.820293	4.99303
PA2980	0.1064	0.99816	4.7787
PA2981,lpxK	-0.351264	0.838691	7.2932
PA2983	-0.408672	0.730355	5.06436
PA2984	0.94172	0.111062	3.58657
PA2985	-0.762076	0.289541	4.41865
PA2986	-0.176107	0.994292	5.4357
PA2987	-0.152093	0.970438	4.17824
PA2988	0.878995	0.115119	6.60505
PA2989	-0.240293	0.999999	7.71783
PA2990	-0.294591	0.999999	5.37347
PA2991,sth	-0.274378	0.951433	4.44233
PA2993	-1.23972	0.00450361	6.43193
PA2994,nqrF	-0.782218	0.103275	5.985
PA2995,nqrE	-0.458166	0.991179	5.38531
PA2996,nqrD	-0.548536	0.498898	10.8175
PA2997,nqrC	-1.31296	0.00180188	5.91263
PA2998,nqrB	-1.37279	0.00063608	6.63638
PA2999,nqrA	-0.964454	0.0501709	9.44514
PA3000,aroP1	0.623242	0.370105	4.13825
PA3001	-0.401499	0.815062	7.97097
PA3002,mfd	-0.650085	0.295317	5.21723
PA3003	0.60912	0.389552	8.10955
PA3004	0.0228591	0.999999	4.95405
PA3005,nagZ	-0.128424	0.999999	4.72697
PA3006,psrA	1.40682	0.00673378	5.40583
PA3007,lexA	1.71664	3.31076e-05	8.14363
PA3008	1.31732	0.00385703	4.30728
PA3009	1.23748	0.0129366	3.91921
PA3010	0.56859	0.475421	5.77271
PA3011,topA	-0.672626	0.303817	7.45793
PA3012	-0.0580131	0.999999	4.15663
PA3013,foaB	0.916907	0.0813665	4.2084
PA3014,faoA	1.71655	0.00293804	5.98097
PA3015	-0.650263	0.378816	7.14661
PA3017	1.25794	0.00998062	6.02586
PA3018	-1.59037	0.0012554	5.68848
PA3019	0.143604	0.999999	5.12126
PA3020	-0.585632	0.437906	5.55151
PA3021	-0.983447	0.0360397	7.3156
PA3022	-0.563697	0.480512	6.54093
PA3023	2.04011	0.000260952	9.86608
PA3024	-0.631254	0.393348	4.23707
PA3025	0.167443	0.964705	7.31712
PA3026	0.804036	0.241208	7.48473
PA3027	-1.17691	0.0149419	6.61233
PA3028,moeA2	0.197041	0.999999	5.15642
PA3029,moaB2	-0.718226	0.259359	4.39761
PA3030,mobA	0.0823808	0.999672	7.75299
PA3031	-0.0293489	0.999999	6.06691
PA3032,snr1	1.77731	0.000196958	6.39112
PA3034	3.08653	0.000198968	7.72443
PA3038	-2.08667	0.00178633	5.1238
PA3039	-0.0146293	0.999999	6.64657
PA3040	1.54288	0.00321821	8.12619
PA3041	0.837758	0.190286	5.80768
PA3043	-0.245886	0.935049	9.89267
PA3044,rocsS2	0.775705	0.177446	5.39196
PA3046	0.0670067	0.999999	4.76676
PA3047	-0.0381138	0.999999	5.20217
PA3048	0.307573	0.90102	6.36758
PA3049,rmf	0.477657	0.634998	4.75049
PA3050,pyrD	0.751466	0.208761	7.42347
PA3052	0.480668	0.632215	8.22488
PA3053	-0.341057	0.994292	6.00117
PA3054	0.0780257	0.999672	4.34559
PA3055	-0.9977	0.0221452	8.14737
PA3056	-0.245219	0.970192	3.52392
PA3058,pelG	4.12866	0.000314545	4.3042
PA3059,pelF	0.137359	0.973649	4.91235
PA3063,pelB	0.128484	0.991849	4.29042
PA3064,pelA	-0.864306	0.120664	5.3477
PA3066	0.9638	0.0757009	3.7795
PA3067	0.923778	0.0973806	7.08908
PA3068,gdhB	-1.02916	0.125942	7.54581
PA3070	-0.261376	0.914558	9.70896
PA3071	0.227167	0.913596	4.70404
PA3074	0.60178	0.428588	4.8476
PA3075	-0.317699	0.848692	6.85162
PA3076	-0.184129	0.947584	8.33084
PA3077	0.941144	0.0752964	7.21544
PA3078	-0.161392	0.999999	5.54466
PA3079	-1.23777	0.0890489	6.78728
PA3082,gbt	-0.290923	0.86274	6.5684
PA3083,pepN	0.151988	0.999999	10.3537
PA3084	-0.0173293	0.999999	8.32273
PA3085	0.118968	0.999387	6.97973
PA3086	-1.19186	0.00721966	7.09509
PA3087	-0.868308	0.0876963	7.06682
PA3088	-1.01139	0.0215788	4.56935
PA3089	0.299347	0.83658	9.49336
PA3091	0.0654587	0.999999	8.20087
PA3092,fadH1	0.78276	0.189678	6.23253
PA3093	-0.112717	0.990776	6.98201
PA3094	-0.368915	0.759865	5.07092
PA3096,xcpY	-0.804317	0.120665	5.32367
PA3097,xcpX	-0.245366	0.970438	5.8626
PA3098,xcpW	-0.504718	0.566583	9.93872
PA3100,xcpU	-0.499878	0.572964	9.01352
PA3101,xcpT	-2.00435	0.000121242	8.15774
PA3103,xcpR	-0.470317	0.640934	5.20829
PA3104,xcpP	-0.644014	0.354944	8.37572
PA3105,xcpQ	-1.05246	0.0309648	4.97907
PA3106	0.226186	0.984467	7.66995
PA3107,metZ	-0.572474	0.465463	7.3468
PA3108,purF	0.0694345	0.999999	7.95397
PA3109	1.10326	0.0640572	7.48865
PA3110	-0.496738	0.653615	8.80255
PA3111,folC	-1.29398	0.000968199	3.71008
PA3112,accD	-1.62577	0.00242438	5.03731
PA3113,trpF	-0.477463	0.630102	5.85322
PA3114,truA	-1.30592	0.00819628	8.33664
PA3115,fimV	-0.116864	0.99816	7.72476
PA3116	-1.08798	0.0680893	5.1732
PA3117,asd	-0.656245	0.309724	4.42176
PA3118,leuB	-0.312149	0.874661	10.037
PA3119	1.10698	0.016741	6.29301
PA3120,leuD	0.0282531	0.999999	5.96246
PA3121,leuC	1.78467	0.000512937	6.60175
PA3123	0.365753	0.811132	7.84082
PA3124	-1.10496	0.00667446	4.4897
PA3125	-0.572569	0.462665	8.53067
PA3126,ibpA	-0.263155	0.873415	4.04493
PA3127	-0.807305	0.1394	6.19251
PA3128	-0.524755	0.5329	5.65813
PA3129	0.120898	0.994292	5.79241
PA3131	-0.438255	0.672001	4.87872
PA3132	1.33766	0.0158572	8.25431
PA3133	2.87093	1.63002e-05	4.6395
PA3134,gltX	-0.397491	0.824059	5.3427
PA3135	-0.579328	0.451993	9.53002
PA3138,uvrB	0.78908	0.117378	9.15092
PA3139	-1.30534	0.00282628	7.66578
PA3141,wbpM	-1.18505	0.000930748	7.25104
PA3161,himD	-1.63331	0.000456355	6.67545
PA3162,rpsA	1.01136	0.0386867	5.18538
PA3163,cmk	-0.980614	0.0304444	7.33628
PA3164	-0.050025	0.999999	6.60729
PA3165,hisC2	-0.434946	0.716671	8.33766
PA3166,pheA	-1.00448	0.00873506	6.28977
PA3167,serC	-0.493256	0.640706	5.11606
PA3168,gyrA	0.532287	0.556338	6.5853
PA3169	-0.440357	0.704463	4.8811
PA3170	0.19888	0.994292	4.937
PA3172	-0.495849	0.786082	5.02554
PA3173	0.412568	0.733128	5.14933
PA3177	1.44379	0.006552	4.61073
PA3179	0.913161	0.108459	9.6217
PA3180	0.81695	0.125503	7.91654
PA3182,pgl	2.92988	0.000470598	6.66735
PA3183,zwf	2.99469	0.000240651	7.38703
PA3184	0.539421	0.514205	5.94844
PA3185	0.351441	0.87783	5.40755
PA3186,oprB	1.04434	0.0547924	7.62327
PA3187	1.75339	0.0014547	8.4742
PA3190	0.80192	0.2566	4.10986
PA3191	1.61616	0.000110922	6.43979
PA3192,gltR	-0.317673	0.807416	6.59959
PA3193,glk	-0.546318	0.50222	6.24811
PA3194,edd	1.47059	0.00314203	7.70063
PA3195,gapA	1.99626	0.00620925	7.59513
PA3197	0.566765	0.470965	7.75722
PA3198	0.381792	0.812098	5.1828
PA3199	-0.219283	0.999999	7.14329
PA3200	0.483131	0.83023	8.68089
PA3201	-0.172477	0.999999	6.06393
PA3202	-0.831526	0.136049	6.45587
PA3203	-0.0484294	0.999999	4.57736
PA3204	-0.257866	0.999999	5.90458
PA3205	2.64343	9.84559e-05	5.75267
PA3206	0.759911	0.26456	4.05914
PA3208	0.377643	0.741965	5.86931
PA3211	0.0303099	0.999999	4.05983
PA3215	-0.799814	0.164011	4.7399
PA3217,cyaB	-1.15283	0.028981	4.59971
PA3220	0.491137	0.585396	9.82399
PA3222	0.138928	0.970438	8.32283
PA3225	-0.835163	0.10766	5.31963
PA3226	-0.453621	0.678074	6.19099
PA3227,ppiA	-1.34542	0.00452087	5.76402
PA3228	0.300378	0.829669	7.0197
PA3229	3.16695	2.98353e-05	6.00404
PA3230	0.2896	0.883527	5.72884
PA3231	1.12417	0.117563	4.97109
PA3233	-0.800463	0.254987	8.24491
PA3234	-1.27119	0.0109161	7.73698
PA3236	0.970117	0.0739279	7.35827
PA3238	0.910208	0.0518133	5.00339
PA3239	-0.294427	0.902375	6.29657
PA3240	1.74094	0.00160925	5.05093
PA3241	-1.34384	0.0038758	8.49172
PA3242	0.114248	0.993669	5.7076
PA3243,minC	-0.748765	0.248749	5.634
PA3244,minD	-1.18266	0.0151528	4.41727
PA3245,minE	-1.93494	0.000357286	5.56961
PA3246,rluA	1.30202	0.0181658	5.76391
PA3247	-0.525932	0.568797	7.4888
PA3248	-0.160088	0.964705	4.43384
PA3254	0.206346	0.999999	6.05708
PA3256	0.66478	0.292501	6.40151
PA3257,prc	0.42535	0.769468	5.13505
PA3258	0.627705	0.424264	4.85339
PA3260	-0.209659	0.961891	7.09309
PA3261	0.516787	0.548016	4.91133
PA3262	0.371245	0.805723	8.84991
PA3263	-0.707726	0.319354	4.76694
PA3266,capB	0.999899	0.179687	7.11942
PA3267	-1.39653	0.00193923	4.4826
PA3268	1.16379	0.0279094	8.41975
PA3269	-1.13029	0.0297714	5.91789
PA3270	0.108014	0.991424	3.07043
PA3271	-0.87789	0.0834971	4.20572
PA3272	0.332261	0.798843	7.93455
PA3273	2.29339	0.000233718	6.43539
PA3277	1.91626	0.000356753	7.74332
PA3280,oprO	4.70154	1.40775e-08	8.14185
PA3283	9.32982	1.68556e-09	5.78861
PA3284	8.88158	6.57727e-09	6.77527
PA3285	-0.804697	0.112673	4.17093
PA3286	-0.962532	0.0679801	5.13909
PA3288	0.514839	0.549434	5.08403
PA3290	-0.419179	0.762081	4.44268
PA3291	-1.99966	6.67758e-05	7.46058
PA3295	-2.37034	9.2039e-05	7.18438
PA3297	0.555728	0.505055	7.65637
PA3299,fadD1	-1.03136	0.013915	5.54434
PA3300,fadD2	-0.419261	0.708562	4.72616
PA3301	-1.18406	0.0117117	7.54166
PA3302	-0.545863	0.505871	5.72676
PA3304	1.45209	0.00178633	8.60136
PA3305	1.66085	0.00039613	7.91147
PA3305.1,phrS	-1.72834	0.0797426	3.73495
PA3306	-0.370822	0.991179	5.73929
PA3307	2.78919	1.92362e-06	5.91427
PA3308,hepA	0.342108	0.846285	4.5533
PA3309	0.812434	0.399054	9.00472
PA3310	0.675578	0.347928	9.02467
PA3311	1.39458	0.0301691	9.00098
PA3312	-0.366368	0.754142	9.893
PA3313	-1.49452	0.00971372	6.6507
PA3315	0.425612	0.901144	9.66746
PA3317	1.35084	0.0163646	5.78444
PA3319,plcN	0.276674	0.879088	6.52641
PA3321	-0.101195	0.999999	6.22549
PA3322	-0.262778	0.903044	5.48249
PA3326,clpP2	0.0461923	0.999999	4.3488
PA3337,rfaD	0.628511	0.623749	5.96302
PA3339,plpD	-0.151685	0.999999	5.26211
PA3340	1.3949	0.00620925	8.56887
PA3341	1.09184	0.0777943	5.50235
PA3342	-0.0292533	0.999999	5.02898
PA3343	-0.677	0.330677	5.0935
PA3344,recQ	-0.658913	0.285278	7.09805
PA3345,hptB	-0.86546	0.144338	9.67564
PA3346	-0.247377	0.898532	3.47008
PA3347	-0.0677845	0.999999	4.79313
PA3348	-0.602538	0.400999	7.63004
PA3349	-1.47992	0.00017905	3.91933
PA3350	-0.26853	0.877317	7.42931
PA3351,flgM	1.61171	0.00017905	4.44327
PA3352	-0.43548	0.695525	3.76158
PA3353	-0.20377	0.934345	4.17706
PA3354	-0.265161	0.87783	11.7776
PA3355	-0.202298	0.950509	4.83289
PA3356,pauA5	-0.851313	0.116065	7.71482
PA3357,dsdA	-0.0181316	0.999999	5.36377
PA3358	0.0909534	0.999999	5.74128
PA3360	-0.464196	0.669238	5.6718
PA3364,amiC	-0.41777	0.731473	9.9066
PA3365	0.0264688	0.999999	7.75139
PA3366,amiE	-0.0955364	0.997556	11.2567
[truncated: 1,582 more rows]
