# Supplementary material for: Genetically diverse Pseudomonas aeruginosa populations display similar transcriptomic profiles in a cystic fibrosis explanted lung
Source: Nat Commun. 2019 Jul 30;10:3397. doi: 10.1038/s41467-019-11414-3 (PMC6667473; doi:10.1038/s41467-019-11414-3)
Supplement: Supplementary file 4 — Supplementary Data 2 [file 41467_2019_11414_MOESM4_ESM.xlsx]

## Sheet: Supplementary Data 2
Supplementary Data 2 Differentially expressed genes (ex vivo vs. in vitro) identified in this and two other studies
upregulated			Data set: XYZ	gene name	Product name	PseudoCAP category	Data set: YZ_ONLY		Product name	PseudoCAP category	Data set: XZ_ONLY	gene name	Product name	PseudoCAP category	Data set: XY_ONLY	gene name	Product name	PseudoCAP category					downregulated			Data set: XYZ	gene name	Product name	PseudoCAP category	Data set: YZ_ONLY	gene name	Product name	PseudoCAP category	Data set: XZ_ONLY	gene name	Product name	PseudoCAP category	Data set: XY_ONLY	gene name	Product name	PseudoCAP category
X	Cornforth et al.		PA4066	0	hypothetical protein	Hypothetical, unclassified, unknown	PA3008	0	hypothetical protein	Hypothetical, unclassified, unknown	PA3266	cspA	cold acclimation protein B	Transcriptional regulators ; Adaptation, Protection	PA1425	0	probable ATP-binding component of ABC transporter	Transport of small molecules					x	Cornforth et al.		PA0866	aroP2	aromatic amino acid transport protein AroP2	Transport of small molecules	PA0750	ung	uracil-DNA glycosylase	DNA replication, recombination, modification and repair	PA3190	0	probable binding protein component of ABC sugar transporter	Transport of small molecules	PA0053	0	hypothetical protein	Hypothetical, unclassified, unknown
Y	This study		PA2825	0	probable transcriptional regulator	Transcriptional regulators	PA0534	0	conserved hypothetical protein	Putative enzymes	PA1953	0	hypothetical protein	Hypothetical, unclassified, unknown	PA2748	0	probable methionine aminopeptidase	Translation, post-translational modification, degradation					y	This study		PA2760	0	probable outer membrane protein precursor	Transport of small molecules	PA2774	0	hypothetical protein	Membrane proteins	PA1657	0	conserved hypothetical protein	Hypothetical, unclassified, unknown	PA2000	dhcB	DhcB, dehydrocarnitine CoA transferase, subunit B	Amino acid biosynthesis and metabolism ; Carbon compound catabolism
Z	Rossi et al.		PA2328	0	hypothetical protein	Hypothetical, unclassified, unknown	PA4346	0	hypothetical protein	Hypothetical, unclassified, unknown	PA5541	pyrC2	dihydroorotase	Nucleotide biosynthesis and metabolism	PA2299	0	probable transcriptional regulator	Transcriptional regulators					z	Rossi et al.		PA1457	cheZ	chemotaxis protein CheZ	Adaptation, Protection ; Chemotaxis	PA2793	0	hypothetical protein	Hypothetical, unclassified, unknown	PA3187	0	probable ATP-binding component of ABC transporter	Transport of small molecules	PA2552	0	probable acyl-CoA dehydrogenase	Putative enzymes
			PA3936	0	probable permease of ABC taurine transporter	Membrane proteins ; Transport of small molecules	PA2330	0	hypothetical protein	Hypothetical, unclassified, unknown	PA4227	0	transcriptional regulator PchR	Transcriptional regulators	PA2025	gor	glutathione reductase	Amino acid biosynthesis and metabolism ; Biosynthesis of cofactors, prosthetic groups and carriers								PA2642	nuoG	NADH dehydrogenase I chain G	Energy metabolism	PA2639	nuoD	NADH dehydrogenase I chain C,D	Energy metabolism	PA3186	oprB	Glucose/carbohydrate outer membrane porin OprB precursor	Transport of small molecules	PA2001	atoB	acetyl-CoA acetyltransferase	Central intermediary metabolism ; Fatty acid and phospholipid metabolism
			PA5530	0	probable MFS dicarboxylate transporter	Membrane proteins ; Transport of small molecules	PA3931	0	conserved hypothetical protein	Hypothetical, unclassified, unknown	PA0197	0	hypothetical protein	Transport of small molecules	PA5499	np20	transcriptional regulator np20	Transcriptional regulators								PA0300	spuD	polyamine transport protein	Transport of small molecules	PA2581	0	hypothetical protein	Hypothetical, unclassified, unknown	PA2867	0	probable chemotaxis transducer	Adaptation, Protection ; Chemotaxis	PA0509	nirN	probable c-type cytochrome	Biosynthesis of cofactors, prosthetic groups and carriers ; Energy metabolism
			PA1300	0	probable sigma-70 factor, ECF subfamily	Transcriptional regulators	PA0734	0	hypothetical protein	Hypothetical, unclassified, unknown	PA0281	0	sulfate transport protein CysW	Membrane proteins ; Transport of small molecules	PA2659	0	hypothetical protein	Hypothetical, unclassified, unknown								PA3728	0	hypothetical protein	Hypothetical, unclassified, unknown	PA5090	0	conserved hypothetical protein	Hypothetical, unclassified, unknown	PA4811	fdnH	nitrate-inducible formate dehydrogenase, beta subunit	Energy metabolism	PA0122	0	conserved hypothetical protein	Hypothetical, unclassified, unknown
			PA0149	0	probable sigma-70 factor, ECF subfamily	Transcriptional regulators	PA4203	0	probable transcriptional regulator	Transcriptional regulators	PA2062	0	probable pyridoxal-phosphate dependent enzyme	Putative enzymes	PA1170	0	conserved hypothetical protein	Membrane proteins								PA3349	0	probable chemotaxis protein	Adaptation, Protection ; Chemotaxis	PA4381	0	probable two-component response regulator	Transcriptional regulators ; Two-component regulatory systems	PA1337	ansB	glutaminase-asparaginase	Amino acid biosynthesis and metabolism	PA1999	dhcA	DhcA, dehydrocarnitine CoA transferase, subunit A	Amino acid biosynthesis and metabolism ; Carbon compound catabolism
			PA5369	pstS	phosphate ABC transporter, periplasmic phosphate-binding protein, PstS	Transport of small molecules	PA3939	0	hypothetical protein	Hypothetical, unclassified, unknown	PA1676	0	hypothetical protein	Membrane proteins	PA0134	0	probable guanine deaminase	Nucleotide biosynthesis and metabolism																PA1452	flhA	flagellar biosynthesis protein FlhA	Chemotaxis ; Adaptation, Protection ; Motility & Attachment	PA4525	pilA	type 4 fimbrial precursor PilA	Motility & Attachment
			PA3815	0	conserved hypothetical protein	Hypothetical, unclassified, unknown	PA2498	0	conserved hypothetical protein	Hypothetical, unclassified, unknown	PA2477	0	probable thiol:disulfide interchange protein	Membrane proteins ; Putative enzymes ; Chaperones & heat shock proteins	PA4062	0	hypothetical protein	Hypothetical, unclassified, unknown																PA1085	flgJ	flagellar protein FlgJ	Cell wall / LPS / capsule ; Motility & Attachment	PA5348	0	probable DNA-binding protein	DNA replication, recombination, modification and repair
			PA2288	0	hypothetical protein	Hypothetical, unclassified, unknown	PA1889	0	hypothetical protein	Hypothetical, unclassified, unknown	PA1916	0	probable amino acid permease	Transport of small molecules	PA4803	0	hypothetical protein	Hypothetical, unclassified, unknown																PA1099	fleR	two-component response regulator	Motility & Attachment ; Transcriptional regulators ; Two-component regulatory systems	PA0898	aruD	succinylglutamate 5-semialdehyde dehydrogenase	Amino acid biosynthesis and metabolism
			PA2466	foxA	Ferrioxamine receptor FoxA	Transport of small molecules	PA0614	0	hypothetical protein	Hypothetical, unclassified, unknown	PA3223	0	acyl carrier protein phosphodiesterase	Fatty acid and phospholipid metabolism	PA2486	0	hypothetical protein	Hypothetical, unclassified, unknown																PA1828	0	probable short-chain dehydrogenase	Putative enzymes	PA0070	0	hypothetical protein	Membrane proteins
			PA4111	0	hypothetical protein	Hypothetical, unclassified, unknown	PA2329	0	probable ATP-binding component of ABC transporter	Transport of small molecules	PA0670	0	hypothetical protein	Hypothetical, unclassified, unknown	PA1374	0	hypothetical protein	Hypothetical, unclassified, unknown																PA0045	0	hypothetical protein	Hypothetical, unclassified, unknown	PA2012	liuD	methylcrotonyl-CoA carboxylase, alpha-subunit (biotin-containing)	Carbon compound catabolism
			PA4468	sodM	superoxide dismutase	Adaptation, Protection	PA3240	0	conserved hypothetical protein	Hypothetical, unclassified, unknown	PA2432	0	probable transcriptional regulator	Transcriptional regulators	PA2485	0	hypothetical protein	Hypothetical, unclassified, unknown																PA0177	0	probable purine-binding chemotaxis protein	Adaptation, Protection ; Chemotaxis	PA2554	0	probable short-chain dehydrogenase	Putative enzymes
			PA2599	0	conserved hypothetical protein	Hypothetical, unclassified, unknown	PA2004	0	conserved hypothetical protein	Membrane proteins	PA3775	0	hypothetical protein	Membrane proteins	PA1325	0	conserved hypothetical protein	Hypothetical, unclassified, unknown																PA0236	0	probable transcriptional regulator	Transcriptional regulators	PA2249	bkdB	branched-chain alpha-keto acid dehydrogenase (lipoamide component)	Amino acid biosynthesis and metabolism
			PA2826	0	probable glutathione peroxidase	Adaptation, Protection	PA3938	0	probable periplasmic taurine-binding protein precursor	Transport of small molecules	PA0471	fiuR	probable transmembrane sensor	Two-component regulatory systems ; Membrane proteins ; Transcriptional regulators	PA5507	0	hypothetical protein	Hypothetical, unclassified, unknown																PA4809	fdhE	FdhE protein	Energy metabolism	PA3486	0	conserved hypothetical protein	Hypothetical, unclassified, unknown
			PA0805	0	hypothetical protein	Hypothetical, unclassified, unknown	PA2597	0	hypothetical protein	Putative enzymes	PA0707	regA	transcriptional regulator ToxR	Transcriptional regulators	PA2489	0	probable transcriptional regulator	Transcriptional regulators																PA3082	gbt	glycine betaine transmethylase	Amino acid biosynthesis and metabolism	PA2013	liuC	putative 3-methylglutaconyl-CoA hydratase	Carbon compound catabolism
			PA1051	0	probable transporter	Membrane proteins ; Transport of small molecules	PA4236	katA	catalase	Adaptation, Protection	PA3442	ycbE;ssuB	probable ATP-binding component of ABC transporter	Transport of small molecules	PA2658	0	hypothetical protein	Hypothetical, unclassified, unknown																PA1159	0	probable cold-shock protein	Transcriptional regulators ; Adaptation, Protection	PA0865	hpd	4-hydroxyphenylpyruvate dioxygenase	Amino acid biosynthesis and metabolism
			PA3007	lexA	repressor protein LexA	Adaptation, Protection ; Translation, post-translational modification, degradation	PA5212	0	hypothetical protein	Hypothetical, unclassified, unknown	PA5053	0	heat shock protein HslV	Chaperones & heat shock proteins	PA4832	0	probable short-chain dehydrogenase	Putative enzymes																PA1940	0	hypothetical protein	Hypothetical, unclassified, unknown	PA1071	braF	branched-chain amino acid transport protein BraF	Transport of small molecules
			PA0283	sbp	sulfate-binding protein precursor	Transport of small molecules	PA0249	0	probable acetyltransferase	Putative enzymes	PA3035	0	probable glutathione S-transferase	Putative enzymes	PA4829	lpd3	dihydrolipoamide dehydrogenase 3	Energy metabolism																PA4592	0	probable outer membrane protein precursor	Hypothetical, unclassified, unknown	PA3038	0	probable porin	Transport of small molecules
			PA0150	0	probable transmembrane sensor	Membrane proteins ; Transcriptional regulators	PA0524	norB	nitric-oxide reductase subunit B	Energy metabolism	PA4355	araJ	probable major facilitator superfamily (MFS) transporter	Membrane proteins ; Transport of small molecules	PA2465	0	hypothetical protein	Membrane proteins																PA3091	0	hypothetical protein	Hypothetical, unclassified, unknown	PA2014	liuB	methylcrotonyl-CoA carboxylase, beta-subunit	Carbon compound catabolism
			PA0465	creD	inner membrane protein CreD	Membrane proteins	PA5531	tonB	TonB protein	Transport of small molecules	PA2751	yfkH	conserved hypothetical protein	Membrane proteins	PA5030	0	probable major facilitator superfamily (MFS) transporter	Membrane proteins ; Transport of small molecules																PA1082	flgG	flagellar basal-body rod protein FlgG	Cell wall / LPS / capsule ; Motility & Attachment	PA3101	xcpT	general secretion pathway protein G	Protein secretion/export apparatus
			PA0849	trxB2	thioredoxin reductase 2	Nucleotide biosynthesis and metabolism	PA5372	betA	choline dehydrogenase	Amino acid biosynthesis and metabolism ; Adaptation, Protection	PA5367	0	membrane protein component of ABC phosphate transporter	Membrane proteins ; Transport of small molecules	PA1310	phnW	2-aminoethylphosphonate:pyruvate aminotransferase	Carbon compound catabolism																PA3727	0	hypothetical protein	Hypothetical, unclassified, unknown	PA1342	0	probable binding protein component of ABC transporter	Transport of small molecules
			PA3587	metR	transcriptional regulator MetR	Transcriptional regulators	PA3205	0	hypothetical protein	Hypothetical, unclassified, unknown	PA5387	0	CdhC, Carnitine dehydrogenase-related gene C	Carbon compound catabolism	PA0877	0	probable transcriptional regulator	Transcriptional regulators																PA1244	0	hypothetical protein	Hypothetical, unclassified, unknown	PA0887	acsA	acetyl-coenzyme A synthetase	Carbon compound catabolism ; Central intermediary metabolism
			PA2479	0	probable two-component response regulator	Transcriptional regulators ; Two-component regulatory systems	PA1245	0	hypothetical protein	Membrane proteins	PA1970	0	hypothetical protein	Hypothetical, unclassified, unknown	PA2562	0	hypothetical protein	Hypothetical, unclassified, unknown																PA0952	0	hypothetical protein	Hypothetical, unclassified, unknown	PA0795	prpC	citrate synthase 2	Central intermediary metabolism ; Carbon compound catabolism
			PA2687	pfeS	two-component sensor PfeS	Two-component regulatory systems	PA0069	0	conserved hypothetical protein	Hypothetical, unclassified, unknown	PA3009	0	hypothetical protein	Hypothetical, unclassified, unknown	PA4746	0	conserved hypothetical protein	Hypothetical, unclassified, unknown																PA1588	sucC	succinyl-CoA synthetase beta chain	Energy metabolism	PA4607	0	hypothetical protein	Hypothetical, unclassified, unknown
			PA5373	betB	betaine aldehyde dehydrogenase	Amino acid biosynthesis and metabolism ; Adaptation, Protection	PA4156	0	probable TonB-dependent receptor	Transport of small molecules	PA4711	0	hypothetical protein	Hypothetical, unclassified, unknown	PA4113	0	probable major facilitator superfamily (MFS) transporter	Membrane proteins ; Transport of small molecules																PA5016	aceF	dihydrolipoamide acetyltransferase	Carbon compound catabolism ; Energy metabolism	PA0958	oprD	Basic amino acid, basic peptide and imipenem outer membrane porin OprD precursor	Transport of small molecules
			PA1365	0	probable siderophore receptor	Transport of small molecules	PA2390	0	probable ATP-binding/permease fusion ABC transporter	Membrane proteins ; Transport of small molecules	PA3900	0	probable transmembrane sensor	Membrane proteins ; Transcriptional regulators	PA0151	0	probable TonB-dependent receptor	Transport of small molecules																PA1787	acnB	aconitate hydratase 2	Energy metabolism	PA2248	bkdA2	2-oxoisovalerate dehydrogenase (beta subunit)	Amino acid biosynthesis and metabolism
			PA4886	0	probable two-component sensor	Two-component regulatory systems	PA3229	0	hypothetical protein	Hypothetical, unclassified, unknown	PA2598	0	hypothetical protein	Hypothetical, unclassified, unknown	PA0470	0	Ferrichrome receptor FiuA	Transport of small molecules																PA5436	0	probable biotin carboxylase subunit of a transcarboxylase	Central intermediary metabolism	PA0897	aruG	arginine/ornithine succinyltransferase AII subunit	Amino acid biosynthesis and metabolism
			PA0139	ahpC	alkyl hydroperoxide reductase subunit C	Adaptation, Protection	PA3391	nosR	regulatory protein NosR	Membrane proteins ; Energy metabolism	PA4159	0	ferrienterobactin-binding periplasmic protein precursor FepB	Transport of small molecules	PA1964	0	probable ATP-binding component of ABC transporter	Transport of small molecules																PA2952	etfB	electron transfer flavoprotein beta-subunit	Energy metabolism	PA2247	bkdA1	2-oxoisovalerate dehydrogenase (alpha subunit)	Amino acid biosynthesis and metabolism
			PA2686	pfeR	two-component response regulator PfeR	Transcriptional regulators ; Two-component regulatory systems	PA3875	narG	respiratory nitrate reductase alpha chain	Energy metabolism	PA0492	ycsF	conserved hypothetical protein	Hypothetical, unclassified, unknown	PA5107	blc	outer membrane lipoprotein Blc	Membrane proteins																PA2378	0	probable aldehyde dehydrogenase	Putative enzymes	PA4578	0	hypothetical protein	Hypothetical, unclassified, unknown
			PA0140	ahpF	alkyl hydroperoxide reductase subunit F	Adaptation, Protection	PA0839	0	probable transcriptional regulator	Transcriptional regulators	PA4167	yafB	probable oxidoreductase	Putative enzymes	PA3814	iscS	L-cysteine desulfurase (pyridoxal phosphate-dependent)	Amino acid biosynthesis and metabolism ; Biosynthesis of cofactors, prosthetic groups and carriers																PA3191	0	probable two-component sensor	Two-component regulatory systems	PA0085	hcp1	Hcp1	Secreted Factors (toxins, enzymes, alginate)
			PA4612	0	conserved hypothetical protein	Hypothetical, unclassified, unknown ; Adaptation, Protection	PA3870	moaA1	molybdopterin biosynthetic protein A1	Biosynthesis of cofactors, prosthetic groups and carriers	PA0466	0	hypothetical protein	Hypothetical, unclassified, unknown	PA1560	0	hypothetical protein	Hypothetical, unclassified, unknown																PA4083	cupB4	chaperone CupB4	Motility & Attachment ; Chaperones & heat shock proteins	PA4366	sodB	superoxide dismutase	Adaptation, Protection
			PA2600	0	hypothetical protein	Hypothetical, unclassified, unknown	PA2664	fhp	flavohemoprotein	Energy metabolism	PA0929	pirR	two-component response regulator	Transport of small molecules ; Two-component regulatory systems	PA0490	0	hypothetical protein	Hypothetical, unclassified, unknown																PA3751	purT	phosphoribosylglycinamide formyltransferase 2	Amino acid biosynthesis and metabolism ; Nucleotide biosynthesis and metabolism	PA1806	fabI	NADH-dependent enoyl-ACP reductase	Fatty acid and phospholipid metabolism
			PA4707	0	probable permease of ABC transporter	Membrane proteins ; Transport of small molecules	PA2389	0	conserved hypothetical protein	Hypothetical, unclassified, unknown	PA0962	0	probable dna-binding stress protein	Adaptation, Protection	PA0816	0	probable transcriptional regulator	Transcriptional regulators																PA5350	rubA2	Rubredoxin 2	Carbon compound catabolism	PA5214	gcvH1	glycine cleavage system protein H1	Central intermediary metabolism ; Amino acid biosynthesis and metabolism
			PA3280	oprO	Pyrophosphate-specific outer membrane porin OprO precursor	Transport of small molecules	PA1920	nrdD	class III (anaerobic) ribonucleoside-triphosphate reductase subunit, NrdD	Nucleotide biosynthesis and metabolism	PA4160	0	ferric enterobactin transport protein FepD	Membrane proteins ; Transport of small molecules	PA4825	mgtA	Mg(2+) transport ATPase, P-type 2	Transport of small molecules																PA0020	0	hypothetical protein	Hypothetical, unclassified, unknown	PA1074	braC	branched-chain amino acid transport protein BraC	Transport of small molecules
			PA3445	0	conserved hypothetical protein	Hypothetical, unclassified, unknown	PA2506	0	hypothetical protein	Hypothetical, unclassified, unknown	PA3960	0	hypothetical protein	Hypothetical, unclassified, unknown	PA2017	0	hypothetical protein	Hypothetical, unclassified, unknown																PA0773	pdxJ	pyridoxal phosphate biosynthetic protein PdxJ	Biosynthesis of cofactors, prosthetic groups and carriers	PA2015	liuA	putative isovaleryl-CoA dehydrogenase	Carbon compound catabolism
			PA4835	0	hypothetical protein	Hypothetical, unclassified, unknown ; Membrane proteins	PA2033	0	hypothetical protein	Hypothetical, unclassified, unknown	PA4155	0	hypothetical protein	Hypothetical, unclassified, unknown	PA4359	0	conserved hypothetical protein	Hypothetical, unclassified, unknown																PA2863	lipH	lipase modulator protein	Protein secretion/export apparatus ; Secreted Factors (toxins, enzymes, alginate)	PA2250	lpdV	lipoamide dehydrogenase-Val	Amino acid biosynthesis and metabolism ; Energy metabolism
			PA5374	betI	transcriptional regulator BetI	Transcriptional regulators	PA4470	fumC1	fumarate hydratase	Energy metabolism	PA2910	yebN	conserved hypothetical protein	Hypothetical, unclassified, unknown ; Membrane proteins	PA0495	0	hypothetical protein	Hypothetical, unclassified, unknown																PA0315	0	hypothetical protein	Hypothetical, unclassified, unknown	PA5295	0	hypothetical protein	Hypothetical, unclassified, unknown
			PA3872	narI	respiratory nitrate reductase gamma chain	Energy metabolism	PA3409	0	probable transmembrane sensor	Membrane proteins ; Transcriptional regulators	PA1364	0	probable transmembrane sensor	Membrane proteins ; Transcriptional regulators	PA0907	0	hypothetical protein	Hypothetical, unclassified, unknown																PA5094	0	probable ATP-binding component of ABC transporter	Transport of small molecules	PA4225	pchF	pyochelin synthetase	Secreted Factors (toxins, enzymes, alginate) ; Transport of small molecules
			PA4834	0	hypothetical protein	Membrane proteins	PA3601	0	conserved hypothetical protein	Translation, post-translational modification, degradation	PA2467	0	Anti-sigma factor FoxR	Membrane proteins ; Transcriptional regulators	PA0665	0	conserved hypothetical protein	Hypothetical, unclassified, unknown																PA0770	rnc	ribonuclease III	Transcription, RNA processing and degradation	PA4222	0	probable ATP-binding component of ABC transporter	Transport of small molecules
			PA3177	0	hypothetical protein	Hypothetical, unclassified, unknown	PA3408	hasR	Haem uptake outer membrane receptor HasR precursor	Transport of small molecules	PA3410	0	probable sigma-70 factor, ECF subfamily	Transcriptional regulators	PA1305	0	hypothetical protein	Hypothetical, unclassified, unknown ; Membrane proteins																				PA5137	0	hypothetical protein	Hypothetical, unclassified, unknown
			PA4065	0	hypothetical protein	Membrane proteins					PA1301	0	probable transmembrane sensor	Membrane proteins ; Transcriptional regulators	PA4390	0	hypothetical protein	Hypothetical, unclassified, unknown																				PA2011	liuE	3-hydroxy-3-methylglutaryl-CoA lyase	Carbon compound catabolism
			PA4708	phuT	Heme-transport protein, PhuT	Transport of small molecules					PA2663	0	hypothetical protein	Membrane proteins	PA4763	recN	DNA repair protein RecN	DNA replication, recombination, modification and repair																				PA2648	nuoM	NADH dehydrogenase I chain M	Energy metabolism
			PA4838	0	hypothetical protein	Hypothetical, unclassified, unknown					PA2327	0	probable permease of ABC transporter	Membrane proteins ; Transport of small molecules	PA2883	0	hypothetical protein	Hypothetical, unclassified, unknown																				PA0411	pilJ	twitching motility protein PilJ	Chemotaxis ; Motility & Attachment
			PA4063	0	hypothetical protein	Hypothetical, unclassified, unknown					PA3530	bfd	conserved hypothetical protein	Hypothetical, unclassified, unknown	PA0435	0	hypothetical protein	Hypothetical, unclassified, unknown																				PA4226	pchE	dihydroaeruginoic acid synthetase	Secreted Factors (toxins, enzymes, alginate) ; Transport of small molecules
			PA1363	0	probable sigma-70 factor, ECF subfamily	Transcriptional regulators					PA3287	0	conserved hypothetical protein	Hypothetical, unclassified, unknown	PA5182	0	hypothetical protein	Membrane proteins																				PA2557	0	probable AMP-binding enzyme	Fatty acid and phospholipid metabolism
			PA4110	ampC	beta-lactamase precursor	Adaptation, Protection					PA5501	yebI	permease of ABC zinc transporter ZnuB	Membrane proteins ; Transport of small molecules	PA3920	0	probable metal transporting P-type ATPase	Membrane proteins ; Transport of small molecules																				PA0744	0	probable enoyl-CoA hydratase/isomerase	Putative enzymes
			PA4515	0	conserved hypothetical protein	Hypothetical, unclassified, unknown					PA1911	0	probable transmembrane sensor	Membrane proteins ; Transcriptional regulators	PA3246	rluA	pseudouridine synthase RluA	Transcription, RNA processing and degradation																				PA2728	0	hypothetical protein	Hypothetical, unclassified, unknown
			PA4613	katB	catalase	Adaptation, Protection					PA1743	0	hypothetical protein	Hypothetical, unclassified, unknown	PA0922	0	hypothetical protein	Hypothetical, unclassified, unknown																				PA5153	0	amino acid (lysine/arginine/ornithine/histidine/octopine) ABC transporter periplasmic binding protein	Transport of small molecules
			PA2478	0	probable thiol:disulfide interchange protein	Membrane proteins ; Putative enzymes ; Chaperones & heat shock proteins					PA4170	0	hypothetical protein	Hypothetical, unclassified, unknown	PA2022	0	probable nucleotide sugar dehydrogenase	Putative enzymes																				PA4224	pchG	pyochelin biosynthetic protein PchG	Transport of small molecules ; Membrane proteins
			PA4837	0	probable outer membrane protein precursor	Membrane proteins ; Transport of small molecules					PA0433	0	hypothetical protein	Hypothetical, unclassified, unknown	PA2931	cifR	CifR	Transcriptional regulators																				PA0872	phhA	phenylalanine-4-hydroxylase	Amino acid biosynthesis and metabolism
			PA4710	phuR	Haem/Haemoglobin uptake outer membrane receptor PhuR precursor	Transport of small molecules					PA4354	0	conserved hypothetical protein	Hypothetical, unclassified, unknown	PA2691	0	conserved hypothetical protein	Hypothetical, unclassified, unknown																				PA0896	aruF	arginine/ornithine succinyltransferase AI subunit	Amino acid biosynthesis and metabolism
			PA3446	0	conserved hypothetical protein	Hypothetical, unclassified, unknown					PA1925	0	hypothetical protein	Hypothetical, unclassified, unknown	PA4709	0	probable hemin degrading factor	Putative enzymes																				PA4223	0	probable ATP-binding component of ABC transporter	Membrane proteins ; Transport of small molecules
			PA0320	0	conserved hypothetical protein	Hypothetical, unclassified, unknown					PA2847	0	conserved hypothetical protein	Hypothetical, unclassified, unknown	PA0763	mucA	anti-sigma factor MucA	Transcriptional regulators ; Cell wall / LPS / capsule ; Secreted Factors (toxins, enzymes, alginate)																				PA5113	0	hypothetical protein	Membrane proteins
			PA2662	0	conserved hypothetical protein	Membrane proteins					PA1541	0	probable drug efflux transporter	Membrane proteins ; Transport of small molecules	PA4897	0	hypothetical protein	Hypothetical, unclassified, unknown																				PA0016	trkA	potassium uptake protein TrkA	Transport of small molecules
			PA5535	0	conserved hypothetical protein	Hypothetical, unclassified, unknown					PA2808	0	two-component response repressor, PtrA	Transcriptional regulators	PA4833	0	conserved hypothetical protein	Membrane proteins																				PA3753	0	conserved hypothetical protein	Transport of small molecules
			PA4836	0	hypothetical protein	Hypothetical, unclassified, unknown					PA4471	fagA	hypothetical protein	Hypothetical, unclassified, unknown	PA1927	metE	5-methyltetrahydropteroyltriglutamate-homocysteine S-methyltransferase	Amino acid biosynthesis and metabolism																				PA4401	0	probable glutathione S-transferase	Putative enzymes
			PA2468	foxI	ECF sigma factor FoxI	Transcriptional regulators					PA2689	0	hypothetical protein	Hypothetical, unclassified, unknown	PA0485	0	conserved hypothetical protein	Membrane proteins																				PA0871	phhB	pterin-4-alpha-carbinolamine dehydratase	Amino acid biosynthesis and metabolism
			PA4692	0	conserved hypothetical protein	Hypothetical, unclassified, unknown					PA0672	pigA	heme oxygenase	Biosynthesis of cofactors, prosthetic groups and carriers	PA0801	0	hypothetical protein	Membrane proteins																				PA5167	0	probable c4-dicarboxylate-binding protein	Membrane proteins ; Transport of small molecules
			PA1302	0	probable heme utilization protein precursor	Membrane proteins ; Transport of small molecules					PA1921	0	hypothetical protein	Hypothetical, unclassified, unknown	PA4358	0	probable ferrous iron transport protein	Membrane proteins ; Transport of small molecules																				PA4024	eutB	ethanolamine ammonia-lyase large subunit	Central intermediary metabolism
			PA1912	0	probable sigma-70 factor, ECF subfamily	Transcriptional regulators					PA1744	0	hypothetical protein	Hypothetical, unclassified, unknown	PA4885	irlR	two-component response regulator	Transcriptional regulators ; Two-component regulatory systems																				PA4500	0	probable binding protein component of ABC transporter	Transport of small molecules
			PA5500	znuC	zinc transport protein ZnuC	Transport of small molecules					PA3586	0	probable hydrolase	Putative enzymes	PA0762	algU	sigma factor AlgU	Transcriptional regulators																				PA4489	0	conserved hypothetical protein	Hypothetical, unclassified, unknown
			PA0565	0	conserved hypothetical protein	Hypothetical, unclassified, unknown					PA5538	0	N-acetylmuramoyl-L-alanine amidase	Cell wall / LPS / capsule	PA5537	0	hypothetical protein	Hypothetical, unclassified, unknown																				PA5008	0	hypothetical protein	Hypothetical, unclassified, unknown ; Putative enzymes
			PA4691	0	hypothetical protein	Hypothetical, unclassified, unknown					PA0781	0	hypothetical protein	Hypothetical, unclassified, unknown	PA0424	mexR	multidrug resistance operon repressor MexR	Transcriptional regulators																				PA0007	0	hypothetical protein	Membrane proteins
			PA0848	0	probable alkyl hydroperoxide reductase	Adaptation, Protection ; Putative enzymes					PA5540	0	hypothetical protein	Hypothetical, unclassified, unknown	PA1435	0	probable Resistance-Nodulation-Cell Division (RND) efflux membrane fusion protein precursor	Transport of small molecules																				PA2727	0	hypothetical protein	Hypothetical, unclassified, unknown
			PA4882	0	hypothetical protein	Hypothetical, unclassified, unknown					PA2759	0	hypothetical protein	Hypothetical, unclassified, unknown	PA1539	0	hypothetical protein	Hypothetical, unclassified, unknown																				PA0302	spuF	polyamine transport protein PotG	Transport of small molecules
			PA3412	0	hypothetical protein	Hypothetical, unclassified, unknown					PA2914	0	probable permease of ABC transporter	Membrane proteins ; Transport of small molecules	PA2714	0	probable molybdopterin oxidoreductase	Energy metabolism																				PA1818	0	Orn/Arg/Lys decarboxylase LdcC	Amino acid biosynthesis and metabolism
			PA2382	lldA	L-lactate dehydrogenase	Energy metabolism					PA4570	0	hypothetical protein	Hypothetical, unclassified, unknown	PA2439	0	hypothetical protein	Membrane proteins																				PA2649	nuoN	NADH dehydrogenase I chain N	Energy metabolism
			PA3284	0	hypothetical protein	Hypothetical, unclassified, unknown					PA1923	0	hypothetical protein	Biosynthesis of cofactors, prosthetic groups and carriers	PA3133	0	probable transcriptional regulator	Transcriptional regulators																				PA3291	0	hypothetical protein	Hypothetical, unclassified, unknown
			PA3283	0	conserved hypothetical protein	Hypothetical, unclassified, unknown					PA5388	0	hypothetical protein	Carbon compound catabolism	PA1517	0	conserved hypothetical protein	Hypothetical, unclassified, unknown																				PA5136	0	hypothetical protein	Hypothetical, unclassified, unknown
											PA2688	0	Ferric enterobactin receptor, outer membrane protein PfeA precursor	Membrane proteins ; Transport of small molecules	PA4792	0	conserved hypothetical protein	Hypothetical, unclassified, unknown																				PA0867	mliC	membrane-bound lysozyme inhibitor of c-type lysozyme MliC	Hypothetical, unclassified, unknown ; Adaptation, Protection
											PA3444	ssuD	conserved hypothetical protein	Putative enzymes	PA1494	0	conserved hypothetical protein	Hypothetical, unclassified, unknown																				PA3837	0	probable permease of ABC transporter	Membrane proteins ; Transport of small molecules
											PA1210	yhhW	conserved hypothetical protein	Hypothetical, unclassified, unknown	PA3317	0	hypothetical protein	Hypothetical, unclassified, unknown																				PA0408	pilG	twitching motility protein PilG	Two-component regulatory systems ; Chemotaxis ; Motility & Attachment
											PA0671	0	hypothetical protein	Hypothetical, unclassified, unknown	PA5532	0	hypothetical protein	Hypothetical, unclassified, unknown																				PA0964	pmpR	pqsR-mediated PQS regulator, PmpR	Hypothetical, unclassified, unknown
											PA3201	yciB	conserved hypothetical protein	Membrane proteins	PA1412	0	hypothetical protein	Hypothetical, unclassified, unknown																				PA3921	0	probable transcriptional regulator	Transcriptional regulators
											PA1909	0	hypothetical protein	Hypothetical, unclassified, unknown	PA1632	kdpF	KdpF protein	Transport of small molecules																				PA4547	pilR	two-component response regulator PilR	Transcriptional regulators ; Motility & Attachment ; Two-component regulatory systems
											PA1908	0	probable major facilitator superfamily (MFS) transporter	Membrane proteins ; Transport of small molecules	PA1982	exaA	quinoprotein alcohol dehydrogenase	Carbon compound catabolism																				PA3313	0	hypothetical protein	Transport of small molecules
											PA5526	0	hypothetical protein	Hypothetical, unclassified, unknown	PA4785	0	probable acyl-CoA thiolase	Putative enzymes																				PA0083	0	conserved hypothetical protein	Hypothetical, unclassified, unknown
											PA5534	0	hypothetical protein	Hypothetical, unclassified, unknown	PA1559	0	hypothetical protein	Hypothetical, unclassified, unknown																				PA5339	0	conserved hypothetical protein	Hypothetical, unclassified, unknown
											PA0472	fiuI	probable sigma-70 factor, ECF subfamily	Transcriptional regulators	PA1633	kdpA	potassium-transporting ATPase, A chain	Transport of small molecules																				PA0746	0	probable acyl-CoA dehydrogenase	Putative enzymes
											PA1018	0	hypothetical protein	Hypothetical, unclassified, unknown	PA0062	0	hypothetical protein	Hypothetical, unclassified, unknown																				PA1288	0	probable outer membrane protein precursor	Membrane proteins ; Transport of small molecules
											PA5536	0	conserved hypothetical protein	Hypothetical, unclassified, unknown	PA4168	fpvB	second ferric pyoverdine receptor FpvB	Transport of small molecules																				PA1807	0	probable ATP-binding component of ABC transporter	Transport of small molecules
											PA5539	0	hypothetical protein	Hypothetical, unclassified, unknown	PA1017	pauA	pimeloyl-CoA synthetase	Biosynthesis of cofactors, prosthetic groups and carriers																				PA5441	0	hypothetical protein	Hypothetical, unclassified, unknown
											PA1922	feuA;cirA	probable TonB-dependent receptor	Transport of small molecules	PA1634	kdpB	potassium-transporting ATPase, B chain	Transport of small molecules																				PA4730	panC	pantoate--beta-alanine ligase	Biosynthesis of cofactors, prosthetic groups and carriers
											PA0250	0	conserved hypothetical protein	Hypothetical, unclassified, unknown	PA3762	0	hypothetical protein	Hypothetical, unclassified, unknown																				PA3860	0	probable AMP-binding enzyme	Putative enzymes
											PA2913	0	hypothetical protein	Transport of small molecules	PA1343	0	hypothetical protein	Hypothetical, unclassified, unknown																				PA2967	fabG	3-oxoacyl-[acyl-carrier-protein] reductase	Fatty acid and phospholipid metabolism
											PA1910	ufrA	probable tonB-dependent receptor protein	Transport of small molecules	PA4495	0	hypothetical protein	Hypothetical, unclassified, unknown																				PA5009	waaP	lipopolysaccharide kinase WaaP	Cell wall / LPS / capsule
											PA2912	0	probable ATP-binding component of ABC transporter	Transport of small molecules	PA4123	hpcC	5-carboxy-2-hydroxymuconate semialdehyde dehydrogenase	Carbon compound catabolism																				PA5286	0	conserved hypothetical protein	Hypothetical, unclassified, unknown
											PA2868	0	hypothetical protein	Membrane proteins	PA3132	0	probable hydrolase	Putative enzymes																				PA4321	0	hypothetical protein	Hypothetical, unclassified, unknown
											PA2850	0	organic hydroperoxide resistance protein	Adaptation, Protection	PA3962	0	hypothetical protein	Hypothetical, unclassified, unknown																				PA3529	0	probable peroxidase	Adaptation, Protection ; Putative enzymes
											PA3382	0	phosphonate transport protein PhnE	Membrane proteins ; Transport of small molecules	PA1183	dctA	C4-dicarboxylate transport protein	Transport of small molecules																				PA3114	truA	tRNA-pseudouridine synthase I	Translation, post-translational modification, degradation
											PA4099	0	hypothetical protein	Hypothetical, unclassified, unknown	PA1471	0	hypothetical protein	Hypothetical, unclassified, unknown																				PA5321	dut	deoxyuridine 5'-triphosphate nucleotidohydrolase	Nucleotide biosynthesis and metabolism
											PA3431	ywbG	conserved hypothetical protein	Membrane proteins	PA3472	0	hypothetical protein	Hypothetical, unclassified, unknown																				PA4755	greA	transcription elongation factor GreA	Transcription, RNA processing and degradation
											PA3899	0	probable sigma-70 factor, ECF subfamily	Transcriptional regulators																								PA2997	nqrC	Na+-translocating NADH:ubiquinone oxidoreductase subunit Nrq3	Energy metabolism
											PA2911	0	probable TonB-dependent receptor	Membrane proteins ; Transport of small molecules																								PA4558	0	probable peptidyl-prolyl cis-trans isomerase, FkbP-type	Translation, post-translational modification, degradation ; Chaperones & heat shock proteins
											PA3432	0	hypothetical protein	Membrane proteins																								PA0077	icmF1	IcmF1	Protein secretion/export apparatus
											PA4064	0	probable ATP-binding component of ABC transporter	Transport of small molecules
											PA1106	0	hypothetical protein	Hypothetical, unclassified, unknown
											PA4623	0	hypothetical protein	Hypothetical, unclassified, unknown
											PA0608	gph	probable phosphoglycolate phosphatase	Carbon compound catabolism
											PA1924	0	hypothetical protein	Hypothetical, unclassified, unknown
											PA4896	0	probable sigma-70 factor, ECF subfamily	Transcriptional regulators
											PA4100	0	probable dehydrogenase	Central intermediary metabolism
											PA4884	0	hypothetical protein	Hypothetical, unclassified, unknown
											PA3281	0	hypothetical protein	Membrane proteins
											PA3282	0	hypothetical protein	Hypothetical, unclassified, unknown
											PA4883	0	hypothetical protein	Hypothetical, unclassified, unknown
