# Supplementary material for: Genetically diverse Pseudomonas aeruginosa populations display similar transcriptomic profiles in a cystic fibrosis explanted lung
Source: Nat Commun. 2019 Jul 30;10:3397. doi: 10.1038/s41467-019-11414-3 (PMC6667473; doi:10.1038/s41467-019-11414-3)
Supplement: Supplementary file 6 — Source Data [file 41467_2019_11414_MOESM6_ESM.xlsx]

## Sheet: Figure 3 a
Figure 3a			BR deep pool sequencing	BR single isolate sequencing	OLP deep pool sequencing	OLP single isolate sequencing	OLZ deep pool sequencing	OLZ single isolate sequencing	ULP deep pool sequencing	ULP single isolate sequencing	ULZ deep pool sequencing	ULZ single isolate sequencing
			0.555	0.4	0	0	0.95	0.5	0.24	0.1	0.8	0.5
			0.41	0.6	1	1	0	0.3	0.755	0.9	0.145	0.2
			0.585	0.4	0	0	0.975	0.5	0.24	0.1	0.825	0.5
			0	0	0	0	0.835	0.5	0	0	0	0
			0.6	0.4	0	0	1	0.5	0.225	0.1	0.815	0.5
			0.57	0.4	0	0	1	0.5	0.255	0.1	0.83	0.5
			0.2	0.1	0	0	0	0	0	0	0.255	0.1
			0.565	0.4	0	0	1	0.5	0.23	0.1	0.81	0.5
			0.55	0.4	0	0	1	0.5	0.245	0.1	0.82	0.5
			0.57	0.4	0	0	1	0.5	0.235	0.1	0.83	0.5
			0.14	0.3	0	0	0	0	0	0	0.085	0
			0.565	0.4	0	0	1	0.5	0.245	0.1	0.805	0.5
			0	0	0	0	0.84	0.5	0	0	0	0
			0.115	0.3	0	0	0	0	0	0	0	0
			0.19	0.1	0	0	0	0	0	0	0.23	0.1
			0.13	0.3	0	0	0	0	0	0	0	0
			0.08	0	0	0	0	0	0	0	0.245	0.3
			0.59	0.4	0	0	0.955	0.5	0.225	0.1	0.8	0.5
			0.205	0.1	0	0	0	0	0	0	0.245	0.1
			0.575	0.4	0	0	1	0.5	0.245	0.1	0.83	0.5
			0.575	0.4	0	0	1	0.5	0.24	0.1	0.8	0.5
			0.565	0.4	0	0	1	0.5	0.22	0.1	0.82	0.5
			0.185	0.1	0	0	0	0	0	0	0.23	0.1
			0	0	0	0	0.855	0.5	0	0	0	0
			0	0	0	0	0.885	0.5	0	0	0	0
			0	0	0	0	0	0	0	0	0.235	0.3
			0.59	0.4	0	0	1	0.5	0.225	0.1	0.82	0.5
			0.565	0.4	0	0	1	0.5	0.24	0.1	0.8	0.5
			0.085	0	0	0	0	0	0	0	0.245	0.3
			0.59	0.4	0	0	1	0.5	0.235	0.1	0.8	0.5
			0.55	0.4	0	0	1	0.5	0.225	0.1	0.775	0.5
			0.565	0.4	0	0	1	0.5	0.23	0.1	0.83	0.5
			0.075	0	0	0	0	0	0	0	0.245	0.3
			0.555	0.4	0	0	1	0.5	0.23	0.1	0.845	0.5
			0.185	0.1	0	0	0	0	0	0	0.225	0.1
			0.38	0.6	1	1	0	0.3	0.85	0.9	0.18	0.2
			0.565	0.4	0	0	1	0.5	0.24	0.1	0.86	0.5
			0	0	0	0	0.875	0.5	0	0	0	0
			0.575	0.4	0	0	1	0.5	0.24	0.1	0.82	0.5
			0.375	0.6	1	1	0	0.3	0.73	0.9	0.145	0.2
			0.08	0	0	0	0	0	0	0	0.21	0.3
			0.535	0.4	0	0	0.955	0.5	0.205	0.1	0.82	0.5
			0.01	0	0.025	0.1	0.015	0.1	0.01	0	0.03	0.1
			0.77	0.9	0.985	1	0.9	1	0.945	1	0.73	0.9
			0.395	0.6	1	1	0.025	0.5	0.015	0	0.04	0.9
			0.16	0.3	0	0	0	0	0	0	0.095	0
			0.565	0.4	0	0	0.955	0.5	0.22	0.1	0.795	0.5
			0.03	0	1	0.9	0.02	0.2	0.015	0	0.015	0
			0	0	0	0	0.12	0.3	0	0	0	0
			0.595	0.4	0	0	0.955	0.5	0.22	0.1	0.81	0.5
			0	0	0	0	0	0	0	0	0.385	0.4
			0.19	0.1	0	0	0	0	0	0	0.23	0.1
			0.2	0	0	0	0	0	0	0	0.22	0.3
			0.38	0.6	1	1	0	0.3	0.75	0.9	0.165	0.2
			0.555	0.4	0	0	1	0.5	0.235	0.1	0.865	0.5
			0.6	0.4	0	0	0.955	0.5	0.21	0.1	0.85	0.5
			0.115	0.3	0	0	0	0	0	0	0	0
			0.378	0.6	0.98	1	0	0.3	0.7865	0.9	0.11	0.2
			0.565	0.4	0	0	0.955	0.5	0.215	0.1	0.808333	0.5
			0.4205	0.6	0.98	1	0	0.3	0.745	0.9	0.15	0.2
			0.558333	0.4	0	0	0.955	0.5	0.225	0.1	0.808333	0.5
			0.195	0.1	0	0	0	0	0	0	0.23	0.1
			0	0	0	0	0	0	0	0	0.25	0.3
			0	0	0	0	0	0	0	0	0.245	0.3
			0.565	0.4	0	0	0.955	0.5	0.215	0.1	0.808333	0.5
			0	0	0	0	0	0	0.78	0.9	0.13	0.1
			0.565	0.4	0	0	0.955	0.5	0.215	0.1	0.808333	0.5
			0.195	0.1	0	0	0	0	0.175	0.1	0.26	0.1
			0.125	0.3	0	0	0	0	0	0	0	0
			0.1	0	0	0	0	0	0.03	0	0.205	0.3
			0.351	0.6	0.98	1	0	0.3	0.7865	0.9	0.11	0.2
			0.351	0.6	0.98	1	0	0.3	0.7865	0.9	0.11	0.2
			0.351	0.6	0.98	1	0	0.3	0.7865	0.9	0.11	0.2
			0.13	0.3	0	0	0	0	0	0	0	0
			0.565	0.4	0	0	0.955	0.5	0.215	0.1	0.808333	0.5
			0.195	0.1	0	0	0	0	0	0.1	0.205	0.1
			0.095	0	0	0	0	0	0	0	0	0.3
			0.565	0.4	0	0	0.955	0.5	0.215	0.1	0.808333	0.5
			0.085	0	0	0	0	0	0	0	0.245	0.3
			0.351	0.6	0.98	1	0	0.3	0.7865	0.9	0.11	0.2
			0.565	0.4	0	0	0.955	0.5	0.215	0.1	0.808333	0.5
			0.565	0.4	0	0	0.955	0.5	0.215	0.1	0.808333	0.5
			0.351	0.6	0.98	1	0	0.3	0.7865	0.9	0.11	0.2
			0.395	0.1	0	0	1	0.5	0.21	0.1	0.74	0.5
			0.565	0.4	0	0	0.955	0.5	0.215	0.1	0.808333	0.5
			0.565	0.4	0	0	0.955	0.5	0.215	0.1	0.808333	0.5
			0	0	0	0	0.86	0.5	0	0	0	0
			0	0	0	0	0	0	0.35	0.3	0	0
			0.205	0.1	0	0	0	0	0	0	0.255	0.1
			0.565	0.4	0	0	0.955	0.5	0.215	0.1	0.808333	0.5
			0.08	0	0	0	0	0	0	0	0.235	0.3
			0.565	0.4	0	0	0.955	0.5	0.215	0.1	0.808333	0.5
			0.351	0.6	0.98	1	0	0.3	0.7865	0.9	0.11	0.2
			0.565	0.4	0	0	0.955	0.5	0.215	0.1	0.808333	0.5
			0.565	0.4	0	0	0.955	0.5	0.215	0.1	0.808333	0.5
			0.175	0.1	0	0	0	0	0	0	0.22	0.1
			0.565	0.4	0	0	0.955	0.5	0.215	0.1	0.808333	0.5
			0.07	0	0	0	0	0	0	0	0.24	0.3
			0.145	0.3	0	0	0	0	0	0	0	0
			0	0	0	0	0	0	0.385	0.3	0	0
			0.565	0.4	0	0	0.955	0.5	0.215	0.1	0.808333	0.5
			0.565	0.4	0	0	0.955	0.5	0.215	0.1	0.808333	0.5
			0.565	0.4	0	0	0.955	0.5	0.215	0.1	0.808333	0.5
			0.351	0.6	0.98	1	0	0.3	0.7865	0.9	0.11	0.2
			0.558333	0.4	0	0	0.955	0.5	0.225	0.1	0.808333	0.5
			0.11	0.3	0	0	0	0	0	0	0	0
			0	0	0	0	0.87	0.5	0	0	0	0
			0	0	0	0	0.355	0.3	0	0	0	0
			0.205	0.1	0	0	0	0	0	0	0.255	0.1
			0.205	0.1	0	0	0	0	0	0	0.22	0.1
			0.351	0.6	0.98	1	0	0.3	0.7865	0.9	0.11	0.2
			0.565	0.4	0	0	0.955	0.5	0.215	0.1	0.808333	0.5
			0.351	0.6	0.98	1	0	0.3	0.7865	0.9	0.11	0.2
			0.18	0.1	0	0	0	0	0	0	0.19	0.1
			0.565	0.4	0	0	0.955	0.5	0.215	0.1	0.808333	0.5
			0.351	0.6	0.98	1	0	0.3	0.7865	0.9	0.11	0.2
			0.558333	0.4	0	0	0.955	0.5	0.225	0.1	0.808333	0.5
			0.565	0.4	0	0	0.955	0.5	0.215	0.1	0.808333	0.5
			0.351	0.6	0.98	1	0	0.3	0.7865	0.9	0.11	0.2
			0.351	0.6	0.98	1	0	0.3	0.7865	0.9	0.11	0.2
			0	0	1	0.9	0	0.2	0	0	0	0
			0.085	0.3	0	0	0	0	0	0	0	0
			0	0	0	0	0	0	0.365	0.3	0	0
			0.565	0.4	0	0	0.955	0.5	0.215	0.1	0.808333	0.5
			0.125	0.3	0	0	0	0	0	0	0	0
			0.08	0	0	0	0	0	0	0	0.225	0.3
			0	0	0	0	0.825	0.5	0	0	0	0
			0	0	0	0	0.778	0.5	0	0	0	0
			0.14	0.3	0	0	0	0	0	0	0	0
			0.1	0	0	0	0	0	0	0	0.25	0.3
			0.565	0.4	0	0	0.955	0.5	0.215	0.1	0.808333	0.5
			0.565	0.4	0	0	0.955	0.5	0.215	0.1	0.808333	0.5
			0.565	0.4	0	0	0.955	0.5	0.215	0.1	0.808333	0.5
			0.351	0.6	0.98	1	0	0.3	0.7865	0.9	0.11	0.2
			0	0	0	0	0.778	0.5	0	0	0	0
			0.195	0.1	0	0	0	0	0	0	0.23	0.1
			0.115	0.3	0	0	0	0	0	0	0	0
			0.565	0.4	0	0	0.955	0.5	0.215	0.1	0.808333	0.5
			0	0	0	0	0.38	0.3	0	0	0	0
			0	0	0	0	0.778	0.5	0	0	0	0
			0.095	0	0	0	0	0	0	0	0.25	0.3
			0	0	0	0.1	0	0.1	0	0	0	0
			0.565	0.4	0	0	0.955	0.5	0.215	0.1	0.808333	0.5
			0	0	0	0	0.778	0.5	0	0	0	0
			0	0	0.035	0	0.025	0.3	0	0	0	0
			0.565	0.4	0	0	0.955	0.5	0.215	0.1	0.808333	0.5
			0	0	0	0	0.778	0.5	0	0	0	0
			0.351	0.6	0.98	1	0	0.3	0.7865	0.9	0.11	0.2
			0.565	0.4	0	0	0.955	0.5	0.215	0.1	0.808333	0.5
			0	0	0	0	0	0	0.765	0.9	0.12	0.1
			0.558333	0.4	0	0	0.955	0.5	0.225	0.1	0.808333	0.5
			0.095	0	0	0	0	0	0	0	0.25	0.3
			0.565	0.4	0	0	0.955	0.5	0.215	0.1	0.808333	0.5
			0.565	0.4	0	0	0.955	0.5	0.215	0.1	0.808333	0.5
			0.155	0.3	0	0	0	0	0	0	0.075	0
			0.565	0.4	0	0	0.955	0.5	0.215	0.1	0.808333	0.5
			0.351	0.6	0.98	1	0	0.3	0.7865	0.9	0.11	0.2
			0.13	0	0	0	0	0	0	0	0.245	0.3
			0.565	0.4	0	0	0.955	0.5	0.215	0.1	0.808333	0.5
			0.565	0.4	0	0	0.955	0.5	0.215	0.1	0.808333	0.5
			0.351	0.6	0.98	1	0	0.3	0.7865	0.9	0.11	0.2
			0.1	0	0	0	0	0	0	0	0.235	0.3
			0	0	0	0	0.885	0.5	0	0	0	0
			0.1	0	0	0	0	0	0	0	0.255	0.3
			0.351	0.6	0.98	1	0	0.3	0.7865	0.9	0.11	0.2
			0.135	0.3	0	0	0	0	0	0	0.045	0
			0.135	0	0	0	0	0	0	0	0.245	0.3
			0.565	0.4	0	0	0.955	0.5	0.215	0.1	0.808333	0.5
			0.135	0.1	0	0	0	0	0	0	0.24	0.1
			0	0	0	0	0	0	0.745	0.9	0.1	0.1
			0.2	0.1	0	0	0	0	0.03	0	0.24	0.1
			0	0	0	0	0	0	0.77	0.9	0.125	0.1
			0.565	0.4	0	0	0.955	0.5	0.215	0.1	0.808333	0.5
			0.155	0.3	0	0	0	0	0	0	0	0
			0.135	0.3	0	0	0	0	0	0	0	0
			0.38	0.4	0	0	1	0.5	0.218333	0.1	0.84	0.8
			0	0	0	0	0.88	0.5	0	0	0	0
			0.18	0.1	0	0	0	0	0.025	0	0.21	0.1
			0	0	0	0	0.865	0.5	0	0	0	0
			0.565	0.4	0	0	0.955	0.5	0.215	0.1	0.808333	0.5
			0.03	0	0	0	0	0	0.65	0.4	0.095	0
			0.565	0.4	0	0	0.955	0.5	0.215	0.1	0.808333	0.5
			0	0	0	0	0.87	0.5	0	0	0	0
			0.565	0.4	0	0	0.955	0.5	0.215	0.1	0.808333	0.5
			0.165	0.1	0	0	0	0	0.035	0	0.23	0.1
			0.565	0.4	0	0	0.955	0.5	0.215	0.1	0.808333	0.5
			0.565	0.4	0	0	0.955	0.5	0.215	0.1	0.808333	0.5
			0	0	0	0	0.845	0.5	0	0	0	0
			0.565	0.4	0	0	0.955	0.5	0.215	0.1	0.808333	0.5
			0.085	0	0	0	0	0	0	0	0.25	0.3
			0.185	0.1	0	0	0	0	0	0	0.195	0.1
			0.185	0.6	0.275	1	0.11	0.4	0.24	0.9	0.16	0.2
			0.565	0.4	0	0	0.955	0.5	0.215	0.1	0.808333	0.5
			0.351	0.6	0.98	1	0	0.3	0.7865	0.9	0.11	0.2
			0.565	0.4	0	0	0.955	0.5	0.215	0.1	0.808333	0.5
			0.565	0.4	0	0	0.955	0.5	0.215	0.1	0.808333	0.5
			0.19	0.1	0	0	0	0	0	0	0.235	0.1
			0.565	0.4	0	0	0.955	0.5	0.215	0.1	0.808333	0.5
			0.17	0.1	0	0	0	0	0	0	0.195	0.1
			0.16	0.1	0	0	0	0	0	0	0.21	0.1
			0.09	0	0	0	0	0	0	0	0.25	0.3
			0.351	0.6	0.98	1	0	0.3	0.7865	0.9	0.11	0.2
			0.215	0.1	0	0	0	0	0.165	0.1	0.3	0.1
			0.351	0.6	0.98	1	0	0.3	0.7865	0.9	0.11	0.2
			0.565	0.4	0	0	0.955	0.5	0.215	0.1	0.808333	0.5
			0.565	0.4	0	0	0.955	0.5	0.215	0.1	0.808333	0.5
			0.015	0	0.01	0	0.015	0.2	0	0	0	0
			0.09	0	0	0	0	0	0.03	0	0.245	0.3
			0	0	0	0	0.495	0.2	0	0	0	0
			0.565	0.4	0	0	0.955	0.5	0.215	0.1	0.808333	0.5
			0.565	0.4	0	0	0.955	0.5	0.215	0.1	0.808333	0.5
			0.565	0.4	0	0	0.955	0.5	0.215	0.1	0.808333	0.5
			0.351	0.6	0.98	1	0	0.3	0.7865	0.9	0.11	0.2
			0.18	0.1	0	0	0	0	0.03	0	0.24	0.1
			0	0	0	0	0.84	0.5	0	0	0	0
			0.17	0.1	0	0	0	0	0	0	0.22	0.1
			0.175444	0.1	0	0	0	0	0	0	0.228	0.1
			0.565	0.4	0	0	0.955	0.5	0.215	0.1	0.808333	0.5
			0.175444	0.1	0	0	0	0	0	0	0.228	0.1
			0.558333	0.4	0	0	0.955	0.5	0.225	0.1	0.808333	0.5
			0.0875	0	0	0	0	0	0	0	0.25	0.3
			0.565	0.4	0	0	0.955	0.5	0.215	0.1	0.808333	0.5
			0.565	0.4	0	0	0.955	0.5	0.215	0.1	0.808333	0.5
			0.565	0.4	0	0	0.955	0.5	0.215	0.1	0.808333	0.5
			0.345	0.6	1	1	0	0.3	0	0	0	0.1
			0.565	0.4	0	0	0.955	0.5	0.215	0.1	0.808333	0.5
			0.175444	0.1	0	0	0	0	0	0	0.228	0.1
			0.565	0.4	0	0	0.955	0.5	0.215	0.1	0.808333	0.5
			0.565	0.4	0	0	0.955	0.5	0.215	0.1	0.808333	0.5
			0.565	0.4	0	0	0.955	0.5	0.215	0.1	0.808333	0.5
			0.565	0.4	0	0	0.955	0.5	0.215	0.1	0.808333	0.5
			0.565	0.4	0	0	0.955	0.5	0.215	0.1	0.808333	0.5
			0.565	0.4	0	0	0.955	0.5	0.215	0.1	0.808333	0.5
			0.565	0.4	0	0	0.955	0.5	0.215	0.1	0.808333	0.5
			0.565	0.4	0	0	0.955	0.5	0.215	0.1	0.808333	0.5
			0.175444	0.1	0	0	0	0	0	0	0.228	0.1
			0.351	0.6	0.98	1	0	0.3	0.7865	0.9	0.11	0.2
			0	0	0	0	0	0.2	0	0	0	0
			0.0875	0	0	0	0	0	0	0	0.25	0.3
			0.13	0.3	0	0	0	0	0	0	0	0
			0.565	0.4	0	0	0.955	0.5	0.215	0.1	0.808333	0.5
			0.175444	0.1	0	0	0	0	0	0	0.228	0.1
			0.351	0.6	0.98	1	0	0.3	0.7865	0.9	0.11	0.2
			0.145	0.3	0	0	0	0	0	0	0	0
			0.565	0.4	0	0	0.955	0.5	0.215	0.1	0.808333	0.5
			0.565	0.4	0	0	0.955	0.5	0.215	0.1	0.808333	0.5
			0.558333	0.4	0	0	0.955	0.5	0.225	0.1	0.808333	0.5
			0.405	0.1	0.01	0	1	0.5	0.21	0.1	0.72	0.5
			0.145	0.3	0	0	0	0	0	0	0.1	0
			0.351	0.6	0.98	1	0	0.3	0.7865	0.9	0.11	0.2
			0.105	0	0	0	0	0	0	0	0.215	0.3
			0.558333	0.4	0	0	0.955	0.5	0.225	0.1	0.808333	0.5
			0.351	0.6	0.98	1	0	0.3	0.7865	0.9	0.11	0.2
			0.565	0.4	0	0	0.955	0.5	0.215	0.1	0.808333	0.5
			0	0	0	0	0	0	0.52	0.4	0.125	0
			0	0	0	0	0	0	0	0	0.23	0.3
			0.565	0.4	0	0	0.955	0.5	0.215	0.1	0.808333	0.5
			0.351	0.6	0.98	1	0	0.3	0.7865	0.9	0.11	0.2
			0.175444	0.1	0	0	0	0	0	0	0.228	0.1
			0.351	0.6	0.98	1	0	0.3	0.7865	0.9	0.11	0.2
			0.565	0.4	0	0	0.955	0.5	0.215	0.1	0.808333	0.5
			0.115	0.3	0	0	0	0	0	0	0	0
			0.13	0.3	0	0	0	0	0	0	0	0
			0.135	0.3	0	0	0	0	0	0	0	0
			0.565	0.4	0	0	0.955	0.5	0.215	0.1	0.808333	0.5
			0.385	0.1	0	0	1	0.5	0.215	0.1	0.735	0.5
			0.565	0.4	0	0	0.955	0.5	0.215	0.1	0.808333	0.5
			0	0	0	0	0.84	0.5	0	0	0	0
			0.251667	0.3	0	0	0	0	0	0	0	0
			0.565	0.4	0	0	0.955	0.5	0.215	0.1	0.808333	0.5
			0	0	0	0	0.778	0.5	0	0	0	0
			0.565	0.4	0	0	0.955	0.5	0.215	0.1	0.808333	0.5
			0.565	0.4	0	0	0.955	0.5	0.215	0.1	0.808333	0.5
			0.126667	0.3	0	0	0	0	0	0	0	0
			0.175444	0.1	0	0	0	0	0	0	0.228	0.1
			0.565	0.4	0	0	0.955	0.5	0.215	0.1	0.808333	0.5
			0.175444	0.1	0	0	0	0	0	0	0.228	0.1
			0.351	0.6	0.98	1	0	0.3	0.7865	0.9	0.11	0.2
			0.565	0.4	0	0	0.955	0.5	0.215	0.1	0.808333	0.5
			0.126667	0.3	0	0	0	0	0	0	0	0
			0	0	0	0	0	0	0.79	0.9	0.08	0.1
			0.565	0.4	0	0	0.955	0.5	0.215	0.1	0.808333	0.5
			0.565	0.4	0	0	0.955	0.5	0.215	0.1	0.808333	0.5
			0.0875	0	0	0	0	0	0	0	0.25	0.3
			0.175444	0.1	0	0	0	0	0	0	0.228	0.1
			0.565	0.4	0	0	0.955	0.5	0.215	0.1	0.808333	0.5
			0.0875	0	0	0	0	0	0	0	0.25	0.3
			0.565	0.4	0	0	0.955	0.5	0.215	0.1	0.808333	0.5
			0.565	0.4	0	0	0.955	0.5	0.215	0.1	0.808333	0.5
			0.0875	0	0	0	0	0	0	0	0.25	0.3
			0.565	0.4	0	0	0.955	0.5	0.215	0.1	0.808333	0.5
			0.565	0.4	0	0	0.955	0.5	0.215	0.1	0.808333	0.5
			0	0	0	0	0	0	0.57	0.4	0.095	0
			0.565	0.4	0	0	0.955	0.5	0.215	0.1	0.808333	0.5
			0.175444	0.1	0	0	0	0	0	0	0.228	0.1
			0	0	0	0	0.778	0.5	0	0	0	0
			0.175444	0.1	0	0	0	0	0	0	0.228	0.1
			0.565	0.4	0	0	0.955	0.5	0.215	0.1	0.808333	0.5
			0.175444	0.1	0	0	0	0	0	0	0.228	0.1
			0	0	0	0	0.778	0.5	0	0	0	0
			0.351	0.6	0.98	1	0	0.3	0.7865	0.9	0.11	0.2
			0	0	0	0	0.778	0.5	0	0	0	0
			0.37	0.6	1	1	0	0.3	0	0	0	0.1
			0.565	0.4	0	0	0.955	0.5	0.215	0.1	0.808333	0.5
			0.14	0.3	0	0	0	0	0	0	0.075	0
			0.351	0.6	0.98	1	0	0.3	0.7865	0.9	0.11	0.2
			0	0	0	0	0.778	0.5	0	0	0	0
			0.565	0.4	0	0	0.955	0.5	0.215	0.1	0.808333	0.5
			0	0	0	0	0.778	0.5	0	0	0	0
			0	0	0	0	0.455	0.2	0	0	0	0.3
			0.565	0.4	0	0	0.955	0.5	0.215	0.1	0.808333	0.5
			0.558333	0.4	0	0	0.955	0.5	0.225	0.1	0.808333	0.5
			0.565	0.4	0	0	0.955	0.5	0.215	0.1	0.808333	0.5
			0.175444	0.1	0	0	0	0	0	0	0.228	0.1
			0	0	0	0	0	0	0.075	0.5	0.045	0.1
			0.351	0.6	0.98	1	0	0.3	0.7865	0.9	0.11	0.2
			0	0	0	0	0.778	0.5	0	0	0	0
			0.351	0.6	0.98	1	0	0.3	0.7865	0.9	0.11	0.2
			0	0	0	0	0.08	0.3	0	0	0	0
			0.558333	0.4	0	0	0.955	0.5	0.225	0.1	0.808333	0.5
			0.351	0.6	0.98	1	0	0.3	0.7865	0.9	0.11	0.2
			0.565	0.4	0	0	0.955	0.5	0.215	0.1	0.808333	0.5
			0.0875	0	0	0	0	0	0	0	0.25	0.3
			0.175444	0.1	0	0	0	0	0	0	0.228	0.1
			0.565	0.4	0	0	0.955	0.5	0.215	0.1	0.808333	0.5
			0	0	0	0	0	0.2	0	0	0	0
			0.175444	0.1	0	0	0	0	0	0	0.228	0.1
			0	0	0	0	0.778	0.5	0	0	0	0
			0.558333	0.4	0	0	0.955	0.5	0.225	0.1	0.808333	0.5
			0.075	0	0	0	0	0	0	0	0.215	0.3
			0.565	0.4	0	0	0.955	0.5	0.215	0.1	0.808333	0.5
			0.565	0.4	0	0	0.955	0.5	0.215	0.1	0.808333	0.5
			0.2	0.1	0	0	0	0	0	0	0.225	0.1
			0.14	0.3	0.025	0	0	0	0	0	0	0
			0.35	0.1	0	0	0	0	0.21	0.1	0.655	0.5
			0	0	0.015	0.1	0.01	0.1	0	0	0.02	0.1
			0.558333	0.4	0	0	0.955	0.5	0.225	0.1	0.808333	0.5
			0.135	0.3	0	0	0	0	0	0	0.01	0
			0	0	0.09	0.1	0.01	0.1	0	0	0	0
			0	0	0	0	0	0	0.78	0.9	0.125	0.1
			0	0	0	0	0.778	0.5	0	0	0	0
			0.558333	0.4	0	0	0.955	0.5	0.225	0.1	0.808333	0.5
			0.175444	0.1	0	0	0	0	0	0	0.228	0.1
			0.345	0.6	1	1	0	0.3	0	0	0	0.1
			0.558333	0.4	0	0	0.955	0.5	0.225	0.1	0.808333	0.5
			0.175444	0.1	0	0	0	0	0	0	0.228	0.1
			0.135	0.3	0	0	0	0	0	0	0.09	0
			0.18	0.1	0	0	0	0	0.03	0	0.225	0.1
			0.14	0.3	0	0	0	0	0	0	0	0
			0.351	0.6	0.98	1	0	0.3	0.7865	0.9	0.11	0.2
			0.565	0.4	0	0	0.955	0.5	0.215	0.1	0.808333	0.5
			0.185	0.1	0	0	0	0	0	0	0.215	0.1
			0.565	0.4	0	0	0.955	0.5	0.215	0.1	0.808333	0.5
			0.565	0.4	0	0	0.955	0.5	0.215	0.1	0.808333	0.5
			0	0	0	0	0.778	0.5	0	0	0	0
			0	0	0	0	0.778	0.5	0	0	0	0
			0	0	0	0	0.778	0.5	0	0	0	0
			0.125	0.3	0	0	0	0	0	0	0	0
			0.565	0.4	0	0	0.955	0.5	0.215	0.1	0.808333	0.5
			0.175444	0.1	0	0	0	0	0	0	0.228	0.1
			0.351	0.6	0.98	1	0	0.3	0.7865	0.9	0.11	0.2
			0.565	0.4	0	0	0.955	0.5	0.215	0.1	0.808333	0.5
			0.565	0.4	0	0	0.955	0.5	0.215	0.1	0.808333	0.5
			0	0	0	0	0.778	0.5	0	0	0	0
			0.13	0.3	0	0	0	0	0	0	0	0
			0.565	0.4	0	0	0.955	0.5	0.215	0.1	0.808333	0.5
			0	0	0	0	0.778	0.3	0	0	0	0
			0.558333	0.4	0	0	0.955	0.5	0.225	0.1	0.808333	0.5
			0.351	0.6	0.98	1	0	0.3	0.7865	0.9	0.11	0.2
			0.175444	0.1	0	0	0	0	0	0	0.228	0.1
			0.23	0.4	0	0	0	0	0	0	0	0
			0	0	0	0	0.778	0.5	0	0	0	0
			0.565	0.4	0	0	0.955	0.5	0.215	0.1	0.808333	0.5
			0.195	0.6	1	1	0	0.3	0	0	0	0.1
			0.0875	0	0	0	0	0	0	0	0.25	0.3
			0	0	0	0	0	0	0.02	0.2	0	0
			0.565	0.4	0	0	0.955	0.5	0.215	0.1	0.808333	0.5
			0.0875	0	0	0	0	0	0	0	0.25	0.3
			0.565	0.4	0	0	0.955	0.5	0.215	0.1	0.808333	0.5
			0.558333	0.4	0	0	0.955	0.5	0.225	0.1	0.808333	0.5
			0.235	0.4	0	0	0	0	0	0	0	0
			0.351	0.6	0.98	1	0	0.3	0.7865	0.9	0.11	0.2
			0.1	0.3	0	0	0	0	0	0	0	0
			0.565	0.4	0	0	0.955	0.5	0.215	0.1	0.808333	0.5
			0.0875	0	0	0	0	0	0	0	0.25	0.3
			0	0	0	0	0.778	0.5	0	0	0	0
			0.565	0.4	0	0	0.955	0.5	0.215	0.1	0.808333	0.5
			0.18	0.1	0	0	0	0	0	0	0.215	0.1
			0	0	0	0	0.778	0.5	0	0	0	0
			0.565	0.4	0	0	0.955	0.5	0.215	0.1	0.808333	0.5
			0.125	0.3	0	0	0	0	0	0	0	0
			0	0	0.03	0.1	0	0.1	0.015	0	0	0
			0	0	0	0	0	0	0	0	0.21	0.3
			0.145	0.3	0	0	0	0	0	0	0	0
			0.565	0.4	0	0	0.955	0.5	0.215	0.1	0.808333	0.5
			0.558333	0.4	0	0	0.955	0.5	0.225	0.1	0.808333	0.5
			0.351	0.6	0.98	1	0	0.3	0.7865	0.9	0.11	0.2
			0.21	0.6	1	1	0	0.3	0	0	0	0.1
			0.565	0.4	0	0	0.955	0.5	0.215	0.1	0.808333	0.5
			0.351	0.6	0.98	1	0	0.3	0.7865	0.9	0.11	0.2
			0.351	0.6	0.98	1	0	0.3	0.7865	0.9	0.11	0.2
			0.2	0.1	0	0	0	0	0	0	0.23	0.1
			0	0	0	0	0.778	0.5	0	0	0	0
			0.565	0.4	0	0	0.955	0.5	0.215	0.1	0.808333	0.5
			0.13	0.3	0	0	0	0	0	0	0	0
			0	0	0	0	0.778	0.5	0	0	0	0
			0.565	0.4	0	0	0.955	0.5	0.215	0.1	0.808333	0.5
			0.565	0.4	0	0	0.955	0.5	0.215	0.1	0.808333	0.5
			0.0875	0	0	0	0	0	0	0	0.25	0.3
			0	0	0	0	0	0.2	0	0	0	0
			0.565	0.4	0	0	0.955	0.5	0.215	0.1	0.808333	0.5
			0	0	0	0	0	0	0.77	0.9	0.16	0.1
			0.565	0.4	0	0	0.955	0.5	0.215	0.1	0.808333	0.5
			0.565	0.4	0	0	0.955	0.5	0.215	0.1	0.808333	0.5
			0.565	0.4	0	0	0.955	0.5	0.215	0.1	0.808333	0.5
			0.19	0.6	1	1	0	0.3	0	0	0	0.1
			0.565	0.4	0	0	0.955	0.5	0.215	0.1	0.808333	0.5
			0.565	0.4	0	0	0.955	0.5	0.215	0.1	0.808333	0.5
			0.565	0.4	0	0	0.955	0.5	0.215	0.1	0.808333	0.5
			0.565	0.4	0	0	0.955	0.5	0.215	0.1	0.808333	0.5
			0.351	0.6	0.98	1	0	0.3	0.7865	0.9	0.11	0.2
			0.565	0.4	0	0	0.955	0.5	0.215	0.1	0.808333	0.5
			0.175444	0.1	0	0	0	0	0	0	0.228	0.1
			0.175444	0.1	0	0	0	0	0	0	0.228	0.1
			0.558333	0.4	0	0	0.955	0.5	0.225	0.1	0.808333	0.5
			0.175444	0.1	0	0	0	0	0	0	0.228	0.1
			0.075	0	0	0	0	0	0	0	0.205	0.3
			0.1	0.3	0	0	0	0	0	0	0	0
			0.195	0.1	0	0	0	0	0	0	0.25	0.1
			0.565	0.4	0	0	0.955	0.5	0.215	0.1	0.808333	0.5
			0.375	0.6	0.98	1	0.035	0.5	0.71	0.9	0.145	0.5
			0.565	0.4	0	0	0.955	0.5	0.215	0.1	0.808333	0.5
			0.565	0.4	0	0	0.955	0.5	0.215	0.1	0.808333	0.5
			0	0	0	0	0.778	0.5	0	0	0	0
			0.09	0.3	0	0	0	0	0	0	0	0
			0	0	0	0	0.778	0.5	0	0	0	0
			0.565	0.4	0	0	0.955	0.5	0.215	0.1	0.808333	0.5
			0.565	0.4	0	0	0.955	0.5	0.215	0.1	0.808333	0.5
			0.175444	0.1	0	0	0	0	0	0	0.228	0.1
			0.565	0.4	0	0	0.955	0.5	0.215	0.1	0.808333	0.5
			0.565	0.4	0	0	0.955	0.5	0.215	0.1	0.808333	0.5
			0	0	0	0	0.08	0.3	0	0	0	0
			0.565	0.4	0	0	0.955	0.5	0.215	0.1	0.808333	0.5
			0	0	0.015	0.1	0	0.1	0	0	0.025	0
			0	0	1	0.9	0	0.2	0.09	0.5	0.05	0.2
			0.235	0.4	0	0	0	0	0	0	0	0
			0	0	0	0	0	0	0.03	0	0.23	0.3
			0.055	0.1	0	0	0	0.2	0	0	0.11	0
			0.565	0.4	0	0	0.955	0.5	0.215	0.1	0.808333	0.5
			0.38	0.1	0	0	1	0.5	0.218333	0.1	0.741667	0.5
			0.565	0.4	0	0	0.955	0.5	0.215	0.1	0.808333	0.5
			0	0	0	0	0.778	0.5	0	0	0	0
			0.565	0.4	0	0	0.955	0.5	0.215	0.1	0.808333	0.5
			0.565	0.4	0	0	0.955	0.5	0.215	0.1	0.808333	0.5
			0.175444	0.1	0	0	0	0	0	0	0.228	0.1
			0.175444	0.1	0	0	0	0	0	0	0.228	0.1
			0	0	0	0	0.778	0.5	0	0	0	0
			0	0	0	0	0.778	0.5	0	0	0	0
			0.175444	0.1	0	0	0	0	0	0	0.228	0.1
			0.351	0.6	0.98	1	0	0.3	0.7865	0.9	0.11	0.2
			0.09	0.3	0	0	0	0	0	0	0	0
			0.6	1	1	1	1	1	0.21	1	0.815	1
			0.558333	0.4	0	0	0.955	0.5	0.225	0.1	0.808333	0.5
			0.565	0.4	0	0	0.955	0.5	0.215	0.1	0.808333	0.5
			0.12	0.3	0	0	0	0	0	0	0	0
			0.175444	0.1	0	0	0	0	0	0	0.228	0.1
			0	0	0	0	0.778	0.5	0	0	0	0
			0.351	0.6	0.98	1	0	0.3	0.7865	0.9	0.11	0.2
			0.175444	0.1	0	0	0	0	0	0	0.228	0.1
			0.175444	0.1	0	0	0	0	0	0	0.228	0.1
			0.565	0.4	0	0	0.955	0.5	0.225	0.1	0.8	0.5
			0	0	0	0	0.095	0.3	0	0	0	0
			0.38	0.7	0.38	1	0.38	1	0.38	1	0.385	1
			0	0	0	0	0.778	0.5	0	0	0	0
			0.56	0.4	0	0	0.955	0.5	0.24	0.1	0.805	0.5
			0	0	0	0	0.778	0.5	0	0	0	0
			0.55	0.4	0	0	0.955	0.5	0.21	0.1	0.82	0.5
			0.558333	0.4	0	0	0.955	0.5	0.225	0.1	0.808333	0.5
			0.0875	0	0	0	0	0	0	0	0.25	0.3
			0.095	0.3	0	0	0	0	0	0	0	0
			0.558333	0.4	0	0	0.955	0.5	0.225	0.1	0.808333	0.5
			0	0	0	0	0.778	0.5	0	0	0	0
			0	0	0	0	0.778	0.5	0	0	0	0
			0	0	0	0	0.778	0.5	0	0	0	0
			0.175444	0.1	0	0	0	0	0	0	0.228	0.1
			0	0	0	0	0	0	0	0	0.215	0.3
			0	0	0	0	0	0.2	0	0	0	0
			0.0875	0	0	0	0	0	0	0	0.25	0.3
			0.558333	0.4	0	0	0.955	0.5	0.225	0.1	0.808333	0.5
			0	0	0	0	0.778	0.5	0	0	0	0
			0	0	0	0	0	0	0.78	0.9	0.125	0.1
			0.175444	0.1	0	0	0	0	0	0	0.228	0.1
			0.558333	0.4	0	0	0.955	0.5	0.225	0.1	0.808333	0.5
			0.558333	0.4	0	0	0.955	0.5	0.225	0.1	0.808333	0.5
			0	0	0	0	0.778	0.5	0	0	0	0
			0.0875	0	0	0	0	0	0	0	0.25	0.3
			0.558333	0.4	0	0	0.955	0.5	0.225	0.1	0.808333	0.5
			0.125	0.3	0	0	0	0	0	0	0	0
			0.175444	0.1	0	0	0	0	0	0	0.228	0.1
			0.558333	0.4	0	0	0.955	0.5	0.225	0.1	0.808333	0.5
			0.175444	0.1	0	0	0	0	0	0	0.228	0.1
			0.558333	0.4	0	0	0.955	0.5	0.225	0.1	0.808333	0.5
			0	0	0	0	0.778	0.5	0	0	0	0
			0	0	0	0	0.778	0.5	0	0	0	0
			0.558333	0.4	0	0	0.955	0.5	0.225	0.1	0.808333	0.5
			0.351	0.6	0.98	1	0	0.3	0.7865	0.9	0.11	0.2
			0.175444	0.1	0	0	0	0	0	0	0.228	0.1
			0.558333	0.4	0	0	0.955	0.5	0.225	0.1	0.808333	0.5
			0.558333	0.4	0	0	0.955	0.5	0.225	0.1	0.808333	0.5
			0.558333	0.4	0	0	0.955	0.5	0.225	0.1	0.808333	0.5
			0.558333	0.4	0	0	0.955	0.5	0.225	0.1	0.808333	0.5
			0.558333	0.4	0	0	0.955	0.5	0.225	0.1	0.808333	0.5
			0.558333	0.4	0	0	0.955	0.5	0.225	0.1	0.808333	0.5
			0.558333	0.4	0	0	0.955	0.5	0.225	0.1	0.808333	0.5
			0	0	0	0	0.778	0.5	0	0	0	0
			0.0875	0	0	0	0	0	0	0	0.25	0.3
			0	0	0	0	0.778	0.5	0	0	0	0
			0	0	1	0.9	0	0.2	0	0	0	0
			0	0	0	0	0	0.2	0	0	0	0
			0	0	0	0	0.778	0.3	0	0	0	0
			0.558333	0.4	0	0	0.955	0.5	0.225	0.1	0.808333	0.5
			0	0	0	0	0.778	0.5	0	0	0	0
			0.558333	0.4	0	0	0.955	0.5	0.225	0.1	0.808333	0.5
			0.135	0.3	0	0	0	0	0	0	0	0
			0.558333	0.4	0	0	0.955	0.5	0.225	0.1	0.808333	0.5
			0.558333	0.4	0	0	0.955	0.5	0.225	0.1	0.808333	0.5
			0.195	0.1	0	0	0	0	0.18	0.1	0.305	0.1
			0.351	0.6	0.98	1	0	0.3	0.7865	0.9	0.11	0.2
			0.351	0.6	0.98	1	0	0.3	0.7865	0.9	0.11	0.2
			0.175444	0.1	0	0	0	0	0	0	0.228	0.1
			0	0	0	0	0.778	0.5	0	0	0	0
			0.351	0.6	0.98	1	0	0.3	0.7865	0.9	0.11	0.2
			0.558333	0.4	0	0	0.955	0.5	0.225	0.1	0.808333	0.5
			0.0875	0	0	0	0	0	0	0	0.25	0.3
			0.558333	0.4	0	0	0.955	0.5	0.225	0.1	0.808333	0.5
			0.558333	0.4	0	0	0.955	0.5	0.225	0.1	0.808333	0.5
			0.558333	0.4	0	0	0.955	0.5	0.225	0.1	0.808333	0.5
			0.0875	0	0	0	0	0	0	0	0.25	0.3
			0.0875	0	0	0	0	0	0	0	0.25	0.3
			0.558333	0.4	0	0	0.955	0.5	0.225	0.1	0.808333	0.5
			0.558333	0.4	0	0	0.955	0.5	0.225	0.1	0.808333	0.5
			0	0	0	0	0	0	0.8	0.9	0.11	0.1
			0.558333	0.4	0	0	0.955	0.5	0.225	0.1	0.808333	0.5
			0.558333	0.4	0	0	0.955	0.5	0.225	0.1	0.808333	0.5
			0	0	1	0.9	0	0.2	0	0	0	0
			0.0875	0	0	0	0	0	0	0	0.25	0.3
			0.135	0.3	0	0	0	0	0	0	0	0
			0.558333	0.4	0	0	0.955	0.5	0.225	0.1	0.808333	0.5
			0.351	0.6	0.98	1	0	0.3	0.7865	0.9	0.11	0.2
			0	0	0	0	0	0	0.8	0.9	0.135	0.1
			0	0	1	0.9	0	0.2	0	0	0	0
			0.351	0.6	0.98	1	0	0.3	0.7865	0.9	0.11	0.2
			0.095	0.3	0	0	0	0	0	0	0	0
			0	0	0	0	0.778	0.5	0	0	0	0
			0.558333	0.4	0	0	0.955	0.5	0.225	0.1	0.808333	0.5
			0.558333	0.4	0	0	0.955	0.5	0.225	0.1	0.808333	0.5
			0	0	0	0	0.778	0.5	0	0	0	0
			0.351	0.6	0.98	1	0	0.3	0.7865	0.9	0.11	0.2
			0.2	0.1	0	0	0	0	0.175	0.1	0.31	0.1
			0.558333	0.4	0	0	0.955	0.5	0.225	0.1	0.808333	0.5
			0.09	0.3	0	0	0	0	0	0	0	0
			0	0	0	0	0	0	0.78	0.9	0.15	0.1
			0	0	0	0	0.778	0.5	0	0	0	0
			0	0	0	0	0.778	0.5	0	0	0	0
			0.558333	0.4	0	0	0.955	0.5	0.225	0.1	0.808333	0.5
			0.215	0.6	1	1	0	0.3	0	0	0	0.1
			0.0875	0	0	0	0	0	0	0	0.25	0.3
			0.08	0.3	0	0	0	0	0	0	0	0

## Sheet: Figure 3 c
Figure 3d		POS	REF	ALT	FILTER	poaitions in samtools	ref nukleotide	new nukleotide	ref aa	new aa	BR1	BR2	BR3	BR4	BR5	BR6	BR7	BR8	BR9	BR10	ULC1	ULC2	ULC3	ULC4	ULC5	ULC6	ULC7	ULC8	ULC9	ULC10	ULP1	ULP2	ULP3	ULP4	ULP5	ULP6	ULP7	ULP8	ULP9	ULP10	LLC1	LLC2	LLC3	LLC4	LLC5	LLC6	LLC7	LLC8	LLC9
		9780	C	T	PASS	PA0007,0	C	T	D	D	1	1	1	1	1	1	1	1	1	1	1	1	1	1	1	1	0	1	0	1	1	1	1	1	1	1	1	1	1	1	1	1	1	1	1	0	1	0	1
		12206	C	T,N	N	PA0008,glyS	C	T	A	T	1	0	1	1	1	0	0	0	0	0	1	1	1	1	1	0	0	0	0	0	0	0	0	0	0	0	0	0	0	0	1	1	1	1	1	0	0	0	0
		21552	C	T,N	N	PA0019,def	C	T	E	K	0	1	0	0	0	1	1	1	1	1	0	0	0	0	0	1	0	1	0	1	1	1	1	1	1	1	1	1	1	1	0	0	0	0	0	0	1	0	1
		26434	C	T,N	N	PA0024,hemF	C	T	F	F	1	0	1	1	1	0	0	0	0	0	1	1	1	1	1	0	0	0	0	0	0	0	0	0	0	0	0	0	0	0	1	1	1	1	1	0	0	0	0
		34806	C	T,N	N	PA0032,0	C	T	G	G	0	0	0	0	0	0	0	0	0	0	1	1	1	1	1	0	0	0	0	0	0	0	0	0	0	0	0	0	0	0	0	0	0	0	0	0	0	0	0
		64119	C	T	PASS	PA0049,0	C	T	G	D	0	0	0	0	0	0	0	0	0	0	1	0	1	0	1	0	0	0	0	0	0	0	0	0	0	0	0	0	0	0	0	0	0	0	0	0	0	0	0
		72783	T	C,N	N	PA0058,0	T	C	V	A	1	0	1	1	1	0	0	0	0	0	1	1	1	1	1	0	0	0	0	0	0	0	0	0	0	0	0	0	0	0	1	1	1	1	1	0	0	0	0
		75933	C	T	PASS	PA0063,0	C	T	A	V	0	0	0	0	0	0	0	0	0	0	0	0	0	0	0	0	1	0	1	0	0	0	0	0	0	0	0	0	0	0	0	0	0	0	0	0	0	0	0
		81902	C	T,N	N	PA0069,0	C	T	P	S	1	0	1	1	1	0	0	0	0	0	1	1	1	1	1	0	0	0	0	0	0	0	0	0	0	0	0	0	0	0	1	1	1	1	1	0	0	0	0
		86744	G	A	PASS	PA0073,tagT1	G	A	A	V	0	0	0	0	0	0	0	0	0	0	0	0	0	0	0	0	1	0	1	0	0	0	0	0	0	0	0	0	0	0	0	0	0	0	0	0	0	0	0
		90830	A	N,G	N	PA0075,pppA	A	G	V	A	0	0	1	0	0	0	0	0	0	0	0	0	0	0	0	0	0	0	0	0	0	0	0	0	0	0	0	0	0	0	0	0	1	0	0	0	0	0	0
		98344	C	T,N	N	PA0081,fha1	C	T	A	A	1	0	1	1	1	0	0	0	0	0	1	1	1	1	1	0	0	0	0	0	0	0	0	0	0	0	0	0	0	0	1	1	1	1	1	0	0	0	0
		114889	C	T,N	N	PA0094,0	C	T	D	N	1	0	1	1	1	0	0	0	0	0	1	1	1	1	1	0	0	0	0	0	0	0	0	0	0	0	0	0	0	0	1	1	1	1	1	0	0	0	0
		119127	A	G,N	N	PA0098,0	A	G	M	V	1	0	1	1	1	0	0	0	0	0	1	1	1	1	1	0	0	0	0	0	0	0	0	0	0	0	0	0	0	0	1	1	1	1	1	0	0	0	0
		146322	G	A	PASS	PA0129,bauD	G	A	T	T	1	0	0	1	1	0	0	0	0	0	0	0	0	0	0	0	0	0	0	0	0	0	0	0	0	0	0	0	0	0	0	0	0	0	0	0	0	0	0
		159867	A	G	PASS	PA0140,ahpF	A	G	T	A	1	1	1	1	1	1	1	1	1	1	1	1	1	1	1	1	0	1	0	1	1	1	1	1	1	1	1	1	1	1	1	1	1	1	1	0	1	0	1
		182086	C	T	PASS	PA0158,triC	C	T	G	G	0	0	0	0	0	0	0	0	0	0	0	0	0	0	0	0	1	0	1	0	0	0	0	0	0	0	0	0	0	0	0	0	0	0	0	0	0	0	0
		183543	C	T,N	N	PA0159,0	C	T	P	L	1	0	1	1	1	0	0	0	0	0	1	1	1	1	1	0	0	0	0	0	0	0	0	0	0	0	0	0	0	0	1	1	1	1	1	0	0	0	0
		197287	T	G,N	N	PA0173,0	T	G	A	A	0	0	0	0	0	0	0	0	0	0	1	1	1	1	1	0	0	0	0	0	0	0	0	0	0	0	0	0	0	0	0	0	0	0	0	0	0	0	0
		198287	G	A	PASS	PA0174,0	G	A	L	L	1	0	0	1	1	0	0	0	0	0	0	0	0	0	0	0	0	0	0	0	0	0	0	0	0	0	0	0	0	0	0	0	0	0	0	0	0	0	0
		216272	C	N,T	N	PA0189,0	C	T	A	T	0	0	1	0	0	0	0	0	0	0	0	0	0	0	0	0	0	0	0	0	0	0	0	0	0	0	0	0	0	0	0	0	1	0	0	0	0	0	0
		225128	A	G	PASS	PA0195,pntAA	A	G	N	S	1	0	0	1	1	0	0	0	0	0	0	0	0	0	0	0	0	0	0	0	0	0	0	0	0	0	0	0	0	0	0	0	0	0	0	0	0	0	0
		227377	T	G,N	N	intergenic	T	G	none	none	0	0	0	0	0	0	0	0	0	0	0	0	0	0	0	0	0	0	0	0	0	0	0	0	0	0	0	0	0	0	1	1	0	0	1	0	0	0	0
		248087	T	G	PASS	PA0219,0	T	G	F	C	0	0	0	0	0	0	0	0	0	0	0	0	0	0	0	0	1	0	1	0	0	0	0	0	0	0	0	0	0	0	0	0	0	0	0	0	0	0	0
		255313	A	C,N	N	PA0225,0	A	C	I	L	1	0	1	1	1	0	0	0	0	0	1	1	1	1	1	0	0	0	0	0	0	0	0	0	0	0	0	0	0	0	1	1	1	1	1	0	0	0	0
		255489	A	C	PASS	PA0226,0	A	C	E	D	0	0	0	0	0	0	0	0	0	0	0	0	0	0	0	0	1	0	1	0	0	0	0	0	0	0	0	0	0	0	0	0	0	0	0	0	0	0	0
		266440	T	G	PASS	intergenic	T	G	none	none	1	1	1	1	1	1	1	1	1	1	1	1	1	1	1	1	0	1	0	1	1	1	1	1	1	1	1	1	1	1	1	1	1	1	1	0	1	0	1
		277363	G	A	PASS	PA0245,aroQ2	G	A	H	Y	0	0	0	0	0	0	0	0	0	0	0	0	0	0	0	0	1	0	1	0	0	0	0	0	0	0	0	0	0	0	0	0	0	0	0	0	0	0	0
		279981	A	C	PASS	PA0247,pobA	A	C	S	A	0	0	0	0	0	0	0	0	0	0	0	0	0	0	0	0	1	0	1	0	0	0	0	0	0	0	0	0	0	0	0	0	0	0	0	0	0	0	0
		289603	T	G	PASS	PA0259,0	T	G	S	R	0	0	0	0	0	0	0	0	0	0	0	0	0	0	0	0	1	0	1	0	0	0	0	0	0	0	0	0	0	0	0	0	0	0	0	0	0	0	0
		298243	G	N,A	N	intergenic	G	A	none	none	0	0	1	0	0	0	0	0	0	0	0	0	0	0	0	0	0	0	0	0	0	0	0	0	0	0	0	0	0	0	0	0	1	0	0	0	0	0	0
		300645	A	G	PASS	PA0265,gabD	A	G	D	G	0	0	0	0	0	0	0	0	0	0	0	0	0	0	0	0	1	0	1	0	0	0	0	0	0	0	0	0	0	0	0	0	0	0	0	0	0	0	0
		303804	G	A,N	N	PA0267,0	G	A	S	S	1	0	1	1	1	0	0	0	0	0	1	1	1	1	1	0	0	0	0	0	0	0	0	0	0	0	0	0	0	0	1	1	1	1	1	0	0	0	0
		304212	C	T,N	N	PA0268,0	C	T	A	T	1	0	1	1	1	0	0	0	0	0	1	1	1	1	1	0	0	0	0	0	0	0	0	0	0	0	0	0	0	0	1	1	1	1	1	0	0	0	0
		306502	A	G,N	N	PA0270,0	A	G	K	R	1	0	1	1	1	0	0	0	0	0	1	1	1	1	1	0	0	0	0	0	0	0	0	0	0	0	0	0	0	0	1	1	1	1	1	0	0	0	0
		309511	T	N,C	N	PA0274,0	T	C	D	G	0	0	1	0	0	0	0	0	0	0	0	0	0	0	0	0	0	0	0	0	0	0	0	0	0	0	0	0	0	0	0	0	1	0	0	0	0	0	0
		312667	A	G	PASS	PA0278,0	A	G	V	A	0	0	0	0	0	0	0	0	0	0	1	1	1	1	1	0	0	0	0	0	0	0	0	0	0	0	0	0	0	0	0	0	0	0	0	0	0	0	0
		323304	T	C	PASS	PA0287,gpuP	T	C	L	P	0	0	0	0	0	0	0	0	0	0	1	1	1	1	1	0	0	0	0	0	0	0	0	0	0	0	0	0	0	0	0	0	0	0	0	0	0	0	0
		323710	C	T	PASS	PA0288,gpuA	C	T	P	L	0	0	0	0	0	0	0	0	0	0	0	0	0	0	0	0	1	0	1	0	0	0	0	0	0	0	0	0	0	0	0	0	0	0	0	0	0	0	0
		323945	C	T,N	N	PA0288,gpuA	C	T	R	R	0	0	0	0	0	0	0	0	0	0	0	0	0	0	0	0	0	0	0	0	0	0	0	0	0	0	0	0	0	0	1	1	0	0	1	0	0	0	0
		354532	T	C,N	N	intergenic	T	C	none	none	1	0	1	1	1	0	0	0	0	0	1	1	1	1	1	0	0	0	0	0	0	0	0	0	0	0	0	0	0	0	1	1	1	1	1	0	0	0	0
		356278	T	G	PASS	PA0316,serA	T	G	E	A	1	1	1	1	1	1	1	1	1	1	1	1	1	1	1	1	0	1	0	1	1	1	1	1	1	1	1	1	1	1	1	1	1	1	1	0	1	0	1
		372850	A	G,N	N	PA0331,ilvA1	A	G	T	A	1	0	1	1	1	0	0	0	0	0	1	1	1	1	1	0	0	0	0	0	0	0	0	0	0	0	0	0	0	0	1	1	1	1	1	0	0	0	0
		380231	T	C,N	N	PA0337,ptsP	T	C	V	A	0	0	0	0	0	0	0	0	0	0	0	0	0	0	0	0	0	0	0	0	0	0	0	0	0	0	0	0	0	0	1	1	0	0	1	0	0	0	0
		381981	A	G,N	N	PA0338,0	A	G	D	G	1	0	1	1	1	0	0	0	0	0	1	1	1	1	1	0	0	0	0	0	0	0	0	0	0	0	0	0	0	0	1	1	1	1	1	0	0	0	0
		384693	C	T,N	N	intergenic	C	T	none	none	1	0	1	1	1	0	0	0	0	0	1	1	1	1	1	0	0	0	0	0	0	0	0	0	0	0	0	0	0	0	1	1	1	1	1	0	0	0	0
		398676	C	T,N	N	PA0354,0	C	T	V	M	1	0	1	1	1	0	0	0	0	0	1	1	1	1	1	0	0	0	0	0	0	0	0	0	0	0	0	0	0	0	1	1	1	1	1	0	0	0	0
		398928	C	T,N	N	PA0354,0	C	T	A	T	0	0	0	0	0	0	0	0	0	0	0	0	0	0	0	0	0	0	0	0	0	0	0	0	0	0	0	0	0	0	1	1	0	0	1	0	0	0	0
		403629	A	G,N	N	PA0360,0	A	G	D	G	1	0	1	1	1	0	0	0	0	0	1	1	1	1	1	0	0	0	0	0	0	0	0	0	0	0	0	0	0	0	1	1	1	1	1	0	0	0	0
		405203	G	N,A	N	PA0361,0	G	A	A	V	0	0	1	0	0	0	0	0	0	0	0	0	0	0	0	0	0	0	0	0	0	0	0	0	0	0	0	0	0	0	0	0	1	0	0	0	0	0	0
		407546	T	G,N	N	PA0364,0	T	G	S	R	0	1	0	0	0	1	1	1	1	1	0	0	0	0	0	1	0	1	0	1	1	1	1	1	1	1	1	1	1	1	0	0	0	0	0	0	1	0	1
		409199	A	G,N	N	PA0365,0	A	G	I	T	1	0	1	1	1	0	0	0	0	0	1	1	1	1	1	0	0	0	0	0	0	0	0	0	0	0	0	0	0	0	1	1	1	1	1	0	0	0	0
		414027	A	G	PASS	PA0370,0	A	G	V	A	0	0	0	0	0	0	0	0	0	0	0	0	0	0	0	0	1	0	1	0	0	0	0	0	0	0	0	0	0	0	0	0	0	0	0	0	0	0	0
		419102	C	T	PASS	PA0374,ftsE	C	T	T	I	0	0	0	0	0	0	0	0	0	0	1	1	1	1	1	0	0	0	0	0	0	0	0	0	0	0	0	0	0	0	0	0	0	0	0	0	0	0	0
		429923	G	A,N	N	intergenic	G	A	none	none	1	0	1	1	1	0	0	0	0	0	1	1	1	1	1	0	0	0	0	0	0	0	0	0	0	0	0	0	0	0	1	1	1	1	1	0	0	0	0
		437514	C	T,N	N	PA0395,pilT	C	T	T	T	0	1	0	0	0	1	1	1	1	1	0	0	0	0	0	1	0	1	0	1	1	1	1	1	1	1	1	1	1	1	0	0	0	0	0	0	1	0	1
		439423	C	T,N	N	PA0397,0	C	T	A	T	0	0	0	0	0	0	0	0	0	0	0	0	0	0	0	0	0	0	0	0	0	0	0	0	0	0	0	0	0	0	1	1	0	0	1	0	0	0	0
		454107	G	A,N	N	PA0412,pilK	G	A	G	D	1	0	1	1	1	0	0	0	0	0	1	1	1	1	1	0	0	0	0	0	0	0	0	0	0	0	0	0	0	0	1	1	1	1	1	0	0	0	0
		471190	T	G	PASS	PA0423,pasP	T	G	S	A	0	0	0	0	0	0	0	0	0	0	0	0	0	0	0	0	0	1	0	0	0	0	0	0	1	0	0	0	0	0	0	0	0	0	0	0	0	0	1
		473326	C	T,N	N	PA0426,mexB	C	T	Q	*	1	1	0	1	1	1	1	1	1	1	1	1	1	1	1	1	1	1	1	1	1	1	1	1	1	1	1	1	1	1	1	1	0	1	1	1	1	1	1
		473327	A	C,G,N	N	PA0426,mexB	A	C	Q	P	0	1	0	0	0	1	1	1	1	1	0	0	0	0	0	1	1	1	1	1	1	1	1	1	1	1	1	1	1	1	1	1	0	1	1	1	1	1	1
		475789	T	G	PASS	PA0426,mexB	T	G	L	V	1	0	0	1	1	0	0	0	0	0	0	0	0	0	0	0	0	0	0	0	0	0	0	0	0	0	0	0	0	0	0	0	0	0	0	0	0	0	0
		476324	G	A,N	N	PA0426,mexB	G	A	G	E	1	0	1	1	1	0	0	0	0	0	1	1	1	1	1	0	0	0	0	0	0	0	0	0	0	0	0	0	0	0	1	1	1	1	1	0	0	0	0
		482013	T	G	PASS	PA0430,metF	T	G	E	A	0	0	0	0	0	0	0	0	0	0	0	0	0	0	0	1	0	0	0	1	1	1	1	1	0	1	1	1	1	1	0	0	0	0	0	0	0	0	0
		495174	A	G	PASS	PA0441,dht	A	G	M	T	1	1	1	1	1	1	1	1	1	1	1	1	1	1	1	1	0	1	0	1	1	1	1	1	1	1	1	1	1	1	1	1	1	1	1	0	1	0	1
		501529	C	T	PASS	PA0446,0	C	T	P	P	0	0	0	0	0	0	0	0	0	0	1	0	1	0	1	0	0	0	0	0	0	0	0	0	0	0	0	0	0	0	0	0	0	0	0	0	0	0	0
		504929	T	C	PASS	PA0448,0	T	C	I	T	1	1	1	1	1	1	1	1	1	1	1	1	1	1	1	1	0	1	0	1	1	1	1	1	1	1	1	1	1	1	1	1	1	1	1	0	1	0	1
		505164	A	G,N	N	PA0449,0	A	G	T	A	1	0	1	1	1	0	0	0	0	0	1	1	1	1	1	0	0	0	0	0	0	0	0	0	0	0	0	0	0	0	1	1	1	1	1	0	0	0	0
		506635	G	A,N	N	PA0450,0	G	A	A	V	0	0	0	0	0	0	0	0	0	0	0	0	0	0	0	0	0	0	0	0	0	0	0	0	0	0	0	0	0	0	1	1	0	1	1	0	0	0	0
		539992	T	G	PASS	PA0479,0	T	G	E	D	1	1	1	1	1	1	1	1	1	1	1	1	1	1	1	1	0	1	0	1	1	1	1	1	1	1	1	1	1	1	1	1	1	1	1	0	1	0	1
		553993	A	N,G	N	PA0494,0	A	G	D	G	0	0	1	0	0	0	0	0	0	0	0	0	0	0	0	0	0	0	0	0	0	0	0	0	0	0	0	0	0	0	0	0	1	0	0	0	0	0	0
		570445	G	A,N	N	PA0508,0	G	A	A	T	0	0	0	0	0	0	0	0	0	0	0	0	0	0	0	0	0	0	0	0	0	0	0	0	0	0	0	0	0	0	1	1	0	0	1	0	0	0	0
		576959	G	A	PASS	PA0516,nirF	G	A	R	C	0	0	0	0	0	0	0	0	0	0	0	0	0	0	0	0	1	0	1	0	0	0	0	0	0	0	0	0	0	0	0	0	0	0	0	0	0	0	0
		581694	G	A	PASS	PA0522,0	G	A	L	L	0	0	0	0	0	0	0	0	0	0	0	0	0	0	0	0	1	0	1	0	0	0	0	0	0	0	0	0	0	0	0	0	0	0	0	0	0	0	0
		601889	A	C,N	N	PA0544,0	A	C	F	V	0	1	0	0	0	1	1	1	1	1	0	0	0	0	0	1	0	1	0	1	1	1	1	1	1	1	1	1	1	1	0	0	0	0	0	0	1	0	1
		602631	G	A	PASS	PA0545,0	G	A	G	S	1	1	1	1	1	1	1	1	1	1	1	1	1	1	1	1	0	1	0	1	1	1	1	1	1	1	1	1	1	1	1	1	1	1	1	0	1	0	1
		604992	T	G	PASS	PA0547,0	T	G	I	L	0	0	0	0	0	0	0	0	0	0	0	0	0	0	0	0	1	0	1	0	0	0	0	0	0	0	0	0	0	0	0	0	0	0	0	0	0	0	0
		614636	A	G,N	N	PA0556,0	A	G	T	A	1	0	1	1	1	0	0	0	0	0	1	1	1	1	1	0	0	0	0	0	0	0	0	0	0	0	0	0	0	0	1	1	1	1	1	0	0	0	0
		615271	A	G,N	N	PA0557,0	A	G	V	A	1	0	1	1	1	0	0	0	0	0	1	1	1	1	1	0	0	0	0	0	0	0	0	0	0	0	0	0	0	0	1	1	1	1	1	0	0	0	0
		627713	C	T	PASS	PA0572,0	C	T	R	H	1	0	0	1	1	0	0	0	0	0	0	0	0	0	0	0	0	0	0	0	0	0	0	0	0	0	0	0	0	0	0	0	0	0	0	0	0	0	0
		636109	T	G,N	N	PA0576,rpoD	T	G	D	A	0	1	0	0	0	1	1	1	1	1	0	0	0	0	0	1	0	1	0	1	1	1	1	1	1	1	1	1	1	1	0	0	0	0	0	0	1	0	1
		638442	A	G,N	N	PA0578,0	A	G	V	A	1	0	1	1	1	0	0	0	0	0	1	1	1	1	1	0	0	0	0	0	0	0	0	0	0	0	0	0	0	0	1	1	1	1	1	0	0	0	0
		647085	A	G,N	N	PA0588,0	A	G	I	T	0	1	0	0	0	1	1	1	1	1	0	0	0	0	0	1	0	1	0	1	1	1	1	1	1	1	1	1	1	1	0	0	0	0	0	0	1	0	1
		650842	C	T,N	N	PA0592,ksgA	C	T	P	P	1	0	1	1	1	0	0	0	0	0	1	1	1	1	1	0	0	0	0	0	0	0	0	0	0	0	0	0	0	0	1	1	1	1	1	0	0	0	0
		660593	C	N,T	N	PA0600,0	C	T	D	D	0	0	1	0	0	0	0	0	0	0	0	0	0	0	0	0	0	0	0	0	0	0	0	0	0	0	0	0	0	0	0	0	1	0	0	0	0	0	0
		661310	C	T,N	N	PA0600,0	C	T	S	S	0	0	0	0	0	0	0	0	0	0	0	0	0	0	0	0	0	0	0	0	0	0	0	0	0	0	0	0	0	0	1	1	0	0	1	0	0	0	0
		665791	C	T,N	N	PA0603,0	C	T	P	S	0	0	0	0	0	0	0	0	0	0	0	0	0	0	0	0	0	0	0	0	0	0	0	0	0	0	0	0	0	0	1	1	0	0	1	0	0	0	0
		668627	G	A,N	N	PA0606,0	G	A	R	H	1	0	1	1	1	0	0	0	0	0	1	1	1	1	1	0	0	0	0	0	0	0	0	0	0	0	0	0	0	0	1	1	1	1	1	0	0	0	0
		670792	T	G,N	N	PA0608,0	T	G	I	R	0	0	0	0	0	0	0	0	0	0	0	0	0	0	0	0	0	0	0	0	0	0	0	0	0	0	0	0	0	0	0	0	0	0	0	0	1	0	0
		711510	T	G,N	N	PA0658,0	T	G	K	Q	1	0	1	1	1	0	0	0	0	0	1	1	1	1	1	0	0	0	0	0	0	0	0	0	0	0	0	0	0	0	1	1	1	1	1	0	0	0	0
		731783	C	N,T	N	PA0670,0	C	T	L	L	0	0	1	0	0	0	0	0	0	0	0	0	0	0	0	0	0	0	0	0	0	0	0	0	0	0	0	0	0	0	0	0	1	0	0	0	0	0	0
		742772	T	G	PASS	PA0685,0	T	G	L	R	1	0	0	1	1	0	0	0	0	0	0	0	0	0	0	0	0	0	0	0	0	0	0	0	0	0	0	0	0	0	0	0	0	0	0	0	0	0	0
		746510	C	T,N	N	PA0687,0	C	T	R	C	0	0	0	0	0	0	0	0	0	0	0	0	0	0	0	0	0	0	0	0	0	0	0	0	0	0	0	0	0	0	1	1	0	0	1	0	0	0	0
		762493	C	T	PASS	PA0690,0	C	T	I	I	0	0	0	0	0	0	0	0	0	0	0	0	0	0	0	0	1	0	1	0	0	0	0	0	0	0	0	0	0	0	0	0	0	0	0	0	0	0	0
		794339	G	A,N	N	intergenic	G	A	none	none	0	1	0	0	0	1	1	1	1	1	0	0	0	0	0	1	0	1	0	1	1	1	1	1	1	1	1	1	1	1	0	0	0	0	0	0	1	0	1
		794359	T	C,N	N	intergenic	T	C	none	none	0	1	0	0	0	1	1	1	1	1	0	0	0	0	0	1	0	1	0	1	1	1	1	1	1	1	1	1	1	1	0	0	0	0	0	0	1	0	1
		803916	A	C,N	N	PA0736,0	A	C	F	C	0	1	0	0	0	1	1	1	1	1	0	0	0	0	0	1	0	1	0	1	1	1	1	1	1	1	1	1	1	1	0	0	0	0	0	0	1	0	1
		806385	C	T	PASS	PA0739,0	C	T	L	L	1	0	0	1	1	0	0	0	0	0	0	0	0	0	0	0	0	0	0	0	0	0	0	0	0	0	0	0	0	0	0	0	0	0	0	0	0	0	0
		807645	T	G	PASS	PA0740,sdsA1	T	G	S	A	0	0	0	0	0	0	0	0	0	0	0	0	0	0	0	0	1	0	1	0	0	0	0	0	0	0	0	0	0	0	0	0	0	0	0	0	0	0	0
		811806	T	C,N	N	PA0744,0	T	C	D	G	1	0	1	1	1	0	0	0	0	0	1	1	1	1	1	0	0	0	0	0	0	0	0	0	0	0	0	0	0	0	1	1	1	1	1	0	0	0	0
		822369	C	N,T	N	PA0754,0	C	T	A	T	0	0	1	0	0	0	0	0	0	0	0	0	0	0	0	0	0	0	0	0	0	0	0	0	0	0	0	0	0	0	0	0	1	0	0	0	0	0	0
		828362	A	C,N	N	intergenic	A	C	none	none	0	0	0	0	0	0	0	0	0	0	0	0	0	0	0	0	0	0	0	0	0	0	0	0	0	0	0	0	0	0	1	1	0	0	1	0	0	0	0
		829384	C	T,N	N	PA0761,nadB	C	T	S	S	1	0	1	1	1	0	0	0	0	0	1	1	1	1	1	0	0	0	0	0	0	0	0	0	0	0	0	0	0	0	1	1	1	1	1	0	0	0	0
		831321	T	G,N	N	PA0762,algU	T	G	D	E	0	0	0	0	0	0	0	0	0	0	0	0	0	0	0	0	0	0	0	0	0	0	0	0	0	0	0	0	0	0	1	1	0	0	1	0	0	0	0
		832344	C	T,N	N	PA0763,mucA	C	T	A	V	0	1	0	0	0	1	1	1	1	1	0	0	0	0	0	1	0	1	0	1	1	1	1	1	1	1	1	1	1	1	0	0	0	0	0	0	1	0	1
		836746	C	T,N	N	PA0767,lepA	C	T	R	R	1	0	1	1	1	0	0	0	0	0	1	1	1	1	1	0	0	0	0	0	0	0	0	0	0	0	0	0	0	0	1	1	1	1	1	0	0	0	0
		837298	C	T,N	N	PA0767,lepA	C	T	L	L	1	0	1	1	1	0	0	0	0	0	1	1	1	1	1	0	0	0	0	0	0	0	0	0	0	0	0	0	0	0	1	1	1	1	1	0	0	0	0
		839267	A	G,N	N	PA0770,rnc	A	G	E	E	0	1	0	0	0	1	1	1	1	1	0	0	0	0	0	1	0	1	0	1	1	1	1	1	1	1	1	1	1	1	0	0	0	0	0	0	1	0	1
		844460	G	A,N	N	PA0777,0	G	A	V	V	0	0	1	0	0	0	0	0	0	0	1	1	1	1	1	0	0	0	0	0	0	0	0	0	0	0	0	0	0	0	1	1	1	1	1	0	0	0	0
		845793	T	G	PASS	PA0779,0	T	G			1	1	1	1	1	1	1	1	1	1	1	1	1	1	1	1	0	1	0	1	1	1	1	1	1	1	1	1	1	1	1	1	1	1	1	0	1	0	1
		877537	A	G,N	N	PA0799,0	A	G	F	L	1	0	1	1	1	0	0	0	0	0	1	1	1	1	1	0	0	0	0	0	0	0	0	0	0	0	0	0	0	0	1	1	1	1	1	0	0	0	0
		878652	G	A	PASS	intergenic	G	A	none	none	1	1	1	1	1	1	1	1	1	1	1	1	1	1	1	1	0	1	0	1	1	1	1	1	1	1	1	1	1	1	1	1	1	1	1	0	1	0	1
		883698	C	T,N	N	intergenic	C	T	none	none	1	0	1	1	1	0	0	0	0	0	1	1	1	1	1	0	0	0	0	0	0	0	0	0	0	0	0	0	0	0	1	1	1	1	1	0	0	0	0
		884869	T	C	PASS	PA0807,ampDh3	T	C	L	P	0	0	0	0	0	0	0	0	0	0	1	1	1	1	1	0	0	0	0	0	0	0	0	0	0	0	0	0	0	0	0	0	0	0	0	0	0	0	0
		885130	T	N,G	N	PA0807,ampDh3	T	G	F	C	0	0	0	0	0	0	0	0	0	0	0	0	0	0	0	0	0	0	0	0	0	0	0	0	0	0	0	0	0	0	0	0	0	0	0	0	0	0	0
		905298	C	N,T	N	PA0830,0	C	T	D	N	0	0	1	0	0	0	0	0	0	0	0	0	0	0	0	0	0	0	0	0	0	0	0	0	0	0	0	0	0	0	0	0	1	0	0	0	0	0	0
		909313	C	T	PASS	intergenic	C	T	none	none	0	0	0	0	0	0	0	0	0	0	0	0	0	0	0	0	1	0	1	0	0	0	0	0	0	0	0	0	0	0	0	0	0	0	0	0	0	0	0
		919091	A	C	PASS	PA0843,plcR	A	C	I	M	1	1	1	1	1	1	1	1	1	1	1	1	1	1	1	1	0	1	0	1	1	1	1	1	1	1	1	1	1	1	1	1	1	1	1	0	1	0	1
		943728	C	T,N	N	PA0863,0	C	T	P	P	1	0	1	1	1	0	0	0	0	0	1	1	1	1	1	0	0	0	0	0	0	0	0	0	0	0	0	0	0	0	1	1	1	1	1	0	0	0	0
		946356	C	T,N	N	PA0865,hpd	C	T	R	C	0	0	0	0	0	0	0	0	0	0	0	0	0	0	0	0	0	0	0	0	0	0	0	0	0	0	0	0	0	0	1	1	0	0	1	0	0	0	0
		946936	T	C,N	N	intergenic	T	C	none	none	1	0	1	1	1	0	0	0	0	0	1	1	1	1	1	0	0	0	0	0	0	0	0	0	0	0	0	0	0	0	1	1	1	1	1	0	0	0	0
		978421	T	C	PASS	PA0895,aruC	T	C	V	A	0	0	0	0	0	0	0	0	0	0	0	0	0	0	0	0	1	0	1	0	0	0	0	0	0	0	0	0	0	0	0	0	0	0	0	0	0	0	0
		993377	T	G	PASS	intergenic	T	G	none	none	0	0	0	0	0	0	0	0	0	0	0	0	0	0	0	0	1	0	1	0	0	0	0	0	0	0	0	0	0	0	0	0	0	0	0	0	0	0	0
		996723	A	C,N	N	PA0913,mgtE	A	C	K	T	0	1	0	0	0	1	1	1	1	1	0	0	0	0	0	1	0	1	0	1	1	1	1	1	1	1	1	1	1	1	0	0	0	0	0	0	1	0	1
		1000656	C	T,N	N	PA0917,kup	C	T	A	V	1	0	1	1	1	0	0	0	0	0	1	1	1	1	1	0	0	0	0	0	0	0	0	0	0	0	0	0	0	0	1	1	1	1	1	0	0	0	0
		1007472	A	G,N	N	PA0922,0	A	G	L	P	1	0	1	1	1	0	0	0	0	0	1	1	1	1	1	0	0	0	0	0	0	0	0	0	0	0	0	0	0	0	1	1	1	1	1	0	0	0	0
		1008973	G	N,A	N	PA0923,dinB	G	A	A	T	0	0	1	0	0	0	0	0	0	0	0	0	0	0	0	0	0	0	0	0	0	0	0	0	0	0	0	0	0	0	0	0	1	0	0	0	0	0	0
		1011328	C	T	PASS	PA0925,0	C	T	D	N	1	1	1	1	1	1	1	1	1	1	1	1	1	1	1	1	0	1	0	1	1	1	1	1	1	1	1	1	1	1	1	1	1	1	1	0	1	0	1
		1013947	C	T,N	N	PA0928,gacS	C	T	R	R	1	0	1	1	1	0	0	0	0	0	1	1	1	1	1	0	0	0	0	0	0	0	0	0	0	0	0	0	0	0	1	1	1	1	1	0	0	0	0
		1015573	C	T,N	N	PA0928,gacS	C	T	A	A	0	0	0	0	0	0	0	0	0	0	0	0	0	0	0	0	0	0	0	0	0	0	0	0	0	0	0	0	0	0	1	1	0	0	1	0	0	0	0
		1017328	C	N,T	N	PA0930,0	C	T	A	A	1	0	0	1	1	0	0	0	0	0	0	0	0	0	0	0	0	0	0	0	0	0	0	0	0	0	0	0	0	0	0	0	0	0	0	0	0	0	0
		1019009	A	G	PASS	PA0931,pirA	A	G	V	V	1	1	1	1	1	1	1	1	1	1	1	1	1	1	1	1	0	1	0	1	1	1	1	1	1	1	1	1	1	1	1	1	1	1	1	0	1	0	1
		1028997	T	N,G	N	PA0938,0	T	G	S	A	0	0	0	0	0	0	0	0	0	0	0	0	0	0	0	0	0	0	0	0	0	0	0	0	0	0	0	0	0	0	0	0	0	0	0	0	0	0	0
		1038895	T	G	PASS	intergenic	T	G	none	none	0	0	0	0	0	0	0	0	0	0	0	0	0	0	0	0	1	0	1	0	0	0	0	0	0	0	0	0	0	0	0	0	0	0	0	0	0	0	0
		1055576	A	C,N	N	PA0971,tolA	A	C	K	Q	1	0	1	1	1	0	0	0	0	0	1	1	1	1	1	0	0	0	0	0	0	0	0	0	0	0	0	0	0	0	1	1	1	1	1	0	0	0	0
		1060066	A	G,N	N	PA0976,0	A	G	T	A	1	0	1	1	1	0	0	0	0	0	1	1	1	1	1	0	0	0	0	0	0	0	0	0	0	0	0	0	0	0	1	1	1	1	1	0	0	0	0
		1070498	C	T,N	N	PA0989,0	C	T	P	P	1	0	1	1	1	0	0	0	0	0	1	1	1	1	1	0	0	0	0	0	0	0	0	0	0	0	0	0	0	0	1	1	1	1	1	0	0	0	0
		1083061	A	C,N	N	PA1000,pqsE	A	C	E	A	0	1	0	0	0	1	1	1	1	1	0	0	0	0	0	1	0	1	0	1	1	1	1	1	1	1	1	1	1	1	0	0	0	0	0	0	1	0	1
		1091429	A	G	PASS	PA1007,0	A	G	K	R	1	1	1	1	1	1	1	1	1	1	1	1	1	1	1	1	0	1	0	1	1	1	1	1	1	1	1	1	1	1	1	1	1	1	1	0	1	0	1
		1101976	C	G,N	N	PA1017,pauA	C	G	D	E	1	0	1	1	1	0	0	0	0	0	1	1	1	1	1	0	0	0	0	0	0	0	0	0	0	0	0	0	0	0	1	1	1	1	1	0	0	0	0
		1106610	C	T	PASS	PA1020,0	C	T	G	G	1	0	0	1	1	0	0	0	0	0	0	0	0	0	0	0	0	0	0	0	0	0	0	0	0	0	0	0	0	0	0	0	0	0	0	0	0	0	0
		1112340	A	G	PASS	intergenic	A	G	none	none	1	1	1	1	1	1	1	1	1	1	1	1	1	1	1	1	0	1	0	1	1	1	1	1	1	1	1	1	1	1	1	1	1	1	1	0	1	0	1
		1118521	A	G	PASS	PA1031,0	A	G	I	V	0	0	0	0	0	0	0	0	0	0	1	1	1	1	1	0	0	0	0	0	0	0	0	0	0	0	0	0	0	0	0	0	0	0	0	0	0	0	0
		1121962	A	G,N	N	PA1032,quiP	A	G	S	P	0	0	0	0	0	0	0	0	0	0	1	0	1	0	1	0	0	0	0	0	0	0	0	0	0	0	0	0	0	0	0	0	0	0	0	0	0	0	0
		1125508	C	N,T	N	intergenic	C	T	none	none	0	0	1	0	0	0	0	0	0	0	0	0	0	0	0	0	0	0	0	0	0	0	0	0	0	0	0	0	0	0	0	0	1	0	0	0	0	0	0
		1138384	A	N,G	N	PA1051,0	A	G	H	R	0	0	1	0	0	0	0	0	0	0	0	0	0	0	0	0	0	0	0	0	0	0	0	0	0	0	0	0	0	0	0	0	1	0	0	0	0	0	0
		1139017	C	T	PASS	PA1051,0	C	T	A	V	0	0	0	0	0	0	0	0	0	0	0	0	0	0	0	0	1	0	1	0	0	0	0	0	0	0	0	0	0	0	0	0	0	0	0	0	0	0	0
		1164746	G	A,N	N	PA1078,flgC	G	A	R	H	0	1	0	0	0	1	1	1	1	1	0	0	0	0	0	1	0	1	0	1	1	1	1	1	1	1	1	1	1	1	0	0	0	0	0	0	1	0	1
		1172067	C	T	PASS	PA1085,flgJ	C	T	R	C	0	0	0	0	0	0	0	0	0	0	0	0	0	0	0	0	1	0	1	0	0	0	0	0	0	0	0	0	0	0	0	0	0	0	0	0	0	0	0
		1206278	A	G,N	N	PA1113,0	A	G	I	V	1	0	1	1	1	0	0	0	0	0	1	1	1	1	1	0	0	0	0	0	0	0	0	0	0	0	0	0	0	0	1	1	1	1	1	0	0	0	0
		1206652	C	T,N	N	PA1113,0	C	T	V	V	0	1	0	0	0	1	1	1	1	1	0	0	0	0	0	1	0	1	0	1	1	1	1	1	1	1	1	1	1	1	0	0	0	0	0	0	1	0	1
		1208418	T	N,C	N	PA1115,0	T	C	N	S	0	0	1	0	0	0	0	0	0	0	0	0	0	0	0	0	0	0	0	0	0	0	0	0	0	0	0	0	0	0	0	0	1	0	0	0	0	0	0
		1210401	A	G	PASS	intergenic	A	G	none	none	1	1	1	1	1	1	1	1	1	1	1	1	1	1	1	1	0	1	0	1	1	1	1	1	1	1	1	1	1	1	1	1	1	1	1	0	1	0	1
		1211881	C	T	PASS	intergenic	C	T	none	none	1	1	1	1	1	1	1	1	1	1	1	1	1	1	1	1	0	1	0	1	1	1	1	1	1	1	1	1	1	1	1	1	1	1	1	0	1	0	1
		1216653	A	C	PASS	intergenic	A	C	none	none	0	0	0	0	0	0	0	0	0	0	0	0	0	0	0	0	1	0	1	0	0	0	0	0	0	0	0	0	0	0	0	0	0	0	0	0	0	0	0
		1222409	C	T,N	N	PA1130,rhlC	C	T	G	S	1	0	1	1	1	0	0	0	0	0	1	1	1	1	1	0	0	0	0	0	0	0	0	0	0	0	0	0	0	0	1	1	1	1	1	0	0	0	0
		1228162	A	G	PASS	PA1136,0	A	G	Q	R	1	1	1	1	1	1	1	1	1	1	1	1	1	1	1	1	0	1	0	1	1	1	1	1	1	1	1	1	1	1	1	1	1	1	1	0	1	0	1
		1229601	C	T,N	N	PA1138,0	C	T	D	D	0	1	0	0	0	1	1	1	1	1	0	0	0	0	0	1	0	1	0	1	1	1	1	1	1	1	1	1	1	1	0	0	0	0	0	0	1	0	1
		1231146	C	T,N	N	PA1139,0	C	T	F	F	1	0	1	1	1	0	0	0	0	0	1	1	1	1	1	0	0	0	0	0	0	0	0	0	0	0	0	0	0	0	1	1	1	1	1	0	0	0	0
		1238272	C	T,N	N	PA1146,0	C	T	G	D	1	0	1	1	1	0	0	0	0	0	1	1	1	1	1	0	0	0	0	0	0	0	0	0	0	0	0	0	0	0	1	1	1	1	1	0	0	0	0
		1261056	G	A	PASS	PA1163,ndvB	G	A	S	L	1	1	1	1	1	1	1	1	1	1	1	1	1	1	1	1	0	1	0	1	1	1	1	1	1	1	1	1	1	1	1	1	1	1	1	0	1	0	1
		1268286	A	G	PASS	PA1169,0	A	G	R	G	0	0	0	0	0	0	0	0	0	0	0	0	0	0	0	0	0	0	0	0	0	0	0	0	0	0	0	0	0	0	1	1	0	0	1	1	0	1	1
		1270188	C	T	PASS	PA1170,0	C	T	A	T	0	0	0	0	0	0	0	0	0	0	0	0	0	0	0	0	1	0	1	0	0	0	0	0	0	0	0	0	0	0	0	0	0	0	0	0	0	0	0
		1283441	C	T,N	N	PA1182,0	C	T	W	*	0	1	0	0	0	1	1	1	1	1	0	0	0	0	0	1	0	1	0	1	1	1	1	1	1	1	1	1	1	1	0	0	0	0	0	0	1	0	1
		1283513	A	G,N	N	PA1182,0	A	G	L	P	0	1	0	0	0	1	1	1	1	1	0	0	0	0	0	1	0	1	0	1	1	1	1	1	1	1	1	1	1	1	0	0	0	0	0	0	1	0	1
		1305901	T	G	PASS	PA1206,0	T	G	F	V	0	0	0	0	0	0	0	0	0	0	0	0	0	0	0	1	0	0	0	1	1	1	1	1	0	1	1	1	1	1	0	0	0	0	0	0	0	0	0
		1306645	C	T	PASS	PA1207,kefB	C	T	A	V	1	0	0	1	1	0	0	0	0	0	0	0	0	0	0	0	0	0	0	0	0	0	0	0	0	0	0	0	0	0	0	0	0	0	0	0	0	0	0
		1335343	T	N,G	N	PA1234,0	T	G	E	D	0	0	0	0	0	0	0	0	0	0	0	0	0	0	0	0	0	0	0	0	0	0	0	0	0	0	0	0	0	0	0	0	0	0	0	0	0	0	0
		1354777	G	A,N	N	PA1248,aprF	G	A	L	L	1	0	1	1	1	0	0	0	0	0	1	1	1	1	1	0	0	0	0	0	0	0	0	0	0	0	0	0	0	0	1	1	1	1	1	0	0	0	0
		1358463	A	G	PASS	PA1251,0	A	G	D	D	1	0	0	1	1	0	0	0	0	0	0	0	0	0	0	0	0	0	0	0	0	0	0	0	0	0	0	0	0	0	0	0	0	0	0	0	0	0	0
		1365437	C	T,N	N	PA1257,0	C	T	V	V	0	0	0	0	0	0	0	0	0	0	0	0	0	0	0	0	0	0	0	0	0	0	0	0	0	0	0	0	0	0	1	1	0	0	1	0	0	0	0
		1370809	C	T,N	N	PA1262,0	C	T	L	L	0	0	0	0	0	0	0	0	0	0	1	1	1	1	1	0	0	0	0	0	0	0	0	0	0	0	0	0	0	0	0	0	0	0	0	0	0	0	0
		1370959	C	T	PASS	PA1262,0	C	T	W	*	0	0	0	0	0	0	0	0	0	0	1	1	1	1	1	0	0	0	0	0	0	0	0	0	0	0	0	0	0	0	0	0	0	0	0	0	0	0	0
		1380073	C	T	PASS	PA1270,0	C	T	R	C	1	0	0	1	1	0	0	0	0	0	0	0	0	0	0	0	0	0	0	0	0	0	0	0	0	0	0	0	0	0	0	0	0	0	0	0	0	0	0
		1381855	T	G,N	N	PA1271,0	T	G	S	A	0	0	0	0	0	0	0	0	0	0	0	0	0	0	0	0	0	0	0	0	0	0	0	0	0	0	0	0	0	0	1	1	0	0	1	0	0	0	0
		1393073	A	G,N	N	PA1282,0	A	G	S	P	1	0	1	1	1	0	0	0	0	0	1	1	1	1	1	0	0	0	0	0	0	0	0	0	0	0	0	0	0	0	1	1	1	1	1	0	0	0	0
		1406250	G	A,N	N	PA1294,rnd	G	A	V	I	1	0	1	1	1	0	0	0	0	0	1	1	1	1	1	0	0	0	0	0	0	0	0	0	0	0	0	0	0	0	1	1	1	1	1	0	0	0	0
		1431143	G	A	PASS	PA1319,cyoC	G	A	G	S	1	1	1	1	1	1	1	1	1	1	1	1	1	1	1	1	0	1	0	1	1	1	1	1	1	1	1	1	1	1	1	1	1	1	1	0	1	0	1
		1448888	T	C,N	N	PA1336,0	T	C	Q	R	1	0	1	1	1	0	0	0	0	0	1	1	1	1	1	0	0	0	0	0	0	0	0	0	0	0	0	0	0	0	1	1	1	1	1	0	0	0	0
		1463115	C	T,N	N	PA1348,0	C	T	G	G	0	1	0	0	0	1	1	1	1	1	0	0	0	0	0	1	0	1	0	1	1	1	1	1	1	1	1	1	1	1	0	0	0	0	0	0	1	0	1
		1465587	A	G	PASS	PA1351,0	A	G	H	R	0	0	0	0	0	0	0	0	0	0	1	1	1	1	1	0	0	0	0	0	0	0	0	0	0	0	0	0	0	0	0	0	0	0	0	0	0	0	0
		1473097	A	C	PASS	PA1361,0	A	C	F	C	0	0	0	0	0	0	0	0	0	0	0	0	0	0	0	0	1	0	1	0	0	0	0	0	0	0	0	0	0	0	0	0	0	0	0	0	0	0	0
		1491496	G	A	PASS	PA1374,0	G	A	R	H	1	1	1	1	1	1	1	1	1	1	1	1	1	1	1	1	0	1	0	1	1	1	1	1	1	1	1	1	1	1	1	1	1	1	1	0	1	0	1
		1491669	C	N,T	N	PA1374,0	C	T	P	S	0	0	1	0	0	0	0	0	0	0	0	0	0	0	0	0	0	0	0	0	0	0	0	0	0	0	0	0	0	0	0	0	1	0	0	0	0	0	0
		1519530	A	G	PASS	PA1397,0	A	G	Q	R	1	0	0	1	1	0	0	0	0	0	0	0	0	0	0	0	0	0	0	0	0	0	0	0	0	0	0	0	0	0	0	0	0	0	0	0	0	0	0
		1533991	G	A,N	N	PA1409,aphA	G	A	A	T	1	0	1	1	1	0	0	0	0	0	1	1	1	1	1	0	0	0	0	0	0	0	0	0	0	0	0	0	0	0	1	1	1	1	1	0	0	0	0
		1536573	C	T,N	N	PA1412,0	C	T	G	S	0	0	0	0	0	0	0	0	0	0	1	0	1	0	1	0	0	0	0	0	0	0	0	0	0	0	0	0	0	0	0	0	0	0	0	0	0	0	0
		1564576	A	G	PASS	PA1436,0	A	G	T	A	0	0	0	0	0	0	0	0	0	0	1	1	1	1	1	0	0	0	0	0	0	0	0	0	0	0	0	0	0	0	0	0	0	0	0	0	0	0	0
		1571318	A	G	PASS	PA1441,0	A	G	T	A	0	0	0	0	0	0	0	0	0	0	0	0	0	0	0	0	1	0	1	0	0	0	0	0	0	0	0	0	0	0	0	0	0	0	0	0	0	0	0
		1593429	G	A,N	N	PA1463,0	G	A	A	A	0	0	0	0	0	0	0	0	0	0	0	0	0	0	0	0	0	0	0	0	0	0	0	0	0	0	0	0	0	0	1	1	0	0	1	0	0	0	0
		1600970	T	G	PASS	PA1474,0	T	G	G	G	0	0	0	0	0	0	0	0	0	0	0	0	0	0	0	0	0	1	0	0	0	0	0	0	1	0	0	0	0	0	0	0	0	0	0	0	0	0	0
		1603860	C	T	PASS	PA1477,ccmC	C	T	P	S	1	1	1	1	1	1	1	1	1	1	1	1	1	1	1	1	0	1	0	1	1	1	1	1	1	1	1	1	1	1	1	1	1	1	1	0	1	0	1
		1610094	C	T,N	N	PA1484,0	C	T	E	K	1	0	1	1	1	0	0	0	0	0	1	1	1	1	1	0	0	0	0	0	0	0	0	0	0	0	0	0	0	0	1	1	1	1	1	0	0	0	0
		1613559	A	G	PASS	PA1487,0	A	G	V	A	0	0	0	0	0	0	0	0	0	0	1	1	1	1	1	0	0	0	0	0	0	0	0	0	0	0	0	0	0	0	0	0	0	0	0	0	0	0	0
		1615643	A	G,N	N	PA1488,0	A	G	V	A	0	0	0	0	0	0	0	0	0	0	1	0	1	0	1	0	0	0	0	0	0	0	0	0	0	0	0	0	0	0	0	0	0	0	0	0	0	0	0
		1616319	T	G	PASS	PA1489,0	T	G	Y	S	0	0	0	0	0	0	0	0	0	0	0	0	0	0	0	0	1	0	1	0	0	0	0	0	0	0	0	0	0	0	0	0	0	0	0	0	0	0	0
		1621118	C	T,N	N	PA1493,cysP	C	T	G	S	1	0	1	1	1	0	0	0	0	0	1	1	1	1	1	0	0	0	0	0	0	0	0	0	0	0	0	0	0	0	1	1	1	1	1	0	0	0	0
		1626814	C	T,N	N	PA1498,pykF	C	T	E	K	0	0	0	0	0	0	0	0	0	0	1	1	1	1	1	0	0	0	0	0	0	0	0	0	0	0	0	0	0	0	0	0	0	0	0	0	0	0	0
		1654514	A	T,N	N	PA1522,0	A	T	L	Q	0	1	0	0	0	1	1	1	1	1	0	0	0	0	0	1	0	1	0	1	1	1	1	1	1	1	1	1	1	1	0	0	0	0	0	0	1	0	1
		1656425	C	T,N	N	PA1523,xdhB	C	T	A	T	1	0	1	1	1	0	0	0	0	0	1	1	1	1	1	0	0	0	0	0	0	0	0	0	0	0	0	0	0	0	1	1	1	1	1	0	0	0	0
		1657157	A	C,N	N	PA1523,xdhB	A	C	Y	D	0	0	0	0	0	0	0	0	0	0	0	0	0	0	0	0	0	0	0	0	0	0	0	0	0	0	0	0	0	0	0	0	0	0	0	0	1	0	0
		1668759	T	G	PASS	PA1530,0	T	G	L	R	0	0	0	0	0	0	0	0	0	0	0	0	0	0	0	0	1	0	1	0	0	0	0	0	0	0	0	0	0	0	0	0	0	0	0	0	0	0	0
		1670033	C	T	PASS	PA1532,dnaX	C	T	F	F	0	0	0	0	0	0	0	0	0	0	0	0	0	0	0	0	1	0	1	0	0	0	0	0	0	0	0	0	0	0	0	0	0	0	0	0	0	0	0
		1679520	C	T,N	N	PA1542,0	C	T	W	*	1	0	1	1	1	0	0	0	0	0	1	1	1	1	1	0	0	0	0	0	0	0	0	0	0	0	0	0	0	0	1	1	1	1	1	0	0	0	0
		1733894	C	T,N	N	intergenic	C	T	none	none	0	0	0	0	0	0	0	0	0	0	0	0	0	0	0	0	0	0	0	0	0	0	0	0	0	0	0	0	0	0	1	1	0	0	1	0	0	0	0
		1742265	C	T,N	N	PA1600,0	C	T	G	S	1	0	1	1	1	0	0	0	0	0	1	1	1	1	1	0	0	0	0	0	0	0	0	0	0	0	0	0	0	0	1	1	1	1	1	0	0	0	0
		1745203	C	T,N	N	PA1601,0	C	T	V	I	1	0	1	1	1	0	0	0	0	0	1	1	1	1	1	0	0	0	0	0	0	0	0	0	0	0	0	0	0	0	1	1	1	1	1	0	0	0	0
		1761931	A	C,N	N	PA1617,0	A	C	K	Q	1	0	0	1	1	0	0	0	0	0	0	0	0	0	0	0	0	0	0	0	0	0	0	0	0	0	0	0	0	0	0	0	0	0	0	0	0	0	0
		1767722	A	G	PASS	PA1624,0	A	G	Q	R	0	0	0	0	0	0	0	0	0	0	0	0	0	0	0	0	1	0	1	0	0	0	0	0	0	0	0	0	0	0	0	0	0	0	0	0	0	0	0
		1787016	C	T,N	N	PA1641,0	C	T	A	A	1	0	1	1	1	0	0	0	0	0	1	1	1	1	1	0	0	0	0	0	0	0	0	0	0	0	0	0	0	0	1	1	1	1	1	0	0	0	0
		1790915	T	G,N	N	intergenic	T	G	none	none	0	1	0	0	0	1	1	1	1	1	0	0	0	0	0	1	0	1	0	1	1	1	1	1	1	1	1	1	1	1	0	0	0	0	0	0	1	0	1
		1800271	T	G,N	N	PA1653,0	T	G	K	Q	0	0	0	0	0	0	0	0	0	0	0	0	0	0	0	0	0	0	0	0	0	0	0	0	0	0	0	0	0	0	1	1	0	0	1	0	0	0	0
		1809352	A	G,N	N	PA1660,0	A	G	Y	C	1	0	1	1	1	0	0	0	0	0	1	1	1	1	1	0	0	0	0	0	0	0	0	0	0	0	0	0	0	0	1	1	1	1	1	0	0	0	0
		1809487	A	G,N	N	PA1660,0	A	G	H	R	1	0	1	1	1	0	0	0	0	0	1	1	1	1	1	0	0	0	0	0	0	0	0	0	0	0	0	0	0	0	1	1	1	1	1	0	0	0	0
		1809917	T	G,N	N	PA1661,0	T	G	F	V	0	1	0	0	0	1	1	1	1	1	0	0	0	0	0	1	0	1	0	1	1	1	1	1	1	1	1	1	1	1	0	0	0	0	0	0	1	0	1
		1819688	G	A,N	N	PA1669,0	G	A	A	A	0	0	0	0	0	0	0	0	0	0	0	0	0	0	0	0	0	0	0	0	0	0	0	0	0	0	0	0	0	0	1	1	0	0	1	0	0	0	0
		1820994	C	T	PASS	PA1669,0	C	T	R	C	0	0	0	0	0	0	0	0	0	0	1	1	1	1	1	0	0	0	0	0	0	0	0	0	0	0	0	0	0	0	0	0	0	0	0	0	0	0	0
		1826371	A	G,N	N	PA1675,0	A	G	V	A	0	0	0	0	0	0	0	0	0	0	0	0	0	0	0	0	0	0	0	0	0	0	0	0	0	0	0	0	0	0	1	1	0	0	1	0	0	0	0
		1834612	A	C	PASS	PA1685,masA	A	C	I	L	0	0	0	0	0	0	0	0	0	0	0	0	0	0	0	0	1	0	1	0	0	0	0	0	0	0	0	0	0	0	0	0	0	0	0	0	0	0	0
		1835798	T	C,N	N	PA1686,alkA	T	C	T	A	0	1	0	0	0	1	1	1	1	1	0	0	0	0	0	1	0	1	0	1	1	1	1	1	1	1	1	1	1	1	0	0	0	0	0	0	1	0	1
		1844561	C	T	PASS	PA1695,pscP	C	T	A	A	1	0	0	1	1	0	0	0	0	0	0	0	0	0	0	0	0	0	0	0	0	0	0	0	0	0	0	0	0	0	0	0	0	0	0	0	0	0	0
		1865536	G	A	PASS	PA1725,pscL	G	A	A	T	0	0	0	0	0	0	0	0	0	0	0	0	0	0	0	0	1	0	1	0	0	0	0	0	0	0	0	0	0	0	0	0	0	0	0	0	0	0	0
		1867715	C	T	PASS	PA1726,bglX	C	T	R	H	0	0	0	0	0	0	0	0	0	0	0	0	0	0	0	0	1	0	1	0	0	0	0	0	0	0	0	0	0	0	0	0	0	0	0	0	0	0	0
		1891188	A	G,N	N	PA1750,0	A	G	F	L	0	0	0	0	0	0	0	0	0	0	0	0	0	0	0	0	0	0	0	0	0	0	0	0	0	0	0	0	0	0	1	1	0	0	1	0	0	0	0
		1893616	C	T,N	N	intergenic	C	T	none	none	1	0	1	1	1	0	0	0	0	0	1	1	1	1	1	0	0	0	0	0	0	0	0	0	0	0	0	0	0	0	1	1	1	1	1	0	0	0	0
		1894672	A	N,G	N	PA1754,cysB	A	G	T	A	0	0	1	0	0	0	0	0	0	0	0	0	0	0	0	0	0	0	0	0	0	0	0	0	0	0	0	0	0	0	0	0	1	0	0	0	0	0	0
		1895411	G	A	PASS	PA1755,0	G	A	R	C	0	0	0	0	0	0	0	0	0	0	0	0	0	0	0	0	1	0	1	0	0	0	0	0	0	0	0	0	0	0	0	0	0	0	0	0	0	0	0
		1899851	G	A,N	N	PA1759,0	G	A	D	N	0	0	0	0	0	0	0	0	0	0	0	0	0	0	0	0	0	0	0	0	0	0	0	0	0	0	0	0	0	0	0	0	0	0	0	0	1	0	0
		1911583	A	G	PASS	PA1767,0	A	G	V	A	1	1	1	1	1	1	1	1	1	1	1	1	1	1	1	1	0	1	0	1	1	1	1	1	1	1	1	1	1	1	1	1	1	1	1	0	1	0	1
		1922576	C	N,T	N	PA1778,cobA	C	T	A	T	0	0	1	0	0	0	0	0	0	0	0	0	0	0	0	0	0	0	0	0	0	0	0	0	0	0	0	0	0	0	0	0	1	0	0	0	0	0	0
		1928383	C	G,N	N	PA1781,nirB	C	G	V	L	0	0	0	0	0	0	0	0	0	0	0	0	0	0	0	0	0	0	0	0	0	0	0	0	0	0	0	0	0	0	0	0	0	0	0	0	1	0	0
		1935546	A	G,N	N	PA1787,acnB	A	G	V	A	1	0	1	1	1	0	0	0	0	0	1	1	1	1	1	0	0	0	0	0	0	0	0	0	0	0	0	0	0	0	1	1	1	1	1	0	0	0	0
		1955411	C	T	PASS	PA1802,clpX	C	T	I	I	1	0	0	1	1	0	0	0	0	0	0	0	0	0	0	0	0	0	0	0	0	0	0	0	0	0	0	0	0	0	0	0	0	0	0	0	0	0	0
		1957445	A	G	PASS	PA1803,lon	A	G	T	A	1	0	0	1	1	0	0	0	0	0	0	0	0	0	0	0	0	0	0	0	0	0	0	0	0	0	0	0	0	0	0	0	0	0	0	0	0	0	0
		1964029	T	G,N	N	PA1808,0	T	G	S	R	1	0	1	1	1	0	0	0	0	0	1	1	1	1	1	0	0	0	0	0	0	0	0	0	0	0	0	0	0	0	1	1	1	1	1	1	0	1	0
		1964894	C	T	PASS	PA1809,0	C	T	G	R	0	0	0	0	0	0	0	0	0	0	0	0	0	0	0	0	1	0	1	0	0	0	0	0	0	0	0	0	0	0	0	0	0	0	0	0	0	0	0
		1966727	A	C	PASS	PA1810,0	A	C	F	V	0	0	0	0	0	0	0	0	0	0	0	0	0	0	0	0	1	0	1	0	0	0	0	0	0	0	0	0	0	0	0	0	0	0	0	0	0	0	0
		1969617	A	G	PASS	intergenic	A	G	none	none	0	0	0	0	0	0	0	0	0	0	1	1	1	1	1	0	0	0	0	0	0	0	0	0	0	0	0	0	0	0	0	0	0	0	0	0	0	0	0
		1972913	C	N,T	N	PA1814,0	C	T	P	L	0	0	1	0	0	0	0	0	0	0	0	0	0	0	0	0	0	0	0	0	0	0	0	0	0	0	0	0	0	0	0	0	1	0	0	0	0	0	0
		1974560	A	C	PASS	PA1817,0	A	C	M	R	0	0	0	0	0	0	0	0	0	0	1	1	1	1	1	0	0	0	0	0	0	0	0	0	0	0	0	0	0	0	0	0	0	0	0	0	0	0	0
		1990193	A	G,N	N	PA1831,0	A	G	V	A	1	0	1	1	1	0	0	0	0	0	1	1	1	1	1	0	0	0	0	0	0	0	0	0	0	0	0	0	0	0	1	1	1	1	1	0	0	0	0
		2000112	T	G,N	N	PA1843,metH	T	G	E	A	0	0	0	0	0	0	0	0	0	0	0	0	0	0	0	0	0	0	0	0	0	0	0	0	0	0	0	0	0	0	0	0	0	0	0	0	0	0	0
		2007013	G	C,N	N	PA1846,cti	G	C	R	P	1	0	1	1	1	0	0	0	0	0	1	1	1	1	1	0	0	0	0	0	0	0	0	0	0	0	0	0	0	0	1	1	1	1	1	0	0	0	0
		2013499	A	G	PASS	PA1853,0	A	G	S	G	0	0	0	0	0	0	0	0	0	0	1	1	1	1	1	0	0	0	0	0	0	0	0	0	0	0	0	0	0	0	0	0	0	0	0	0	0	0	0
		2014989	C	T	PASS	PA1855,0	C	T	G	S	0	0	0	0	0	0	0	0	0	0	0	0	0	0	0	0	1	0	1	0	0	0	0	0	0	0	0	0	0	0	0	0	0	0	0	0	0	0	0
		2030889	A	G,N	N	PA1868,xqhA	A	G	Q	R	1	0	1	1	1	0	0	0	0	0	1	1	1	1	1	0	0	0	0	0	0	0	0	0	0	0	0	0	0	0	1	1	1	1	1	0	0	0	0
		2040064	G	A	PASS	PA1874,0	G	A	T	T	0	0	0	0	0	0	0	0	0	0	0	0	0	0	0	0	1	0	1	0	0	0	0	0	0	0	0	0	0	0	0	0	0	0	0	0	0	0	0
		2050279	A	N,G	N	PA1880,0	A	G	C	C	0	0	1	0	0	0	0	0	0	0	0	0	0	0	0	0	0	0	0	0	0	0	0	0	0	0	0	0	0	0	0	0	1	0	0	0	0	0	0
		2054316	A	G,N	N	PA1885,0	A	G	E	G	1	0	1	1	1	0	0	0	0	0	1	1	1	1	1	0	0	0	0	0	0	0	0	0	0	0	0	0	0	0	1	1	1	1	1	0	0	0	0
		2060170	T	G	PASS	PA1889,0	T	G	M	R	0	0	0	0	0	0	0	0	0	0	0	0	0	0	0	0	1	0	1	0	0	0	0	0	0	0	0	0	0	0	0	0	0	0	0	0	0	0	0
		2078826	T	C,N	N	PA1907,0	T	C	A	A	1	0	1	1	1	0	0	0	0	0	1	1	1	1	1	0	0	0	0	0	0	0	0	0	0	0	0	0	0	0	1	1	1	1	1	0	0	0	0
		2079580	C	T	PASS	PA1908,0	C	T	A	T	0	0	0	0	0	0	0	0	0	0	1	1	1	1	1	0	0	0	0	0	0	0	0	0	0	0	0	0	0	0	0	0	0	0	0	0	0	0	0
		2096776	A	G,N	N	PA1921,0	A	G	V	A	1	0	1	1	1	0	0	0	0	0	1	1	1	1	1	0	0	0	0	0	0	0	0	0	0	0	0	0	0	0	1	1	1	1	1	0	0	0	0
		2102641	C	T,N	N	PA1923,0	C	T	Q	*	0	0	0	0	0	0	0	0	0	0	0	0	0	0	0	0	0	0	0	0	0	0	0	0	0	0	0	0	0	0	1	1	0	0	1	0	0	0	0
		2108988	A	G	PASS	PA1928,rimJ	A	G	V	A	1	1	1	1	1	1	1	1	1	1	1	1	1	1	1	1	0	1	0	1	1	1	1	1	1	1	1	1	1	1	1	1	1	1	1	0	1	0	1
		2110191	C	N,T	N	intergenic	C	T	none	none	0	0	1	0	0	0	0	0	0	0	0	0	0	0	0	0	0	0	0	0	0	0	0	0	0	0	0	0	0	0	0	0	1	0	0	0	0	0	0
		2119277	T	N	N	PA1938,0	T	C	Y	H	0	1	0	0	0	1	1	1	1	1	0	0	0	0	1	1	0	1	0	1	1	1	1	1	1	1	1	1	1	1	0	0	0	0	0	0	1	0	1
		2123144	C	T,N	N	PA1940,0	C	T	G	D	1	0	1	1	1	0	0	0	0	0	1	1	1	1	1	0	0	0	0	0	0	0	0	0	0	0	0	0	0	0	1	1	1	1	1	0	0	0	0
		2125224	A	C,N	N	PA1941,0	A	C	F	C	0	1	0	0	0	1	1	1	1	1	0	0	0	0	0	1	0	1	0	1	1	1	1	1	1	1	1	1	1	1	0	0	0	0	0	0	1	0	1
		2128987	T	C,N	N	PA1944,0	T	C	I	T	1	0	1	1	1	0	0	0	0	0	1	1	1	1	1	0	0	0	0	0	0	0	0	0	0	0	0	0	0	0	1	1	1	1	1	0	0	0	0
		2131182	C	T	PASS	PA1946,rbsB	C	T	P	L	1	1	1	1	1	1	1	1	1	1	1	1	1	1	1	1	0	1	0	1	1	1	1	1	1	1	1	1	1	1	1	1	1	1	1	0	1	0	1
		2132885	C	T,N	N	PA1947,rbsA	C	T	Q	*	1	0	1	1	1	0	0	0	0	0	1	1	1	1	1	0	0	0	0	0	0	0	0	0	0	0	0	0	0	0	1	1	1	1	1	0	0	0	0
		2137688	A	N,G	N	PA1951,0	A	G	L	P	0	0	1	0	0	0	0	0	0	0	0	0	0	0	0	0	0	0	0	0	0	0	0	0	0	0	0	0	0	0	0	0	1	0	0	0	0	0	0
		2149215	T	C	PASS	intergenic	T	C	none	none	0	0	0	0	0	0	0	0	0	0	0	0	0	0	0	0	1	0	1	0	0	0	0	0	0	0	0	0	0	0	0	0	0	0	0	0	0	0	0
		2167966	A	G	PASS	PA1982,exaA	A	G	F	S	0	0	0	0	0	0	0	0	0	0	0	0	0	0	0	0	1	0	1	0	0	0	0	0	0	0	0	0	0	0	0	0	0	0	0	0	0	0	0
		2168909	A	G,N	N	PA1982,exaA	A	G	W	R	1	0	1	1	1	0	0	0	0	0	1	1	1	1	1	0	0	0	0	0	0	0	0	0	0	0	0	0	0	0	1	1	1	1	1	0	0	0	0
		2196723	C	N,T	N	PA2008,fahA	C	T	S	S	0	0	1	0	0	0	0	0	0	0	0	0	0	0	0	0	0	0	0	0	0	0	0	0	0	0	0	0	0	0	0	0	1	0	0	0	0	0	0
		2211781	G	N,A	N	PA2019,0	G	A	A	A	0	0	1	0	0	0	0	0	0	0	0	0	0	0	0	0	0	0	0	0	0	0	0	0	0	0	0	0	0	0	0	0	1	0	0	0	0	0	0
		2216986	A	G,N	N	PA2025,gor	A	G	N	S	0	0	0	0	0	0	0	0	0	0	0	0	0	0	0	0	0	0	0	0	0	0	0	0	0	0	0	0	0	0	1	1	0	0	1	0	0	0	0
		2219548	G	A,N	N	PA2027,0	G	A	T	I	0	1	0	0	0	1	1	1	1	1	0	0	0	0	0	1	0	1	0	1	1	1	1	1	1	1	1	1	1	1	0	0	0	0	0	0	1	0	1
		2227014	G	N,A	N	PA2036,0	G	A	A	T	0	0	1	0	0	0	0	0	0	0	0	0	0	0	0	0	0	0	0	0	0	0	0	0	0	0	0	0	0	0	0	0	1	0	0	0	0	0	0
		2229119	A	G,N	N	intergenic	A	G	none	none	0	1	0	0	0	1	1	1	1	1	0	0	0	0	0	1	0	1	0	1	1	1	1	1	1	1	1	1	1	1	0	0	0	0	0	0	1	0	1
		2229575	C	T,N	N	PA2039,0	C	T	T	T	1	0	1	1	1	0	0	0	0	0	1	1	1	1	1	0	0	0	0	0	0	0	0	0	0	0	0	0	0	0	1	1	1	1	1	0	0	0	0
		2237634	A	G,N	N	PA2044,0	A	G	Y	H	1	0	1	1	1	0	0	0	0	0	1	1	1	1	1	0	0	0	0	0	0	0	0	0	0	0	0	0	0	0	1	1	1	1	1	0	0	0	0
		2252515	T	G	PASS	PA2057,0	T	G	L	R	0	0	0	0	0	0	0	0	0	0	1	0	0	0	1	0	0	0	0	0	0	0	0	0	0	0	0	0	0	0	0	0	0	0	0	0	0	0	0
		2253218	C	T,N	N	PA2057,0	C	T	G	G	0	0	0	0	0	0	0	0	0	0	0	0	0	0	0	0	0	0	0	0	0	0	0	0	0	0	0	0	0	0	1	1	0	0	1	0	0	0	0
		2254984	C	G,N	N	PA2058,0	C	G	A	G	0	0	0	0	0	0	0	0	0	0	0	1	0	1	0	0	0	0	0	0	0	0	0	0	0	0	0	0	0	0	0	0	0	0	0	0	0	0	0
		2264297	C	T,N	N	PA2065,pcoA	C	T	W	*	1	0	1	1	1	0	0	0	0	0	1	1	1	1	1	0	0	0	0	0	0	0	0	0	0	0	0	0	0	0	1	1	1	1	1	0	0	0	0
		2276124	A	G,N	N	PA2072,0	A	G	D	G	1	0	1	1	1	0	0	0	0	0	1	1	1	1	1	0	0	0	0	0	0	0	0	0	0	0	0	0	0	0	1	1	1	1	1	0	0	0	0
		2276538	A	G	PASS	PA2072,0	A	G	E	G	1	1	1	1	1	1	1	1	1	1	1	1	1	1	1	1	0	1	0	1	1	1	1	1	1	1	1	1	1	1	1	1	1	1	1	0	1	0	1
		2280108	T	C	PASS	PA2075,0	T	C	K	E	1	1	1	1	1	1	1	1	1	1	1	1	1	1	1	1	0	1	0	1	1	1	1	1	1	1	1	1	1	1	1	1	1	1	1	0	1	0	1
		2324878	A	G,N	N	PA2114,0	A	G	V	A	1	0	1	1	1	0	0	0	0	0	1	1	1	1	1	0	0	0	0	0	0	0	0	0	0	0	0	0	0	0	1	1	1	1	1	0	0	0	0
		2329263	C	T	PASS	intergenic	C	T	none	none	0	0	0	0	0	0	0	0	0	0	0	0	0	0	0	0	1	0	1	0	0	0	0	0	0	0	0	0	0	0	0	0	0	0	0	0	0	0	0
		2329609	C	T,N	N	PA2118,ada	C	T	R	C	0	1	0	0	0	1	1	1	1	1	0	0	0	0	0	1	0	1	0	1	1	1	1	1	1	1	1	1	1	1	0	0	0	0	0	0	1	0	1
		2333321	C	N,T	N	PA2121,0	C	T	G	S	0	0	1	0	0	0	0	0	0	0	0	0	0	0	0	0	0	0	0	0	0	0	0	0	0	0	0	0	0	0	0	0	1	0	0	0	0	0	0
		2335147	G	A	PASS	intergenic	G	A	none	none	0	0	0	0	0	0	0	0	0	0	1	1	1	1	1	0	0	0	0	0	0	0	0	0	0	0	0	0	0	0	0	0	0	0	0	0	0	0	0
		2349570	C	T	PASS	PA2134,0	C	T	A	V	0	0	0	0	0	0	0	0	0	0	0	0	0	0	0	0	1	0	1	0	0	0	0	0	0	0	0	0	0	0	0	0	0	0	0	0	0	0	0
		2350761	C	N,T	N	PA2135,0	C	T	R	W	0	0	1	0	0	0	0	0	0	0	0	0	0	0	0	0	0	0	0	0	0	0	0	0	0	0	0	0	0	0	0	0	1	0	0	0	0	0	0
		2351068	T	N,G	N	PA2135,0	T	G	F	C	0	0	1	0	0	0	0	0	0	0	0	0	0	0	0	0	0	0	0	0	0	0	0	0	0	0	0	0	0	0	0	0	1	0	0	0	0	0	0
		2351513	C	T,N	N	intergenic	C	T	none	none	1	0	1	1	1	0	0	0	0	0	1	1	1	1	1	0	0	0	0	0	0	0	0	0	0	0	0	0	0	0	1	1	1	1	1	0	0	0	0
		2351560	G	N,A	N	intergenic	G	A	none	none	0	0	1	0	0	0	0	0	0	0	0	0	0	0	0	0	0	0	0	0	0	0	0	0	0	0	0	0	0	0	0	0	1	0	0	0	0	0	0
		2359945	G	A,N	N	PA2144,glgP	G	A	A	T	1	0	1	1	1	0	0	0	0	0	1	1	1	1	1	0	0	0	0	0	0	0	0	0	0	0	0	0	0	0	1	1	1	1	1	0	0	0	0
		2365935	T	C	PASS	PA2150,0	T	C	G	G	1	1	1	1	1	1	1	1	1	1	1	1	1	1	1	1	0	1	0	1	1	1	1	1	1	1	1	1	1	1	1	1	1	1	1	0	1	0	1
		2371950	G	A	PASS	PA2153,glgB	G	A	E	K	0	0	0	0	0	0	0	0	0	0	0	0	0	0	0	0	1	0	1	0	0	0	0	0	0	0	0	0	0	0	0	0	0	0	0	0	0	0	0
		2375320	C	T,N	N	PA2155,0	C	T	C	Y	0	0	0	0	0	0	0	0	0	0	0	0	0	0	0	0	0	0	0	0	0	0	0	0	0	0	0	0	0	0	1	1	0	0	1	0	0	0	0
		2376565	G	A,N	N	PA2157,0	G	A	P	P	1	0	1	1	1	0	0	0	0	0	1	1	1	1	1	0	0	0	0	0	0	0	0	0	0	0	0	0	0	0	1	1	1	1	1	0	0	0	0
		2379850	G	A	PASS	PA2160,0	G	A	S	S	0	0	0	0	0	0	0	0	0	0	0	0	0	0	0	0	1	0	1	0	0	0	0	0	0	0	0	0	0	0	0	0	0	0	0	0	0	0	0
		2386961	G	A,N	N	PA2164,0	G	A	P	P	1	0	1	1	1	0	0	0	0	0	1	1	1	1	1	0	0	0	0	0	0	0	0	0	0	0	0	0	0	0	1	1	1	1	1	0	0	0	0
		2388850	G	A,N	N	PA2165,0	G	A	I	I	1	0	1	1	1	0	0	0	0	0	1	1	1	1	1	0	0	0	0	0	0	0	0	0	0	0	0	0	0	0	1	1	1	1	1	0	0	0	0
		2404244	A	C,N	N	PA2181,0	A	C	E	A	0	1	0	0	0	1	1	1	1	1	0	0	0	0	0	1	0	1	0	1	1	1	1	1	1	1	1	1	1	1	0	0	0	0	0	0	0	0	1
		2410978	C	T,N	N	PA2191,exoY	C	T	G	D	1	0	1	1	1	0	0	0	0	0	1	1	1	1	1	0	0	0	0	0	0	0	0	0	0	0	0	0	0	0	1	1	1	1	1	0	0	0	0
		2416367	A	N,G	N	intergenic	A	G	none	none	0	0	1	0	0	0	0	0	0	0	0	0	0	0	0	0	0	0	0	0	0	0	0	0	0	0	0	0	0	0	0	0	1	0	0	0	0	0	0
		2431130	A	G,N	N	PA2212,0	A	G	N	S	1	0	1	1	1	0	0	0	0	0	1	1	1	1	1	0	0	0	0	0	0	0	0	0	0	0	0	0	0	0	1	1	1	1	1	0	0	0	0
		2433192	G	A,N	N	PA2213,0	G	A	R	H	1	0	1	1	1	0	0	0	0	0	1	1	1	1	1	0	0	0	0	0	0	0	0	0	0	0	0	0	0	0	1	1	1	1	1	0	0	0	0
		2459110	A	C	PASS	PA2235,pslE	A	C	E	D	1	1	1	1	1	1	1	1	1	1	1	1	1	1	1	1	0	1	0	1	1	1	1	1	1	1	1	1	1	1	1	1	1	1	1	0	1	0	1
		2470676	G	A,N	N	PA2243,pslM	G	A	G	D	1	0	1	1	1	0	0	0	0	0	1	1	1	1	1	0	0	0	0	0	0	0	0	0	0	0	0	0	0	0	1	1	1	1	1	0	0	0	0
		2473726	A	C,N	N	PA2247,bkdA1	A	C	S	R	1	0	1	1	1	0	0	0	0	0	1	1	1	1	1	0	0	0	0	0	0	0	0	0	0	0	0	0	0	0	1	1	1	1	1	0	0	0	0
		2478620	G	A	PASS	PA2251,0	G	A	Q	*	0	0	0	0	0	0	0	0	0	0	0	0	0	0	0	0	1	0	1	0	0	0	0	0	0	0	0	0	0	0	0	0	0	0	0	0	0	0	0
		2502411	A	C,N	N	PA2272,pbpC	A	C	E	A	1	0	1	1	1	0	0	0	0	0	1	1	1	1	1	0	0	0	0	0	0	0	0	0	0	0	0	0	0	0	1	1	1	1	1	0	0	0	0
		2503956	A	G,N	N	intergenic	A	G	none	none	1	0	1	1	1	0	0	0	0	0	1	1	1	1	1	0	0	0	0	0	0	0	0	0	0	0	0	0	0	0	1	1	1	1	1	0	0	0	0
		2520783	A	G,N	N	PA2290,gcd	A	G	W	R	1	0	1	1	1	0	0	0	0	0	1	1	1	1	1	0	0	0	0	0	0	0	0	0	0	0	0	0	0	0	1	1	1	1	1	0	0	0	0
		2572671	G	A,N	N	PA2330,0	G	A	P	S	1	0	1	1	1	0	0	0	0	0	1	1	1	1	1	0	0	0	0	0	0	0	0	0	0	0	0	0	0	0	1	1	1	1	1	0	0	0	0
		2581603	G	N,A	N	PA2337,mtlR	G	A	R	R	0	0	1	0	0	0	0	0	0	0	0	0	0	0	0	0	0	0	0	0	0	0	0	0	0	0	0	0	0	0	0	0	1	0	0	0	0	0	0
		2593011	G	A	PASS	PA2346,0	G	A	A	T	0	0	0	0	0	0	0	0	0	0	0	0	0	0	0	0	1	0	1	0	0	0	0	0	0	0	0	0	0	0	0	0	0	0	0	0	0	0	0
		2598658	T	C,N	N	intergenic	T	C	none	none	0	1	0	0	0	1	1	1	1	1	0	0	0	0	0	1	0	1	0	1	1	1	1	1	1	1	1	1	1	1	0	0	0	0	0	0	1	0	1
		2613714	G	A	PASS	PA2363,0	G	A	T	T	0	0	0	0	0	0	0	0	0	0	1	0	0	0	1	0	0	0	0	0	0	0	0	0	0	0	0	0	0	0	0	0	0	0	0	0	0	0	0
		2638643	A	G	PASS	PA2385,pvdQ	A	G	Y	H	0	0	0	0	0	0	0	0	0	0	0	0	0	0	0	0	1	0	1	0	0	0	0	0	0	0	0	0	0	0	0	0	0	0	0	0	0	0	0
		2646339	C	T,N	N	PA2391,opmQ	C	T	P	L	0	0	0	0	0	0	0	0	0	0	0	0	0	0	0	0	0	0	0	0	0	0	0	0	0	0	0	0	0	0	1	1	0	0	1	0	0	0	0
		2649605	G	A	PASS	PA2393,0	G	A	G	D	1	0	0	1	1	0	0	0	0	0	0	0	0	0	0	0	0	0	0	0	0	0	0	0	0	0	0	0	0	0	0	0	0	0	0	0	0	0	0
		2694563	C	T	PASS	PA2412,0	C	T	D	N	1	1	1	1	1	1	1	1	1	1	1	1	1	1	1	1	0	1	0	1	1	1	1	1	1	1	1	1	1	1	1	1	1	1	1	0	1	0	1
		2712842	A	C,N	N	PA2424,pvdL	A	C	L	R	1	0	1	1	1	0	0	0	0	0	1	1	1	1	1	0	0	0	0	0	0	0	0	0	0	0	0	0	0	0	1	1	1	1	1	0	0	0	0
		2720794	G	A	PASS	PA2425,pvdG	G	A	V	V	0	0	0	0	0	0	0	0	0	0	0	0	0	0	0	0	1	0	1	0	0	0	0	0	0	0	0	0	0	0	0	0	0	0	0	0	0	0	0
		2722572	T	G	PASS	PA2426,pvdS	T	G	F	C	0	0	0	0	0	0	0	0	0	0	0	0	0	0	0	0	1	0	1	0	0	0	0	0	0	0	0	0	0	0	0	0	0	0	0	0	0	0	0
		2733427	C	N,T	N	PA2437,0	C	T	S	N	0	0	1	0	0	0	0	0	0	0	0	0	0	0	0	0	0	0	0	0	0	0	0	0	0	0	0	0	0	0	0	0	1	0	0	0	0	0	0
		2741422	G	A,N	N	PA2443,sdaA	G	A	A	V	0	1	0	0	0	1	1	1	1	1	0	0	0	0	0	1	0	1	0	1	1	1	1	1	1	1	1	1	1	1	0	0	0	0	0	0	1	0	1
		2744131	G	A	PASS	PA2445,gcvP2	G	A	A	V	0	0	0	0	0	0	0	0	0	0	0	0	0	0	0	0	1	0	1	0	0	0	0	0	0	0	0	0	0	0	0	0	0	0	0	0	0	0	0
		2751594	G	T	PASS	PA2449,0	G	T	R	S	1	0	0	1	1	0	0	0	0	0	0	0	0	0	0	0	0	0	0	0	0	0	0	0	0	0	0	0	0	0	0	0	0	0	0	0	0	0	0
		2752911	G	A,N	N	PA2451,0	G	A	S	S	1	0	1	1	1	0	0	0	0	0	1	1	1	1	1	0	0	0	0	0	0	0	0	0	0	0	0	0	0	0	1	1	1	1	1	0	0	0	0
		2753923	G	A	PASS	PA2452,0	G	A	L	F	0	0	0	0	0	0	0	0	0	0	0	0	0	0	0	0	1	0	1	0	0	0	0	0	0	0	0	0	0	0	0	0	0	0	0	0	0	0	0
		2785024	A	G,N	N	PA2466,foxA	A	G	V	A	1	0	1	1	1	0	0	0	0	0	1	1	1	1	1	0	0	0	0	0	0	0	0	0	0	0	0	0	0	0	1	1	1	1	1	0	0	0	0
		2791103	T	C,N	N	PA2472,0	T	C	F	L	1	0	1	1	1	0	0	0	0	0	1	1	1	1	1	0	0	0	0	0	0	0	0	0	0	0	0	0	0	0	1	1	1	1	1	0	0	0	0
		2798803	G	A	PASS	PA2480,0	G	A	R	Q	1	1	1	1	1	1	1	1	1	1	1	1	1	1	1	1	0	1	0	1	1	1	1	1	1	1	1	1	1	1	1	1	1	1	1	0	1	0	1
		2806914	G	A,N	N	PA2491,0	G	A	T	T	0	0	1	0	0	0	0	0	0	0	1	1	1	1	1	0	0	0	0	0	0	0	0	0	0	0	0	0	0	0	1	1	1	1	1	0	0	0	0
		2823827	G	T,N	N	PA2505,opdT	G	T	R	R	1	0	0	1	1	0	0	0	0	0	0	0	0	0	0	0	0	0	0	0	0	0	0	0	0	0	0	0	0	0	0	0	0	0	0	0	0	0	0
		2823944	T	G,N	N	intergenic	T	G	none	none	0	1	0	0	0	1	1	1	1	1	0	0	0	0	0	1	0	1	0	1	1	1	1	1	1	1	1	1	1	1	0	0	0	0	0	0	1	0	1
		2845076	C	T	PASS	PA2524,0	C	T	A	A	0	0	0	0	0	0	0	0	0	0	0	0	0	0	0	0	1	0	1	0	0	0	0	0	0	0	0	0	0	0	0	0	0	0	0	0	0	0	0
		2845620	A	G,N	N	PA2524,0	A	G	T	A	0	0	0	0	0	0	0	0	0	0	0	0	0	0	0	0	0	0	0	0	0	0	0	0	0	0	0	0	0	0	1	1	0	0	1	0	0	0	0
		2847856	G	A,N	N	PA2526,0	G	A	L	F	1	0	1	1	1	0	0	0	0	0	1	1	1	1	1	0	0	0	0	0	0	0	0	0	0	0	0	0	0	0	1	1	1	1	1	0	0	0	0
		2852557	G	A,N	N	PA2527,0	G	A	S	S	0	1	0	0	0	1	1	1	1	1	0	0	0	0	0	1	0	1	0	1	1	1	1	1	1	1	1	1	1	1	0	0	0	0	0	0	1	0	1
		2880069	A	C,N	N	PA2548,0	A	C	E	A	1	0	1	1	1	0	0	0	0	0	1	1	1	1	1	0	0	0	0	0	0	0	0	0	0	0	0	0	0	0	1	1	1	1	1	0	0	0	0
		2884646	A	C,N	N	PA2552,0	A	C	Y	D	0	0	0	0	0	0	0	0	0	0	0	0	0	0	0	0	0	0	0	0	0	0	0	0	0	0	0	0	0	0	0	0	0	0	0	0	0	0	0
		2885272	C	T,N	N	PA2552,0	C	T	R	Q	0	0	0	0	0	0	0	0	0	0	0	0	0	0	0	0	0	0	0	0	0	0	0	0	0	0	0	0	0	0	1	1	0	0	1	0	0	0	0
		2886290	T	C,N	N	PA2553,0	T	C	N	S	1	0	1	1	1	0	0	0	0	0	1	1	1	1	1	0	0	0	0	0	0	0	0	0	0	0	0	0	0	0	1	1	1	1	1	0	0	0	0
		2891076	G	A,N	N	PA2557,0	G	A	A	A	0	1	0	0	0	1	1	1	1	1	0	0	0	0	0	1	0	1	0	1	1	1	1	1	1	1	1	1	1	1	0	0	0	0	0	0	1	0	1
		2892321	G	N,A	N	PA2558,0	G	A	A	A	0	0	1	0	0	0	0	0	0	0	0	0	0	0	0	0	0	0	0	0	0	0	0	0	0	0	0	0	0	0	0	0	1	0	0	0	0	0	0
		2899921	A	C	PASS	PA2564,0	A	C	L	R	0	0	0	0	0	0	0	0	0	0	0	0	0	0	0	0	1	0	1	0	0	0	0	0	0	0	0	0	0	0	0	0	0	0	0	0	0	0	0
		2913567	C	T	PASS	PA2576,0	C	T	G	R	1	1	1	1	1	1	1	1	1	1	1	1	1	1	1	1	0	1	0	1	1	1	1	1	1	1	1	1	1	1	1	1	1	1	1	0	1	0	1
		2914352	T	G,N	N	PA2577,0	T	G	M	R	0	1	0	0	0	1	1	1	1	1	0	0	0	0	0	1	0	1	0	1	1	1	1	1	1	1	1	1	1	1	0	0	0	0	0	0	1	0	1
		2914542	G	A,N	N	PA2578,0	G	A	A	T	1	0	1	1	1	0	0	0	0	0	1	1	1	1	1	0	0	0	0	0	0	0	0	0	0	0	0	0	0	0	1	1	1	1	1	0	0	0	0
		2916535	T	C	PASS	PA2580,0	T	C	M	V	1	1	1	1	1	1	1	1	1	1	1	1	1	1	1	1	0	1	0	1	1	1	1	1	1	1	1	1	1	1	1	1	1	1	1	0	1	0	1
		2919461	G	A	PASS	PA2582,0	G	A	R	C	1	0	0	1	1	0	0	0	0	0	0	0	0	0	0	0	0	0	0	0	0	0	0	0	0	0	0	0	0	0	0	0	0	0	0	0	0	0	0
		2929289	G	A	PASS	PA2588,0	G	A	V	I	1	0	0	1	1	0	0	0	0	0	0	0	0	0	0	0	0	0	0	0	0	0	0	0	0	0	0	0	0	0	0	0	0	0	0	0	0	0	0
		2929929	G	A	PASS	PA2589,0	G	A	P	L	1	1	1	1	1	1	1	1	1	1	1	1	1	1	1	1	0	1	0	1	1	1	1	1	1	1	1	1	1	1	1	1	1	1	1	0	1	0	1
		2930193	G	A	PASS	PA2589,0	G	A	A	V	0	0	0	0	0	0	0	0	0	0	0	0	0	0	0	0	1	0	1	0	0	0	0	0	0	0	0	0	0	0	0	0	0	0	0	0	0	0	0
		2936899	G	A	PASS	PA2594,0	G	A	A	V	1	0	0	1	1	0	0	0	0	0	0	0	0	0	0	0	0	0	0	0	0	0	0	0	0	0	0	0	0	0	0	0	0	0	0	0	0	0	0
		2939313	T	C,N	N	PA2596,0	T	C	D	G	1	0	1	1	1	0	0	0	0	0	1	1	1	1	1	0	0	0	0	0	0	0	0	0	0	0	0	0	0	0	1	1	1	1	1	0	0	0	0
		2945957	A	G,N	N	PA2603,0	A	G	D	G	0	0	1	0	0	0	0	0	0	0	1	1	1	1	1	0	0	0	0	0	0	0	0	0	0	0	0	0	0	0	1	1	1	1	1	0	0	0	0
		2957964	A	G	PASS	PA2615,ftsK	A	G	V	A	1	1	1	1	1	1	1	1	1	1	1	1	1	1	1	1	0	1	0	1	1	1	1	1	1	1	1	1	1	1	1	1	1	1	1	0	1	0	1
		2963225	T	G	PASS	PA2620,clpA	T	G	E	A	0	0	0	0	0	0	0	0	0	0	0	0	0	0	0	0	1	0	1	0	0	0	0	0	0	0	0	0	0	0	0	0	0	0	0	0	0	0	0
		2967041	G	A,N	N	intergenic	G	A	none	none	1	0	1	1	1	0	0	0	0	0	1	1	1	1	1	0	0	0	0	0	0	0	0	0	0	0	0	0	0	0	1	1	1	1	1	0	0	0	0
		2969644	G	A,N	N	PA2625,0	G	A	G	S	0	0	0	0	0	0	0	0	0	0	1	1	1	1	1	0	0	0	0	0	0	0	0	0	0	0	0	0	0	0	0	0	0	0	0	0	0	0	0
		2970403	C	T	PASS	PA2626,trmU	C	T	R	R	1	1	1	1	1	1	1	1	1	1	1	1	1	1	1	1	0	1	0	1	1	1	1	1	1	1	1	1	1	1	1	1	1	1	1	0	1	0	1
		2985135	G	A	PASS	PA2639,nuoD	G	A	A	A	1	0	0	1	1	0	0	0	0	0	0	0	0	0	0	0	0	0	0	0	0	0	0	0	0	0	0	0	0	0	0	0	0	0	0	0	0	0	0
		3010672	C	T,N	N	PA2661,0	C	T	P	P	1	0	1	1	1	0	0	0	0	0	1	1	1	1	1	0	0	0	0	0	0	0	0	0	0	0	0	0	0	0	1	1	1	1	1	0	0	0	0
		3024483	T	C,N	N	PA2677,0	T	C	D	G	0	0	0	0	0	0	0	0	0	0	1	1	1	1	1	0	0	0	0	0	0	0	0	0	0	0	0	0	0	0	0	0	0	0	0	0	0	0	0
		3024570	C	T	PASS	PA2677,0	C	T	G	E	1	1	1	1	1	1	1	1	1	1	1	1	1	1	1	1	0	1	0	1	1	1	1	1	1	1	1	1	1	1	1	1	1	1	1	0	1	0	1
		3027523	C	T,N	N	PA2680,0	C	T	A	V	1	0	1	1	1	0	0	0	0	0	1	1	1	1	1	0	0	0	0	0	0	0	0	0	0	0	0	0	0	0	1	1	1	1	1	0	0	0	0
		3028736	G	A	PASS	PA2681,0	G	A	G	D	0	0	0	0	0	0	0	0	0	0	0	0	0	0	0	0	1	0	1	0	0	0	0	0	0	0	0	0	0	0	0	0	0	0	0	0	0	0	0
		3037591	G	A,N	N	PA2685,vgrG4	G	A	V	V	1	0	1	1	1	0	0	0	0	0	1	1	1	1	1	0	0	0	0	0	0	0	0	0	0	0	0	0	0	0	1	1	1	1	1	0	0	0	0
		3037654	G	A	PASS	PA2685,vgrG4	G	A	G	G	1	0	0	1	1	0	0	0	0	0	0	0	0	0	0	0	0	0	0	0	0	0	0	0	0	0	0	0	0	0	0	0	0	0	0	0	0	0	0
		3046066	G	N,A	N	PA2691,0	G	A	G	G	0	0	1	0	0	0	0	0	0	0	0	0	0	0	0	0	0	0	0	0	0	0	0	0	0	0	0	0	0	0	0	0	1	0	0	0	0	0	0
		3048460	T	C,N	N	PA2695,0	T	C	D	G	1	0	1	1	1	0	0	0	0	0	1	1	1	1	1	0	0	0	0	0	0	0	0	0	0	0	0	0	0	0	1	1	1	1	1	0	0	0	0
		3107698	G	N,A	N	PA2745,0	G	A	S	S	0	0	1	0	0	0	0	0	0	0	0	0	0	0	0	0	0	0	0	0	0	0	0	0	0	0	0	0	0	0	0	0	1	0	0	0	0	0	0
		3109224	A	C	PASS	PA2747,0	A	C	F	V	0	0	0	0	0	0	0	0	0	0	0	0	0	0	0	0	1	0	1	0	0	0	0	0	0	0	0	0	0	0	0	0	0	0	0	0	0	0	0
		3110952	G	A	PASS	PA2749,endA	G	A	G	S	0	0	0	0	0	0	0	0	0	0	0	0	0	0	0	0	1	0	1	0	0	0	0	0	0	0	0	0	0	0	0	0	0	0	0	0	0	0	0
		3111548	G	A	PASS	PA2749,endA	G	A	W	*	1	1	1	1	1	1	1	1	1	1	1	1	1	1	1	1	0	1	0	1	1	1	1	1	1	1	1	1	1	1	1	1	1	1	1	0	1	0	1
		3120994	G	A,N	N	PA2760,oprQ	G	A	G	S	0	1	0	0	0	1	1	1	1	1	0	0	0	0	0	1	0	1	0	1	1	1	1	1	1	1	1	1	1	1	0	0	0	0	0	0	1	0	1
		3201106	G	A,N	N	PA2846,0	G	A	G	S	1	0	1	1	1	0	0	0	0	0	1	1	1	1	1	0	0	0	0	0	0	0	0	0	0	0	0	0	0	0	1	1	1	1	1	0	0	0	0
		3206784	A	G	PASS	intergenic	A	G	none	none	1	0	0	1	1	0	0	0	0	0	0	0	0	0	0	0	0	0	0	0	0	0	0	0	0	0	0	0	0	0	0	0	0	0	0	0	0	0	0
		3209547	G	A	PASS	PA2857,0	G	A	A	T	1	1	1	1	1	1	1	1	1	1	1	1	1	1	1	1	0	1	0	1	1	1	1	1	1	1	1	1	1	1	1	1	1	1	1	0	1	0	1
		3226728	G	A	PASS	PA2873,0	G	A	V	V	0	0	0	0	0	0	0	0	0	0	0	0	0	0	0	0	1	0	1	0	0	0	0	0	0	0	0	0	0	0	0	0	0	0	0	0	0	0	0
		3233504	T	G,N	N	PA2881,0	T	G	K	Q	0	0	0	0	0	0	0	0	0	0	0	0	0	0	0	0	0	0	0	0	0	0	0	0	0	0	0	0	0	0	0	0	0	0	0	0	1	0	0
		3237944	T	C,N	N	PA2886,atuA	T	C	Y	H	1	0	1	1	1	0	0	0	0	0	1	1	1	1	1	0	0	0	0	0	0	0	0	0	0	0	0	0	0	0	1	1	1	1	1	0	0	0	0
		3238252	G	A	PASS	PA2886,atuA	G	A	P	P	1	1	1	1	1	1	1	1	1	1	1	1	1	1	1	1	0	1	0	1	1	1	1	1	1	1	1	1	1	1	1	1	1	1	1	0	1	0	1
		3241643	G	A	PASS	PA2888,atuC	G	A	Q	Q	1	1	1	1	1	1	1	1	1	1	1	1	1	1	1	1	0	1	0	1	1	1	1	1	1	1	1	1	1	1	1	1	1	1	1	0	1	0	1
		3244009	G	A	PASS	PA2890,atuE	G	A	A	T	1	1	1	1	1	1	1	1	1	1	1	1	1	1	1	1	0	1	0	1	1	1	1	1	1	1	1	1	1	1	1	1	1	1	1	0	1	0	1
		3244985	A	C,N	N	PA2891,atuF	A	C	Q	P	1	0	1	1	1	0	0	0	0	0	1	1	1	1	1	0	0	0	0	0	0	0	0	0	0	0	0	0	0	0	1	1	1	1	1	0	0	0	0
		3249393	A	G	PASS	PA2894,0	A	G	V	A	1	1	1	1	1	1	1	1	1	1	1	1	1	1	1	1	0	1	0	1	1	1	1	1	1	1	1	1	1	1	1	1	1	1	1	0	1	0	1
		3262570	G	A	PASS	PA2907,cobL	G	A	R	H	1	1	1	1	1	1	1	1	1	1	1	1	1	1	1	1	0	1	0	1	1	1	1	1	1	1	1	1	1	1	1	1	1	1	1	0	1	0	1
		3269283	G	A	PASS	PA2913,0	G	A	A	T	0	0	0	0	0	0	0	0	0	0	0	0	0	0	0	0	1	0	1	0	0	0	0	0	0	0	0	0	0	0	0	0	0	0	0	0	0	0	0
		3279852	T	C,N	N	PA2924,hisQ	T	C	V	A	0	0	0	0	0	0	0	0	0	0	0	0	0	0	0	0	0	0	0	0	0	0	0	0	0	0	0	0	0	0	1	1	0	0	1	0	0	0	0
		3290520	A	N,G	N	PA2934,cif	A	G	H	R	0	0	1	0	0	0	0	0	0	0	0	0	0	0	0	0	0	0	0	0	0	0	0	0	0	0	0	0	0	0	0	0	1	0	0	0	0	0	0
		3299820	A	G,N	N	PA2943,0	A	G	Y	C	1	0	1	1	1	0	0	0	0	0	1	1	1	1	1	0	0	0	0	0	0	0	0	0	0	0	0	0	0	0	1	1	1	1	1	0	0	0	0
		3302776	C	T,N	N	PA2944,cobN	C	T	G	D	0	0	0	0	0	0	0	0	0	0	0	0	0	0	0	0	0	0	0	0	0	0	0	0	0	0	0	0	0	0	1	1	0	0	1	0	0	0	0
		3307561	G	A,N	N	PA2948,cobM	G	A	V	I	1	0	1	1	1	0	0	0	0	0	1	1	1	1	1	0	0	0	0	0	0	0	0	0	0	0	0	0	0	0	1	1	1	1	1	0	0	0	0
		3312228	G	A,N	N	PA2952,etfB	G	A	D	D	1	0	1	1	1	0	0	0	0	0	1	1	1	1	1	0	0	0	0	0	0	0	0	0	0	0	0	0	0	0	1	1	1	1	1	0	0	0	0
		3322443	T	G,N	N	PA2963,0	T	G	E	A	0	0	0	0	0	0	0	0	0	0	0	0	0	0	0	0	0	0	0	0	0	0	0	0	0	0	0	0	0	0	1	1	0	0	1	0	0	0	0
		3325322	T	G	PASS	intergenic	T	G	none	none	0	0	0	0	0	0	0	0	0	0	0	0	0	0	0	0	1	0	1	0	0	0	0	0	0	0	0	0	0	0	0	0	0	0	0	0	0	0	0
		3328132	G	A,N	N	PA2969,plsX	G	A	A	V	1	0	1	1	1	0	0	0	0	0	1	1	1	1	1	0	0	0	0	0	0	0	0	0	0	0	0	0	0	0	1	1	1	1	1	0	0	0	0
		3333199	C	T,N	N	PA2976,rne	C	T	R	C	1	0	1	1	1	0	0	0	0	0	1	1	1	1	1	0	0	0	0	0	0	0	0	0	0	0	0	0	0	0	1	1	1	1	1	0	0	0	0
		3334168	A	C,N	N	PA2976,rne	A	C	K	Q	0	0	0	0	0	0	0	0	0	0	0	0	0	0	0	0	0	0	0	0	0	0	0	0	0	0	0	0	0	0	0	0	0	0	0	0	0	0	0
		3336498	A	G	PASS	PA2977,murB	A	G	L	P	1	1	1	1	1	1	1	1	1	1	1	1	1	1	1	1	0	1	0	1	1	1	1	1	1	1	1	1	1	1	1	1	1	1	1	0	1	0	1
		3340411	G	A,N	N	PA2983,0	G	A	I	I	1	0	1	1	1	0	0	0	0	0	1	1	1	1	1	0	0	0	0	0	0	0	0	0	0	0	0	0	0	0	1	1	1	1	1	0	0	0	0
		3340642	G	N,A	N	PA2983,0	G	A	S	S	0	0	1	0	0	0	0	0	0	0	0	0	0	0	0	0	0	0	0	0	0	0	0	0	0	0	0	0	0	0	0	0	1	0	0	0	0	0	0
		3356987	G	A	PASS	PA2999,nqrA	G	A	G	G	0	0	0	0	0	0	0	0	0	0	1	1	1	1	1	0	0	0	0	0	0	0	0	0	0	0	0	0	0	0	0	0	0	0	0	0	0	0	0
		3359561	T	N,C	N	PA3001,0	T	C	N	S	0	0	1	0	0	0	0	0	0	0	0	0	0	0	0	0	0	0	0	0	0	0	0	0	0	0	0	0	0	0	0	0	1	0	0	0	0	0	0
		3364030	G	A,N	N	PA3002,mfd	G	A	G	G	1	0	1	1	1	0	0	0	0	0	1	1	1	1	1	0	0	0	0	0	0	0	0	0	0	0	0	0	0	0	1	1	1	1	1	0	0	0	0
		3395239	C	N,T	N	PA3031.1,0	C	T	S	L	0	0	1	0	0	0	0	0	0	0	0	0	0	0	0	0	0	0	0	0	0	0	0	0	0	0	0	0	0	0	0	0	1	0	0	0	0	0	0
		3397956	G	A,N	N	intergenic	G	A	none	none	0	0	0	0	0	0	0	0	0	0	1	1	1	1	1	0	0	0	0	0	0	0	0	0	0	0	0	0	0	0	0	0	0	0	0	0	0	0	0
		3407666	G	A,N	N	PA3044,rocsS2	G	A	A	V	0	1	0	0	0	1	1	1	1	1	0	0	0	0	0	1	0	1	0	1	1	1	1	1	1	1	1	1	1	1	0	0	0	0	0	0	1	0	1
		3427787	C	T	PASS	PA3063,pelB	C	T	R	H	0	0	0	0	0	0	0	0	0	0	1	1	1	1	1	0	0	0	0	0	0	0	0	0	0	0	0	0	0	0	0	0	0	0	0	0	0	0	0
		3433791	G	A	PASS	PA3064,pelA	G	A	A	V	1	1	1	1	1	1	1	1	1	1	1	1	1	1	1	1	0	1	0	1	1	1	1	1	1	1	1	1	1	1	1	1	1	1	1	0	1	0	1
		3437281	T	C	PASS	PA3068,gdhB	T	C	N	S	0	0	0	0	0	0	0	0	0	0	0	0	0	0	0	0	1	0	1	0	0	0	0	0	0	0	0	0	0	0	0	0	0	0	0	0	0	0	0
		3448498	A	C,N	N	PA3075,0	A	C	S	R	0	1	0	0	0	1	1	1	1	1	0	0	0	0	0	1	0	1	0	1	1	1	1	1	1	1	1	1	1	1	0	0	0	0	0	0	0	0	1
		3449401	G	A,N	N	PA3075,0	G	A	A	T	1	0	1	1	1	0	0	0	0	0	1	1	1	1	1	0	0	0	0	0	0	0	0	0	0	0	0	0	0	0	1	1	1	1	1	0	0	0	0
		3456877	C	T	PASS	PA3081,0	C	T	R	H	1	0	0	1	1	0	0	0	0	0	0	0	0	0	0	0	0	0	0	0	0	0	0	0	0	0	0	0	0	0	0	0	0	0	0	0	0	0	0
		3458650	G	T	PASS	PA3082,gbt	G	T	T	T	0	0	0	0	0	0	0	0	0	0	0	0	0	0	0	0	1	0	1	0	0	0	0	0	0	0	0	0	0	0	0	0	0	0	0	0	0	0	0
		3475930	C	T,N	N	intergenic	C	T	none	none	0	1	0	0	0	1	1	1	1	1	0	0	0	0	0	1	0	1	0	1	1	1	1	1	1	1	1	1	1	1	0	0	0	0	0	0	1	0	1
		3478576	G	A,N	N	PA3097,xcpX	G	A	A	V	0	0	0	0	0	0	0	0	0	0	1	1	1	1	1	0	0	0	0	0	0	0	0	0	0	0	0	0	0	0	0	0	0	0	0	0	0	0	0
		3480120	G	A,N	N	PA3100,xcpU	G	A	D	D	1	0	1	1	1	0	0	0	0	0	1	1	1	1	1	0	0	0	0	0	0	0	0	0	0	0	0	0	0	0	1	1	1	1	1	0	0	0	0
		3481910	G	A	PASS	PA3102,xcpS	G	A	A	V	0	0	0	0	0	0	0	0	0	0	1	1	1	1	1	0	0	0	0	0	0	0	0	0	0	0	0	0	0	0	0	0	0	0	0	0	0	0	0
		3504875	C	T	PASS	intergenic	C	T	none	none	1	1	1	1	1	1	1	1	1	1	1	1	1	1	1	1	0	1	0	1	1	1	1	1	1	1	1	1	1	1	1	1	1	1	1	0	1	0	1
		3509414	T	C,N	N	PA3127,0	T	C	Y	H	0	0	0	0	0	0	0	0	0	0	0	1	0	1	0	0	0	0	0	0	0	0	0	0	0	0	0	0	0	0	0	0	0	0	0	1	0	1	0
		3510047	G	A	PASS	PA3127,0	G	A	A	T	1	1	1	1	1	1	1	1	1	1	1	1	1	1	1	1	0	1	0	1	1	1	1	1	1	1	1	1	1	1	1	1	1	1	1	0	1	0	1
		3512853	G	A	PASS	PA3131,0	G	A	P	P	0	0	0	0	0	0	0	0	0	0	0	0	0	0	0	0	1	0	1	0	0	0	0	0	0	0	0	0	0	0	0	0	0	0	0	0	0	0	0
		3515355	T	C,N	N	intergenic	T	C	none	none	1	0	1	1	1	0	0	0	0	0	1	1	1	1	1	0	0	0	0	0	0	0	0	0	0	0	0	0	0	0	1	1	1	1	1	0	0	0	0
		3520410	C	T	PASS	PA3137,0	C	T	Q	*	1	1	1	1	1	1	1	1	1	1	1	1	1	1	1	1	0	1	0	1	1	1	1	1	1	1	1	1	1	1	1	1	1	1	1	0	1	0	1
		3523325	T	C,N	N	PA3139,0	T	C	L	P	1	0	1	1	1	0	0	0	0	0	1	1	1	1	1	0	0	0	0	0	0	0	0	0	0	0	0	0	0	0	1	1	1	1	1	0	0	0	0
		3526005	T	G	PASS	PA3141,wbpM	T	G	E	A	0	0	0	0	0	0	0	0	0	0	0	0	0	0	0	0	1	0	1	0	0	0	0	0	0	0	0	0	0	0	0	0	0	0	0	0	0	0	0
		3554906	T	C,N	N	PA3166,pheA	T	C	N	D	1	0	1	1	1	0	0	0	0	0	1	1	1	1	1	0	0	0	0	0	0	0	0	0	0	0	0	0	0	0	1	1	1	1	1	0	0	0	0
		3563753	T	N,C	N	PA3173,0	T	C	F	L	0	0	1	0	0	0	0	0	0	0	0	0	0	0	0	0	0	0	0	0	0	0	0	0	0	0	0	0	0	0	0	0	1	0	0	0	0	0	0
		3573656	G	A	PASS	PA3183,zwf	G	A	A	A	1	1	1	1	1	1	1	1	1	1	1	1	1	1	1	1	0	1	0	1	1	1	1	1	1	1	1	1	1	1	1	1	1	1	1	0	1	0	1
		3593702	G	T	PASS	PA3201,0	G	T	A	S	0	0	0	0	0	0	0	0	0	0	0	0	0	0	0	0	0	0	0	0	0	0	0	0	0	0	0	0	0	0	0	0	0	0	0	0	1	0	0
		3606180	G	A,N	N	PA3217,cyaB	G	A	C	Y	0	1	0	0	0	1	1	1	1	1	0	0	0	0	0	1	0	1	0	1	1	1	1	1	1	1	1	1	1	1	0	0	0	0	0	0	1	0	1
		3609980	C	T	PASS	PA3221,csaA	C	T	P	S	0	0	0	0	0	0	0	0	0	0	1	1	1	1	1	0	0	0	0	0	0	0	0	0	0	0	0	0	0	0	0	0	0	0	0	0	0	0	0
		3616647	T	C	PASS	PA3228,0	T	C	V	A	1	1	1	1	1	1	1	1	1	1	1	1	1	1	1	1	0	1	0	1	1	1	1	1	1	1	1	1	1	1	1	1	1	1	1	0	1	0	1
		3617108	A	G,N	N	PA3229,0	A	G	D	G	0	1	0	0	0	1	1	1	1	1	0	0	0	0	0	1	0	1	0	1	1	1	1	1	1	1	1	1	1	1	0	0	0	0	0	0	1	0	1
		3619637	T	G	PASS	PA3233,0	T	G	Q	H	0	0	0	0	0	0	0	0	0	0	1	0	1	0	1	0	0	0	0	0	0	0	0	0	0	0	0	0	0	0	0	0	0	0	0	0	0	0	0
		3629933	T	C	PASS	PA3242,0	T	C	T	A	0	0	0	0	0	0	0	0	0	0	0	0	0	0	0	0	1	0	1	0	0	0	0	0	0	0	0	0	0	0	0	0	0	0	0	0	0	0	0
		3638009	A	C,N	N	PA3251,0	A	C	A	A	1	0	1	1	1	0	0	0	0	0	1	1	1	1	1	0	0	0	0	0	0	0	0	0	0	0	0	0	0	0	1	1	1	1	1	0	0	0	0
		3641354	T	C,N	N	PA3255,0	T	C	I	T	0	1	0	0	0	1	1	1	1	1	0	0	0	0	0	1	0	1	0	1	1	1	1	1	1	1	1	1	1	1	0	0	0	0	0	0	1	0	1
		3661084	G	A,N	N	PA3271,0	G	A	V	I	1	0	1	1	1	0	0	0	0	0	1	1	1	1	1	0	0	0	0	0	0	0	0	0	0	0	0	0	0	0	1	1	1	1	1	0	0	0	0
		3662958	C	T,N	N	PA3271,0	C	T	G	G	0	0	0	0	0	0	0	0	0	0	0	0	0	0	0	0	0	0	0	0	0	0	0	0	0	0	0	0	0	0	1	1	0	0	1	0	0	0	0
		3682150	T	N,C	N	PA3290,0	T	C	T	A	0	0	1	0	0	0	0	0	0	0	0	0	0	0	0	0	0	0	0	0	0	0	0	0	0	0	0	0	0	0	0	0	1	0	0	0	0	0	0
		3690002	T	C,N	N	PA3296,phoA	T	C	L	P	1	0	1	1	1	0	0	0	0	0	1	1	1	1	1	0	0	0	0	0	0	0	0	0	0	0	0	0	0	0	1	1	1	1	1	0	0	0	0
		3692674	G	A	PASS	PA3297,0	G	A	G	G	1	1	1	1	1	1	1	1	1	1	1	1	1	1	1	1	0	1	0	1	1	1	1	1	1	1	1	1	1	1	1	1	1	1	1	0	1	0	1
		3714736	T	C	PASS	PA3311,0	T	C	V	A	0	0	0	0	0	0	0	0	0	0	1	0	0	0	1	0	0	0	0	0	0	0	0	0	0	0	0	0	0	0	0	0	0	0	0	0	0	0	0
		3751003	G	A	PASS	PA3340,0	G	A	A	A	0	0	0	0	0	0	0	0	0	0	0	0	0	0	0	0	1	0	1	0	0	0	0	0	0	0	0	0	0	0	0	0	0	0	0	0	0	0	0
		3753897	T	N,C	N	PA3343,0	T	C	T	A	0	0	1	0	0	0	0	0	0	0	0	0	0	0	0	0	0	0	0	0	0	0	0	0	0	0	0	0	0	0	0	0	1	0	0	0	0	0	0
		3755550	G	C	PASS	PA3344,recQ	G	C	A	G	0	0	0	0	0	0	0	0	0	0	1	1	1	1	1	0	0	0	0	0	0	0	0	0	0	0	0	0	0	0	0	0	0	0	0	0	0	0	0
		3756576	T	C,N	N	PA3344,recQ	T	C	Q	R	1	0	1	1	1	0	0	0	0	0	1	1	1	1	1	0	0	0	0	0	0	0	0	0	0	0	0	0	0	0	1	1	1	1	1	0	0	0	0
		3768329	A	G,N	N	PA3357,dsdA	A	G	D	G	0	0	0	0	0	0	0	0	0	0	0	0	0	0	0	0	0	0	0	0	0	0	0	0	0	0	0	0	0	0	1	1	0	0	1	0	0	0	0
		3774452	G	A	PASS	PA3363,amiR	G	A	P	S	1	1	1	1	1	1	1	1	1	1	1	1	1	1	1	1	0	1	0	1	1	1	1	1	1	1	1	1	1	1	1	1	1	1	1	0	1	0	1
		3781451	C	T,N	N	PA3373,0	C	T	C	Y	1	0	1	1	1	0	0	0	0	0	1	1	1	1	1	0	0	0	0	0	0	0	0	0	0	0	0	0	0	0	1	1	1	1	1	0	0	0	0
		3791900	G	A,N	N	PA3386,0	G	A	G	D	1	0	1	1	1	0	0	0	0	0	1	1	1	1	1	0	0	0	0	0	0	0	0	0	0	0	0	0	0	0	1	1	1	1	1	0	0	0	0
		3798145	G	N,A	N	PA3392,nosZ	G	A	L	L	0	0	1	0	0	0	0	0	0	0	0	0	0	0	0	0	0	0	0	0	0	0	0	0	0	0	0	0	0	0	0	0	1	0	0	0	0	0	0
		3809994	A	C	PASS	PA3404,0	A	C	L	R	1	0	0	1	1	0	0	0	0	0	0	0	0	0	0	0	0	0	0	0	0	0	0	0	0	0	0	0	0	0	0	0	0	0	0	0	0	0	0
		3818920	T	C,N	N	PA3410,0	T	C	T	A	0	0	1	0	0	0	0	0	0	0	0	0	0	0	0	0	0	0	0	0	0	0	0	0	0	0	0	0	0	0	1	1	1	1	1	0	0	0	0
		3822926	G	A	PASS	PA3416,0	G	A	R	R	0	0	0	0	0	0	0	0	0	0	0	0	0	0	0	0	0	1	0	0	0	0	0	0	1	0	0	0	0	0	0	0	0	0	0	0	0	0	1
		3839956	G	A,N	N	PA3431,0	G	A	S	S	1	0	1	1	1	0	0	0	0	0	1	1	1	1	1	0	0	0	0	0	0	0	0	0	0	0	0	0	0	0	1	1	1	1	1	0	0	0	0
		3845010	A	G	PASS	intergenic	A	G	none	none	1	0	0	1	1	0	0	0	0	0	0	0	0	0	0	0	0	0	0	0	0	0	0	0	0	0	0	0	0	0	0	0	0	0	0	0	0	0	0
		3845308	T	G	PASS	PA3437,folM	T	G	W	G	0	0	0	0	0	0	0	0	0	0	0	0	0	0	0	0	0	1	0	0	0	0	0	0	1	0	0	0	0	0	0	0	0	0	0	0	0	0	0
		3845389	A	C,N	N	PA3437,folM	A	C	N	H	0	0	0	0	0	0	0	0	0	0	0	0	0	0	0	0	0	0	0	0	0	0	0	0	0	0	0	0	0	0	0	0	0	0	0	0	1	0	0
		3845660	G	A	PASS	PA3437,folM	G	A	G	E	0	0	0	0	0	0	0	0	0	0	1	1	1	1	1	0	0	0	0	0	0	0	0	0	0	0	0	0	0	0	0	0	0	0	0	0	0	0	0
		3853550	T	C,N	N	PA3448,0	T	C	T	A	1	0	1	1	1	0	0	0	0	0	1	1	1	1	1	0	0	0	0	0	0	0	0	0	0	0	0	0	0	0	1	1	1	1	1	0	0	0	0
		3856357	C	N,T	N	PA3451,0	C	T	T	T	0	0	1	0	0	0	0	0	0	0	0	0	0	0	0	0	0	0	0	0	0	0	0	0	0	0	0	0	0	0	0	0	1	0	0	0	0	0	0
		3862326	T	C	PASS	PA3456,0	T	C	H	H	0	0	0	0	0	0	0	0	0	0	0	0	0	0	0	0	1	0	1	0	0	0	0	0	0	0	0	0	0	0	0	0	0	0	0	0	0	0	0
		3864545	A	C,N	N	PA3457,0	A	C	I	L	0	1	0	0	0	1	1	1	1	1	0	0	0	0	0	1	0	1	0	1	1	1	1	1	1	1	1	1	1	1	0	0	0	0	0	0	0	0	1
		3870206	T	C	PASS	PA3461,0	T	C	V	A	0	0	0	0	0	0	0	0	0	0	0	0	0	0	0	0	1	0	1	0	0	0	0	0	0	0	0	0	0	0	0	0	0	0	0	0	0	0	0
		3875609	T	C,N	N	PA3464,0	T	C	D	G	1	0	1	1	1	0	0	0	0	0	1	1	1	1	1	0	0	0	0	0	0	0	0	0	0	0	0	0	0	0	1	1	1	1	1	0	0	0	0
		3884946	G	A	PASS	PA3471,0	G	A	T	T	0	0	0	0	0	0	0	0	0	0	0	0	0	0	0	0	1	0	1	0	0	0	0	0	0	0	0	0	0	0	0	0	0	0	0	0	0	0	0
		3894737	T	N,C	N	PA3481,0	T	C	T	A	0	0	1	0	0	0	0	0	0	0	0	0	0	0	0	0	0	0	0	0	0	0	0	0	0	0	0	0	0	0	0	0	1	0	0	0	0	0	0
		3896509	G	A	PASS	PA3482,metG	G	A	A	T	1	0	0	1	1	0	0	0	0	0	0	0	0	0	0	0	0	0	0	0	0	0	0	0	0	0	0	0	0	0	0	0	0	0	0	0	0	0	0
		3913954	G	N,A	N	PA3496,0	G	A	E	K	0	0	1	0	0	0	0	0	0	0	0	0	0	0	0	0	0	0	0	0	0	0	0	0	0	0	0	0	0	0	0	0	1	0	0	0	0	0	0
		3939956	G	A	PASS	PA3522,0	G	A	P	S	1	0	0	1	1	0	0	0	0	0	0	0	0	0	0	0	0	0	0	0	0	0	0	0	0	0	0	0	0	0	0	0	0	0	0	0	0	0	0
		3951420	T	C	PASS	PA3532,0	T	C	S	G	0	0	0	0	0	0	0	0	0	0	0	0	0	0	0	0	1	0	1	0	0	0	0	0	0	0	0	0	0	0	0	0	0	0	0	0	0	0	0
		3968497	G	A,N	N	PA3544,algE	G	A	A	T	0	1	0	0	0	1	1	1	1	1	0	0	0	0	0	1	0	1	0	1	1	1	1	1	1	1	1	1	1	1	0	0	0	0	0	0	1	0	1
		3975778	A	C	PASS	PA3548,algI	A	C	S	R	0	0	0	0	0	0	0	0	0	0	0	0	0	0	0	0	1	0	1	0	0	0	0	0	0	0	0	0	0	0	0	0	0	0	0	0	0	0	0
		3975862	G	A,N	N	PA3548,algI	G	A	A	T	1	0	1	1	1	0	0	0	0	0	1	1	1	1	1	0	0	0	0	0	0	0	0	0	0	0	0	0	0	0	1	1	1	1	1	0	0	0	0
		3985966	G	N,A	N	PA3556,arnT	G	A	A	A	0	0	1	0	0	0	0	0	0	0	0	0	0	0	0	0	0	0	0	0	0	0	0	0	0	0	0	0	0	0	0	0	1	0	0	0	0	0	0
		3990835	G	A	PASS	PA3561,fruK	G	A	A	V	0	0	0	0	0	0	0	0	0	0	0	0	0	0	0	0	1	0	1	0	0	0	0	0	0	0	0	0	0	0	0	0	0	0	0	0	0	0	0
		3996098	G	A,N	N	PA3564,0	G	A	L	L	1	0	1	1	1	0	0	0	0	0	1	1	1	1	1	0	0	0	0	0	0	0	0	0	0	0	0	0	0	0	1	1	1	1	1	0	0	0	0
		4007662	C	T,N	N	PA3575,0	C	T	G	G	1	0	1	1	1	0	0	0	0	0	1	1	1	1	1	0	0	0	0	0	0	0	0	0	0	0	0	0	0	0	1	1	1	1	1	0	0	0	0
		4023406	T	G	PASS	PA3590,0	T	G	I	L	0	0	0	0	0	0	0	0	0	0	1	1	1	1	1	0	0	0	0	0	0	0	0	0	0	0	0	0	0	0	0	0	0	0	0	0	0	0	0
		4024140	G	A	PASS	PA3590,0	G	A	A	V	0	0	0	0	0	0	0	0	0	0	1	1	1	1	1	0	0	0	0	0	0	0	0	0	0	0	0	0	0	0	0	0	0	0	0	0	0	0	0
		4036336	G	A	PASS	PA3602,0	G	A	P	P	0	0	0	0	0	0	0	0	0	0	1	1	1	1	1	0	0	0	0	0	0	0	0	0	0	0	0	0	0	0	0	0	0	0	0	0	0	0	0
		4073239	G	A	PASS	PA3638,0	G	A	P	L	0	0	0	0	0	0	0	0	0	0	0	0	0	0	0	0	1	0	1	0	0	0	0	0	0	0	0	0	0	0	0	0	0	0	0	0	0	0	0
		4074811	T	G	PASS	PA3639,accA	T	G	H	P	0	0	0	0	0	0	0	0	0	0	0	0	0	0	0	0	1	0	1	0	0	0	0	0	0	0	0	0	0	0	0	0	0	0	0	0	0	0	0
		4079787	A	G	PASS	PA3641,0	A	G	M	T	1	0	0	1	1	0	0	0	0	0	0	0	0	0	0	0	0	0	0	0	0	0	0	0	0	0	0	0	0	0	0	0	0	0	0	0	0	0	0
		4112845	C	T,N	N	PA3673,plsB	C	T	G	G	1	0	1	1	1	0	0	0	0	0	1	1	1	1	1	0	0	0	0	0	0	0	0	0	0	0	0	0	0	0	1	1	1	1	1	0	0	0	0
		4120994	G	A	PASS	PA3678,0	G	A	A	T	0	0	0	0	0	0	0	0	0	0	0	0	0	0	0	0	1	0	1	0	0	0	0	0	0	0	0	0	0	0	0	0	0	0	0	0	0	0	0
		4139109	A	N,G	N	PA3697,0	A	G	L	P	0	0	1	0	0	0	0	0	0	0	0	0	0	0	0	0	0	0	0	0	0	0	0	0	0	0	0	0	0	0	0	0	1	0	0	0	0	0	0
		4148405	G	A,N	N	PA3705,wspD	G	A	I	I	0	1	0	0	0	1	1	1	1	1	0	0	0	0	0	1	0	1	0	1	1	1	1	1	1	1	1	1	1	1	0	0	0	0	0	0	1	0	1
		4157220	T	C,N	N	PA3712,0	T	C	Y	C	1	0	1	1	1	0	0	0	0	0	1	1	1	1	1	0	0	0	0	0	0	0	0	0	0	0	0	0	0	0	1	1	1	1	1	0	0	0	0
		4168743	G	A,N	N	PA3723,0	G	A	C	C	1	0	1	1	1	0	0	0	0	0	1	1	1	1	1	0	0	0	0	0	0	0	0	0	0	0	0	0	0	0	1	1	1	1	1	0	0	0	0
		4177093	G	A	PASS	PA3728,0	G	A	N	N	0	0	0	0	0	0	0	0	0	0	1	1	1	1	1	0	0	0	0	0	0	0	0	0	0	0	0	0	0	0	0	0	0	0	0	0	0	0	0
		4178108	G	A	PASS	PA3728,0	G	A	S	F	1	0	0	1	1	0	0	0	0	0	0	0	0	0	0	0	0	0	0	0	0	0	0	0	0	0	0	0	0	0	0	0	0	0	0	0	0	0	0
		4182622	G	A,N	N	PA3731,0	G	A	A	V	1	0	1	1	1	0	0	0	0	0	1	1	1	1	1	0	0	0	0	0	0	0	0	0	0	0	0	0	0	0	1	1	1	1	1	0	0	0	0
		4191796	G	A	PASS	PA3739,0	G	A	A	T	0	0	0	0	0	0	0	0	0	0	0	0	0	0	0	0	1	0	1	0	0	0	0	0	0	0	0	0	0	0	0	0	0	0	0	0	0	0	0
		4192482	G	A	PASS	PA3739,0	G	A	M	I	0	0	0	0	0	0	0	0	0	0	0	0	0	0	0	0	1	0	1	0	0	0	0	0	0	0	0	0	0	0	0	0	0	0	0	0	0	0	0
		4205655	T	C,N	N	PA3754,0	T	C	I	V	0	0	0	0	0	0	0	0	0	0	1	0	1	0	1	0	0	0	0	0	0	0	0	0	0	0	0	0	0	0	0	0	0	0	0	0	0	0	0
		4213695	T	C,N	N	PA3761,nagE	T	C	V	A	1	0	1	1	1	0	0	0	0	0	1	1	1	1	1	0	0	0	0	0	0	0	0	0	0	0	0	0	0	0	1	1	1	1	1	0	0	0	0
		4217957	A	C	PASS	PA3763,purL	A	C	I	S	0	0	0	0	0	0	0	0	0	0	0	0	0	0	0	0	1	0	1	0	0	0	0	0	0	0	0	0	0	0	0	0	0	0	0	0	0	0	0
		4218812	G	A,N	N	PA3763,purL	G	A	A	V	0	1	0	0	0	1	1	1	1	1	0	0	0	0	0	1	0	1	0	1	1	1	1	1	1	1	1	1	1	1	0	0	0	0	0	0	1	0	1
		4219895	T	N,G	N	PA3764,0	T	G	F	V	0	0	1	0	0	0	0	0	0	0	0	0	0	0	0	0	0	0	0	0	0	0	0	0	0	0	0	0	0	0	0	0	1	0	0	0	0	0	0
		4220969	A	C,N	N	PA3764,0	A	C	K	Q	0	0	0	0	0	1	1	1	1	0	0	0	0	0	0	0	0	0	0	0	0	0	0	0	0	0	0	0	0	0	0	0	0	0	0	0	0	0	0
		4227274	G	A	PASS	intergenic	G	A	none	none	0	0	0	0	0	0	0	0	0	0	0	0	0	0	0	0	1	0	1	0	0	0	0	0	0	0	0	0	0	0	0	0	0	0	0	0	0	0	0
		4234072	C	T	PASS	PA3775,0	C	T	V	V	1	1	1	1	1	1	1	1	1	1	1	1	1	1	1	1	0	1	0	1	1	1	1	1	1	1	1	1	1	1	1	1	1	1	1	0	1	0	1
		4235098	T	C	PASS	PA3776,0	T	C	L	P	0	0	0	0	0	0	0	0	0	0	0	0	0	0	0	0	1	0	1	0	0	0	0	0	0	0	0	0	0	0	0	0	0	0	0	0	0	0	0
		4240544	T	C	PASS	PA3781,0	T	C	S	P	0	0	0	0	0	0	0	0	0	0	1	1	1	1	1	0	0	0	0	0	0	0	0	0	0	0	0	0	0	0	0	0	0	0	0	0	0	0	0
		4241452	G	A,N	N	PA3782,0	G	A	Q	*	1	0	1	1	1	0	0	0	0	0	1	1	1	1	1	0	0	0	0	0	0	0	0	0	0	0	0	0	0	0	1	1	1	1	1	0	0	0	0
		4249382	T	G,N	N	PA3790,oprC	T	G	I	L	0	1	0	0	0	1	1	1	1	1	0	0	0	0	0	1	0	1	0	1	1	1	1	1	1	1	1	1	1	1	0	0	0	0	0	0	0	0	1
		4264934	T	G,N	N	PA3805,pilF	T	G	K	Q	0	0	0	0	0	0	0	0	0	0	0	0	0	0	0	0	0	0	0	0	0	0	0	0	0	0	0	0	0	0	1	1	0	0	1	0	0	0	0
		4266923	T	G	PASS	intergenic	T	G	none	none	0	0	0	0	0	0	0	0	0	0	0	0	0	0	0	0	1	0	1	0	0	0	0	0	0	0	0	0	0	0	0	0	0	0	0	0	0	0	0
		4275253	C	T	PASS	PA3818,0	C	T	T	I	0	0	0	0	0	0	0	0	0	0	0	0	0	0	0	0	1	0	1	0	0	0	0	0	0	0	0	0	0	0	0	0	0	0	0	0	0	0	0
		4284444	A	G	PASS	PA3827,0	A	G	G	G	0	0	0	0	0	0	0	0	0	0	0	0	0	0	0	0	1	0	1	0	0	0	0	0	0	0	0	0	0	0	0	0	0	0	0	0	0	0	0
		4305501	C	T	PASS	intergenic	C	T	none	none	1	1	1	1	1	1	1	1	1	1	1	1	1	1	1	1	0	1	0	1	1	1	1	1	1	1	1	1	1	1	1	1	1	1	1	0	1	0	1
		4307143	T	C	PASS	PA3845,0	T	C	V	A	0	0	0	0	0	0	0	0	0	0	0	0	0	0	0	0	1	0	1	0	0	0	0	0	0	0	0	0	0	0	0	0	0	0	0	0	0	0	0
		4308142	C	A	PASS	PA3847,0	C	A	T	T	0	0	0	0	0	0	0	0	0	0	0	0	0	0	0	0	0	0	0	0	0	0	0	0	0	0	0	0	0	0	0	0	0	0	0	0	0	0	0
		4312445	T	G,N	N	PA3851,0	T	G	T	P	1	0	1	1	1	0	0	0	0	0	1	1	1	1	1	0	0	0	0	0	0	0	0	0	0	0	0	0	0	0	1	1	1	1	1	0	0	0	0
		4339723	A	G,N	N	PA3875,narG	A	G	L	P	0	0	0	0	0	0	0	0	0	0	0	0	0	0	0	0	0	0	0	0	0	0	0	0	0	0	0	0	0	0	1	1	0	0	1	0	0	0	0
		4342353	G	A,N	N	PA3876,narK2	G	A	A	A	1	0	1	1	1	0	0	0	0	0	1	1	1	1	1	0	0	0	0	0	0	0	0	0	0	0	0	0	0	0	1	1	1	1	1	0	0	0	0
		4355294	T	C,N	N	PA3889,0	T	C	L	P	1	0	1	1	1	0	0	0	0	0	1	1	1	1	1	0	0	0	0	0	0	0	0	0	0	0	0	0	0	0	1	1	1	1	1	0	0	0	0
		4355779	C	G,N	N	PA3889,0	C	T	R	C	0	0	0	0	0	1	1	1	1	0	0	0	0	0	0	0	0	0	0	0	0	0	0	0	0	0	0	0	0	0	0	0	0	0	0	0	0	0	0
		4360467	G	A,N	N	PA3893,0	G	A	A	V	0	1	0	0	0	1	1	1	1	1	0	0	0	0	0	1	0	1	0	1	1	1	1	1	1	1	1	1	1	1	0	0	0	0	0	0	1	0	1
		4365260	G	A	PASS	intergenic	G	A	none	none	1	0	0	1	1	0	0	0	0	0	0	0	0	0	0	0	0	0	0	0	0	0	0	0	0	0	0	0	0	0	0	0	0	0	0	0	0	0	0
		4373376	T	G,N	N	PA3903,prfC	T	G	W	G	1	0	1	1	1	0	0	0	0	0	1	1	1	1	1	0	0	0	0	0	0	0	0	0	0	0	0	0	0	0	1	1	1	1	1	0	0	0	0
		4375180	C	G,N	N	PA3906,0	C	T	R	C	0	0	0	0	0	0	0	0	0	0	0	0	0	0	0	0	0	0	0	0	0	0	0	0	0	0	0	0	0	0	1	1	0	0	1	0	0	0	0
		4376134	G	A	PASS	PA3908,0	G	A	A	A	0	0	0	0	0	0	0	0	0	0	1	1	1	1	1	0	0	0	0	0	0	0	0	0	0	0	0	0	0	0	0	0	0	0	0	0	0	0	0
		4393646	T	G	PASS	PA3921,0	T	G	E	A	0	0	0	0	0	0	0	0	0	0	0	0	0	0	0	0	1	0	1	0	0	0	0	0	0	0	0	0	0	0	0	0	0	0	0	0	0	0	0
		4394049	G	A,N	N	PA3921,0	G	A	P	S	1	0	1	1	1	0	0	0	0	0	1	1	1	1	1	0	0	0	0	0	0	0	0	0	0	0	0	0	0	0	1	1	1	1	1	0	0	0	0
		4407311	T	G	PASS	PA3931,0	T	G	F	C	0	0	0	0	0	0	0	0	0	0	0	0	0	0	0	0	1	0	1	0	0	0	0	0	0	0	0	0	0	0	0	0	0	0	0	0	0	0	0
		4407337	C	T	PASS	PA3931,0	C	T	P	S	0	0	0	0	0	0	0	0	0	0	0	0	0	0	0	0	1	0	1	0	0	0	0	0	0	0	0	0	0	0	0	0	0	0	0	0	0	0	0
		4413948	G	G,N	N	PA3935,tauD	G	A	D	D	0	0	1	0	0	0	0	0	0	0	0	0	0	0	0	0	0	0	0	0	0	0	0	0	0	0	0	0	0	0	0	0	1	0	0	0	0	0	0
		4414514	T	G	PASS	PA3936,0	T	G	K	T	0	0	0	0	0	0	0	0	0	0	1	1	1	1	1	0	0	0	0	0	0	0	0	0	0	0	0	0	0	0	0	0	0	0	0	0	0	0	0
		4414783	C	T,N	N	PA3936,0	C	T	A	A	1	0	1	1	1	0	0	0	0	0	1	1	1	1	1	0	0	0	0	0	0	0	0	0	0	0	0	0	0	0	1	1	1	1	1	0	0	0	0
		4419264	T	C	PASS	PA3941,0	T	C	D	G	1	1	1	1	1	1	1	1	1	1	1	1	1	1	1	1	0	1	0	1	1	1	1	1	1	1	1	1	1	1	1	1	1	1	1	0	1	0	1
		4436216	T	C	PASS	PA3956,0	T	C	F	L	1	0	0	1	1	0	0	0	0	0	0	0	0	0	0	0	0	0	0	0	0	0	0	0	0	0	0	0	0	0	0	0	0	0	0	0	0	0	0
		4437607	T	G	PASS	PA3958,0	T	G	L	R	0	0	0	0	0	0	0	0	0	0	0	0	0	0	0	0	0	1	0	0	0	0	0	0	1	0	0	0	0	0	0	0	0	0	0	0	0	0	0
		4440562	A	G,N	N	PA3961,0	A	C	L	V	0	0	0	0	0	0	0	0	0	0	0	0	0	0	0	0	0	0	0	0	0	0	0	0	0	0	0	0	0	0	1	1	0	0	1	0	0	0	0
		4444058	G	A	PASS	PA3964,0	G	A	R	Q	1	0	0	1	1	0	0	0	0	0	0	0	0	0	0	0	0	0	0	0	0	0	0	0	0	0	0	0	0	0	0	0	0	0	0	0	0	0	0
		4447689	T	C,N	N	PA3969,0	T	C	V	A	1	0	1	1	1	0	0	0	0	0	1	1	1	1	1	0	0	0	0	0	0	0	0	0	0	0	0	0	0	0	1	1	1	1	1	0	0	0	0
		4460375	T	C,N	N	PA3980,0	T	C	V	A	1	0	1	1	1	0	0	0	0	0	1	1	1	1	1	0	0	0	0	0	0	0	0	0	0	0	0	0	0	0	1	1	1	1	1	0	0	0	0
		4464780	A	C	PASS	PA3984,lnt	A	C	K	Q	0	0	0	0	0	0	0	0	0	0	0	0	0	0	0	0	1	0	1	0	0	0	0	0	0	0	0	0	0	0	0	0	0	0	0	0	0	0	0
		4489891	T	G,N	N	PA4009,0	T	G	D	A	0	1	0	0	0	1	1	1	1	1	0	0	0	0	0	1	0	1	0	1	1	1	1	1	1	1	1	1	1	1	0	0	0	0	0	0	1	0	1
		4497875	T	G,N	N	PA4019,0	T	G	E	A	0	1	0	0	0	1	1	1	1	1	0	0	0	0	0	1	0	1	0	1	1	1	1	1	1	1	1	1	1	1	0	0	0	0	0	0	0	0	1
		4498922	A	G	PASS	PA4020,mpl	A	G	F	L	0	0	0	0	0	0	0	0	0	0	0	0	0	0	0	0	1	0	1	0	0	0	0	0	0	0	0	0	0	0	0	0	0	0	0	0	0	0	0
		4499850	T	C	PASS	intergenic	T	C	none	none	1	1	1	1	1	1	1	1	1	1	1	1	1	1	1	1	0	1	0	1	1	1	1	1	1	1	1	1	1	1	1	1	1	1	1	0	1	0	1
		4505977	G	A,N	N	PA4024,eutB	G	A	R	Q	1	0	1	1	1	0	0	0	0	0	1	1	1	1	1	0	0	0	0	0	0	0	0	0	0	0	0	0	0	0	1	1	1	1	1	0	0	0	0
		4513341	C	T,N	N	PA4032,0	C	T	E	K	0	1	0	0	0	1	1	1	1	1	0	0	0	0	0	1	0	1	0	1	1	1	1	1	1	1	1	1	1	1	0	0	0	0	0	0	1	0	1
		4515398	G	C,N	N	intergenic	G	C	none	none	0	1	0	0	0	1	1	1	1	1	0	0	0	0	0	1	0	1	0	1	1	1	1	1	1	1	1	1	1	1	0	0	0	0	0	0	1	0	1
		4524819	G	G,N	N	PA4041,0	G	A	A	A	0	0	1	0	0	0	0	0	0	0	0	0	0	0	0	0	0	0	0	0	0	0	0	0	0	0	0	0	0	0	0	0	1	0	0	0	0	0	0
		4532626	G	A	PASS	PA4050,pgpA	G	A	P	L	0	0	0	0	0	0	0	0	0	0	1	1	1	1	1	0	0	0	0	0	0	0	0	0	0	0	0	0	0	0	0	0	0	0	0	0	0	0	0
		4534925	T	C,N	N	PA4054,ribB	T	C	I	V	1	0	1	1	1	0	0	0	0	0	1	1	1	1	1	0	0	0	0	0	0	0	0	0	0	0	0	0	0	0	1	1	1	1	1	0	0	0	0
		4535465	T	G,N	N	PA4054,ribB	T	C	N	D	1	0	0	1	1	0	0	0	0	0	0	0	0	0	0	0	0	0	0	0	0	0	0	0	0	0	0	0	0	0	0	0	0	0	0	0	0	0	0
		4540096	G	A	PASS	PA4061,0	G	A	D	N	0	0	0	0	0	0	0	0	0	0	1	1	1	1	1	0	0	0	0	0	0	0	0	0	0	0	0	0	0	0	0	0	0	0	0	0	0	0	0
		4547054	G	A	PASS	PA4069,0	G	A	R	C	1	1	1	1	1	1	1	1	1	1	1	1	1	1	1	1	0	1	0	1	1	1	1	1	1	1	1	1	1	1	1	1	1	1	1	0	1	0	1
		4561798	T	C,N	N	PA4082,cupB5	T	C	G	G	1	0	1	1	1	0	0	0	0	0	1	1	1	1	1	0	0	0	0	0	0	0	0	0	0	0	0	0	0	0	1	1	1	1	1	0	0	0	0
		4570208	T	C,N	N	PA4087,0	T	C	V	A	1	0	1	1	1	0	0	0	0	0	1	1	1	1	1	0	0	0	0	0	0	0	0	0	0	0	0	0	0	0	1	1	1	1	1	0	0	0	0
		4576488	G	A	PASS	PA4094,0	G	A	R	W	1	1	1	1	1	1	1	1	1	1	1	1	1	1	1	1	0	1	0	1	1	1	1	1	1	1	1	1	1	1	1	1	1	1	1	0	1	0	1
		4577270	T	G,N	N	PA4094,0	T	C	Q	R	0	0	0	0	0	0	0	0	0	0	0	0	0	0	0	0	0	0	0	0	0	0	0	0	0	0	0	0	0	0	1	1	0	0	1	0	0	0	0
		4580441	T	C	PASS	PA4097,0	T	C	L	P	0	0	0	0	0	0	0	0	0	0	1	0	0	0	1	0	0	0	0	0	0	0	0	0	0	0	0	0	0	0	0	0	0	0	0	0	0	0	0
		4584439	G	A,N	N	PA4100,0	G	A	G	S	1	0	1	1	1	0	0	0	0	0	1	1	1	1	1	0	0	0	0	0	0	0	0	0	0	0	0	0	0	0	1	1	1	1	1	0	0	0	0
		4593607	A	G,N	N	PA4109,ampR	A	C	Y	D	0	0	0	0	0	0	0	0	0	0	0	0	0	0	0	0	0	0	0	0	0	0	0	0	0	0	0	0	0	0	0	0	0	0	0	0	1	0	0
		4604788	T	C,N	N	PA4117,bphP	T	C	G	G	1	0	1	1	1	0	0	0	0	0	1	1	1	1	1	0	0	0	0	0	0	0	0	0	0	0	0	0	0	0	1	1	1	1	1	0	0	0	0
		4609190	T	C	PASS	PA4120,0	T	C	H	R	0	0	0	0	0	0	0	0	0	0	0	0	0	0	0	0	1	0	1	0	0	0	0	0	0	0	0	0	0	0	0	0	0	0	0	0	0	0	0
		4624683	G	A,N	N	PA4135,0	G	A	G	G	1	0	1	1	1	0	0	0	0	0	1	1	1	1	1	0	0	0	0	0	0	0	0	0	0	0	0	0	0	0	1	1	1	1	1	0	0	0	0
		4641939	G	A,N	N	PA4148,0	G	A	V	I	1	0	1	1	1	0	0	0	0	0	1	1	1	1	1	0	0	0	0	0	0	0	0	0	0	0	0	0	0	0	1	1	1	1	1	0	0	0	0
		4666427	T	G,N	N	PA4169,0	T	G	E	A	0	1	0	0	0	1	1	1	1	1	0	0	0	0	0	1	0	1	0	1	1	1	1	1	1	1	1	1	1	1	0	0	0	0	0	0	0	0	1
		4670973	T	C,N	N	intergenic	T	C	none	none	1	0	1	1	1	0	0	0	0	0	1	1	1	1	1	0	0	0	0	0	0	0	0	0	0	0	0	0	0	0	1	1	1	1	1	0	0	0	0
		4677740	G	A,N	N	PA4180,0	G	A	T	T	1	0	1	1	1	0	0	0	0	0	1	1	1	1	1	0	0	0	0	0	0	0	0	0	0	0	0	0	0	0	1	1	1	1	1	0	0	0	0
		4682641	T	C,N	N	PA4186,0	T	C	Y	H	1	0	1	1	1	0	0	0	0	0	1	1	1	1	1	0	0	0	0	0	0	0	0	0	0	0	0	0	0	0	1	1	1	1	1	0	0	0	0
		4704560	T	C,N	N	PA4204,ppgL	T	C	V	A	1	0	1	1	1	0	0	0	0	0	1	1	1	1	1	0	0	0	0	0	0	0	0	0	0	0	0	0	0	0	1	1	1	1	1	0	0	0	0
		4710263	G	A,N	N	PA4207,mexI	G	A	G	D	0	1	0	0	0	1	1	1	1	1	0	0	0	0	0	1	0	1	0	1	1	1	1	1	1	1	1	1	1	1	0	0	0	0	0	0	1	0	1
		4711349	G	A,N	N	PA4208,opmD	G	A	A	A	1	0	1	1	1	0	0	0	0	0	1	1	1	1	1	0	0	0	0	0	0	0	0	0	0	0	0	0	0	0	1	1	1	1	1	0	0	0	0
		4728782	G	G,N	N	PA4223,0	G	A	T	T	0	0	1	0	0	0	0	0	0	0	0	0	0	0	0	0	0	0	0	0	0	0	0	0	0	0	0	0	0	0	0	0	1	0	0	0	0	0	0
		4731751	T	G,N	N	PA4225,pchF	T	C	E	G	0	0	1	0	0	0	0	0	0	0	0	0	0	0	0	0	0	0	0	0	0	0	0	0	0	0	0	0	0	0	0	0	1	0	0	0	0	0	0
		4734355	T	C	PASS	PA4225,pchF	T	C	Q	R	0	0	0	0	0	0	0	0	0	0	0	0	0	0	0	0	1	0	1	0	0	0	0	0	0	0	0	0	0	0	0	0	0	0	0	0	0	0	0
		4743910	T	C,N	N	PA4228,pchD	T	C	L	P	1	0	1	1	1	0	0	0	0	0	1	1	1	1	1	0	0	0	0	0	0	0	0	0	0	0	0	0	0	0	1	1	1	1	1	0	0	0	0
		4749698	G	G,N	N	PA4234,uvrA	G	A	V	I	0	0	1	0	0	0	0	0	0	0	0	0	0	0	0	0	0	0	0	0	0	0	0	0	0	0	0	0	0	0	0	0	1	0	0	0	0	0	0
		4751891	G	G,N	N	PA4235,bfrA	G	A	T	I	0	0	0	0	0	0	0	0	0	0	0	0	0	0	0	0	0	0	0	0	0	0	0	0	0	0	0	0	0	0	1	1	0	0	1	0	0	0	0
		4752477	T	C	PASS	PA4236,katA	T	C	H	R	1	0	0	1	1	0	0	0	0	0	0	0	0	0	0	0	0	0	0	0	0	0	0	0	0	0	0	0	0	0	0	0	0	0	0	0	0	0	0
		4767514	T	G,N	N	PA4264,rpsJ	T	C	E	E	0	0	1	0	0	0	0	0	0	0	0	0	0	0	0	0	0	0	0	0	0	0	0	0	0	0	0	0	0	0	0	0	1	0	0	0	0	0	0
		4769535	T	C,N	N	PA4266,fusA1	T	C	N	D	1	0	1	1	1	0	0	0	0	0	1	1	1	1	1	0	0	0	0	0	0	0	0	0	0	0	0	0	0	0	1	1	1	1	1	0	0	0	0
		4772245	G	A	PASS	intergenic	G	A	none	none	0	0	0	0	0	0	0	0	0	0	0	0	0	0	0	0	1	0	1	0	0	0	0	0	0	0	0	0	0	0	0	0	0	0	0	0	0	0	0
		4788544	T	G,N	N	intergenic	T	C	none	none	0	1	0	0	0	1	1	1	1	1	0	0	0	0	0	1	1	1	1	1	1	1	1	1	1	1	1	1	1	1	0	0	0	0	0	1	1	1	1
		4788816	G	A,N	N	intergenic	G	A	none	none	1	0	1	1	1	0	0	0	0	0	1	1	1	1	1	0	0	0	0	0	0	0	0	0	0	0	0	0	0	0	1	1	1	1	1	0	0	0	0
		4801478	G	A,N	N	PA4284,recB	G	A	P	S	1	0	1	1	1	0	0	0	0	0	1	1	1	1	1	0	0	0	0	0	0	0	0	0	0	0	0	0	0	0	1	1	1	1	1	0	0	0	0
		4806380	G	A	PASS	PA4285,recC	G	A	H	H	0	0	0	0	0	0	0	0	0	0	0	0	0	0	0	0	1	0	1	0	0	0	0	0	0	0	0	0	0	0	0	0	0	0	0	0	0	0	0
		4845456	G	A	PASS	PA4316,sbcB	G	A	A	A	0	0	0	0	0	0	0	0	0	0	1	1	1	1	1	0	0	0	0	0	0	0	0	0	0	0	0	0	0	0	0	0	0	0	0	0	0	0	0
		4851975	G	A	PASS	PA4322,0	G	A	L	L	1	0	0	1	1	0	0	0	0	0	0	0	0	0	0	0	0	0	0	0	0	0	0	0	0	0	0	0	0	0	0	0	0	0	0	0	0	0	0
		4865645	A	G	PASS	intergenic	A	G	none	none	0	0	0	0	0	0	0	0	0	0	1	1	1	1	1	0	0	0	0	0	0	0	0	0	0	0	0	0	0	0	0	0	0	0	0	0	0	0	0
		4868185	T	C,N	N	PA4339,0	T	C	K	R	1	0	1	1	1	0	0	0	0	0	1	1	1	1	1	0	0	0	0	0	0	0	0	0	0	0	0	0	0	0	1	1	1	1	1	0	0	0	0
		4872629	A	C,N	N	PA4343,0	A	C	L	V	1	0	1	1	1	0	0	0	0	0	1	1	1	1	1	0	0	0	0	0	0	0	0	0	0	0	0	0	0	0	1	1	1	1	1	0	0	0	0
		4879367	T	G,N	N	PA4350,olsB	T	C	V	A	0	0	1	0	0	0	0	0	0	0	0	0	0	0	0	0	0	0	0	0	0	0	0	0	0	0	0	0	0	0	0	0	1	0	0	0	0	0	0
		4881437	T	C,N	N	PA4353,0	T	C	H	R	1	0	1	1	1	0	0	0	0	0	1	1	1	1	1	0	0	0	0	0	0	0	0	0	0	0	0	0	0	0	1	1	1	1	1	0	0	0	0
		4911544	C	T,N	N	PA4380,0	C	T	G	D	1	0	1	1	1	0	0	0	0	0	1	1	1	1	1	0	0	0	0	0	0	0	0	0	0	0	0	0	0	0	1	1	1	1	1	0	0	0	0
		4912222	G	A	PASS	PA4381,0	G	A	I	I	0	0	0	0	0	0	0	0	0	0	0	0	0	0	0	0	1	0	1	0	0	0	0	0	0	0	0	0	0	0	0	0	0	0	0	0	0	0	0
		4916457	A	C	PASS	PA4385,groEL	A	C	V	G	1	1	1	1	1	1	1	1	1	1	1	1	1	1	1	1	0	1	0	1	1	1	1	1	1	1	1	1	1	1	1	1	1	1	1	0	1	0	1
		4917305	C	T	PASS	PA4386,groES	C	T	R	H	0	0	0	0	0	0	0	0	0	0	1	0	1	0	1	0	0	0	0	0	0	0	0	0	0	0	0	0	0	0	0	0	0	0	0	0	0	0	0
		4934604	G	A,N	N	PA4403,secA	G	A	D	D	1	0	1	1	1	0	0	0	0	0	1	1	1	1	1	0	0	0	0	0	0	0	0	0	0	0	0	0	0	0	1	1	1	1	1	0	0	0	0
		4952747	A	C	PASS	PA4418,ftsI	A	C	F	V	0	0	0	0	0	0	0	0	0	0	0	0	0	0	0	0	0	1	0	0	0	0	0	0	1	0	0	0	0	0	0	0	0	0	0	0	0	0	0
		4952773	A	C	PASS	PA4418,ftsI	A	C	I	S	0	0	0	0	0	0	0	0	0	0	0	0	0	0	0	1	0	0	0	1	1	1	1	1	0	1	1	1	1	1	0	0	0	0	0	0	1	0	1
		4952824	A	G,N	N	PA4418,ftsI	A	C	F	C	0	0	0	0	0	1	1	1	1	0	0	0	0	0	0	0	0	0	0	0	0	0	0	0	0	0	0	0	0	0	0	0	0	0	0	0	0	0	0
		4952834	G	G,N	N	PA4418,ftsI	G	A	R	C	0	0	0	0	0	0	0	0	0	0	0	0	0	0	0	0	0	0	0	0	0	0	0	0	0	0	0	0	0	0	1	1	0	0	1	0	0	0	0
		4952920	T	G	PASS	PA4418,ftsI	T	G	Q	P	0	0	0	0	0	0	0	0	0	1	0	0	0	0	0	0	1	0	1	0	0	0	0	0	0	0	0	0	0	0	0	0	0	0	0	0	0	0	0
		4992250	G	A,N	N	PA4461,0	G	A	R	H	1	0	1	1	1	0	0	0	0	0	1	1	1	1	1	0	0	0	0	0	0	0	0	0	0	0	0	0	0	0	1	1	1	1	1	0	0	0	0
		5001784	C	G,N	N	PA4472,pmbA	C	T	A	A	0	0	1	0	0	0	0	0	0	0	1	1	1	1	1	0	0	0	0	0	0	0	0	0	0	0	0	0	0	0	1	1	1	1	1	0	0	0	0
		5003788	G	A,N	N	PA4474,0	G	A	A	V	1	0	1	1	1	0	0	0	0	0	1	1	1	1	1	0	0	0	0	0	0	0	0	0	0	0	0	0	0	0	1	1	1	1	1	0	0	0	0
		5003937	A	C	PASS	PA4475,0	A	C	F	C	0	0	0	0	0	0	0	0	0	0	1	1	1	1	1	0	0	0	0	0	0	0	0	0	0	0	0	0	0	0	0	0	0	0	0	0	0	0	0
		5014733	C	T,N	N	PA4483,gatA	C	T	L	L	1	0	1	1	1	0	0	0	0	0	1	1	1	1	1	0	0	0	0	0	0	0	0	0	0	0	0	0	0	0	1	1	1	1	1	0	0	0	0
		5025466	G	A	PASS	PA4490,0	G	A	P	L	1	1	1	1	1	1	1	1	1	1	1	1	1	1	1	1	0	1	0	1	1	1	1	1	1	1	1	1	1	1	1	1	1	1	1	0	1	0	1
		5034727	A	C	PASS	PA4497,0	A	C	N	H	0	0	0	0	0	0	0	0	0	0	0	0	0	0	0	0	1	0	1	0	0	0	0	0	0	0	0	0	0	0	0	0	0	0	0	0	0	0	0
		5038951	G	A	PASS	PA4501,opdD	G	A	L	L	0	0	0	0	0	0	0	0	0	0	0	0	0	0	0	0	1	0	1	0	0	0	0	0	0	0	0	0	0	0	0	0	0	0	0	0	0	0	0
		5043405	G	A,N	N	PA4504,0	G	A	G	S	1	0	1	1	1	0	0	0	0	0	1	1	1	1	1	0	0	0	0	0	0	0	0	0	0	0	0	0	0	0	1	1	1	1	1	0	0	0	0
		5047373	G	G,N	N	PA4509,0	G	A	P	S	0	0	1	0	0	0	0	0	0	0	0	0	0	0	0	0	0	0	0	0	0	0	0	0	0	0	0	0	0	0	0	0	1	0	0	0	0	0	0
		5048996	T	G,N	N	PA4511,0	T	C	D	G	0	0	1	0	0	0	0	0	0	0	0	0	0	0	0	0	0	0	0	0	0	0	0	0	0	0	0	0	0	0	0	0	1	0	0	0	0	0	0
		5049359	T	C	PASS	PA4511,0	T	C	Y	C	0	0	0	0	0	0	0	0	0	0	1	1	1	1	1	0	0	0	0	0	0	0	0	0	0	0	0	0	0	0	0	0	0	0	0	0	0	0	0
		5081762	G	A	PASS	PA4540,0	G	A	G	R	0	0	0	0	0	0	0	0	0	0	1	1	1	1	1	0	0	0	0	0	0	0	0	0	0	0	0	0	0	0	0	0	0	0	0	0	0	0	0
		5086665	T	C	PASS	PA4541,0	T	C	V	A	0	0	0	0	0	0	0	0	0	0	0	0	0	0	0	0	1	0	1	0	0	0	0	0	0	0	0	0	0	0	0	0	0	0	0	0	0	0	0
		5090534	A	C	PASS	PA4543,0	A	C	F	C	0	0	0	0	0	0	0	0	0	0	0	0	0	0	0	0	1	0	1	0	0	0	0	0	0	0	0	0	0	0	0	0	0	0	0	0	0	0	0
		5106938	G	G,N	N	PA4559,lspA	G	A	F	F	0	0	1	0	0	0	0	0	0	0	0	0	0	0	0	0	0	0	0	0	0	0	0	0	0	0	0	0	0	0	0	0	1	0	0	0	0	0	0
		5112229	A	C,N	N	PA4562,0	A	C	L	V	0	1	0	0	0	1	1	1	1	1	0	0	0	0	0	1	0	1	0	1	1	1	1	1	1	1	1	1	1	1	0	0	0	0	0	0	1	0	1
		5112246	A	C	PASS	PA4562,0	A	C	F	C	0	0	0	0	0	0	0	0	0	0	0	0	0	0	0	0	1	0	1	0	0	0	0	0	0	0	0	0	0	0	0	0	0	0	0	0	0	0	0
		5143931	G	A	PASS	PA4592,0	G	A	R	C	1	1	1	1	1	1	1	1	1	1	1	1	1	1	1	1	0	1	0	1	1	1	1	1	1	1	1	1	1	1	1	1	1	1	1	0	1	0	1
		5145400	C	T	PASS	PA4593,0	C	T	P	P	1	0	0	1	1	0	0	0	0	0	0	0	0	0	0	0	0	0	0	0	0	0	0	0	0	0	0	0	0	0	0	0	0	0	0	0	0	0	0
		5146772	T	G,A	PASS	intergenic	T	G	none	none	1	1	1	1	1	1	1	1	1	1	1	1	1	1	1	1	1	1	1	1	1	1	1	1	1	1	1	1	1	1	1	1	1	1	1	1	1	1	1
		5160225	G	A,N	N	PA4601,morA	G	A	L	L	1	0	1	1	1	0	0	0	0	0	1	1	1	1	1	0	0	0	0	0	0	0	0	0	0	0	0	0	0	0	1	1	1	1	1	0	0	0	0
		5163576	C	T,N	N	PA4605,0	C	T	R	H	1	0	1	1	1	0	0	0	0	0	1	1	1	1	1	0	0	0	0	0	0	0	0	0	0	0	0	0	0	0	1	1	1	1	1	0	0	0	0
		5164800	G	A	PASS	PA4606,0	G	A	T	I	1	0	0	1	1	0	0	0	0	0	0	0	0	0	0	0	0	0	0	0	0	0	0	0	0	0	0	0	0	0	0	0	0	0	0	0	0	0	0
		5168631	C	G,N	N	PA4609,radA	C	A	K	N	0	0	1	0	0	0	0	0	0	0	0	0	0	0	0	0	0	0	0	0	0	0	0	0	0	0	0	0	0	0	0	0	1	0	0	0	0	0	0
		5174328	G	A	PASS	PA4616,0	G	A	P	S	0	0	0	0	0	0	0	0	0	0	1	1	1	1	1	0	0	0	0	0	0	0	0	0	0	0	0	0	0	0	0	0	0	0	0	0	0	0	0
		5184991	A	C	PASS	PA4624,cdrB	A	C	F	C	0	0	0	0	0	0	0	0	0	0	0	0	0	0	0	0	1	0	1	0	0	0	0	0	0	0	0	0	0	0	0	0	0	0	0	0	0	0	0
		5208417	G	A	PASS	intergenic	G	A	none	none	1	1	1	1	1	1	1	1	1	1	1	1	1	1	1	1	0	1	0	1	1	1	1	1	1	1	1	1	1	1	1	1	1	1	1	0	1	0	1
		5210907	C	G	PASS	PA4642,0	C	G	T	T	0	1	0	0	0	1	1	1	1	1	0	0	0	0	0	1	0	1	0	1	1	1	1	1	1	1	1	1	1	1	0	0	0	0	0	0	1	0	1
		5217628	G	A,N	N	PA4652,cupE5	G	A	A	A	0	1	0	0	0	1	1	1	1	1	0	0	0	0	0	1	0	1	0	1	1	1	1	1	1	1	1	1	1	1	0	0	0	0	0	0	1	0	1
		5218649	C	G,N	N	PA4652,cupE5	C	T	R	C	0	0	1	0	0	0	0	0	0	0	0	0	0	0	0	0	0	0	0	0	0	0	0	0	0	0	0	0	0	0	0	0	1	0	0	0	0	0	0
		5231869	C	G,N	N	PA4664,hemK	C	T	A	A	0	0	1	0	0	0	0	0	0	0	0	0	0	0	0	0	0	0	0	0	0	0	0	0	0	0	0	0	0	0	0	0	1	0	0	0	0	0	0
		5233634	G	A,N	N	PA4666,hemA	G	A	A	V	1	0	1	1	1	0	0	0	0	0	1	1	1	1	1	0	0	0	0	0	0	0	0	0	0	0	0	0	0	0	1	1	1	1	1	0	0	0	0
		5246442	G	A	PASS	PA4677,0	G	A	P	S	0	0	0	0	0	0	0	0	0	0	1	0	1	0	1	0	0	0	0	0	0	0	0	0	0	0	0	0	0	0	0	0	0	0	0	0	0	0	0
		5255359	T	G	PASS	PA4686,0	T	G	F	V	0	0	0	0	0	0	0	0	0	0	0	0	0	0	0	0	1	0	1	0	0	0	0	0	0	0	0	0	0	0	0	0	0	0	0	0	0	0	0
		5263167	A	N	N	PA4690,#NV	A	G	G	G	0	1	1	0	0	1	1	1	1	1	1	1	1	1	1	1	1	1	1	1	1	1	1	1	1	1	1	1	1	1	1	1	1	1	1	1	1	1	1
		5286315	T	G	PASS	PA4707,0	T	G	E	A	0	0	0	0	0	0	0	0	0	0	1	1	1	1	1	0	0	0	0	0	0	0	0	0	0	0	0	0	0	0	0	0	0	0	0	0	0	0	0
		5288493	G	A,N	N	PA4709,0	G	A	R	C	1	0	1	1	1	0	0	0	0	0	1	1	1	1	1	0	0	0	0	0	0	0	0	0	0	0	0	0	0	0	1	1	1	1	1	0	0	0	0
		5289122	T	G	PASS	intergenic	T	G	none	none	0	0	0	0	0	0	0	0	0	0	0	0	0	0	0	0	1	0	1	0	0	0	0	0	0	0	0	0	0	0	0	0	0	0	0	0	0	0	0
		5289164	G	A	PASS	intergenic	G	A	none	none	0	0	0	0	0	0	0	0	0	0	0	0	0	0	0	0	1	0	1	0	0	0	0	0	0	0	0	0	0	0	0	0	0	0	0	0	0	0	0
		5292113	A	G	PASS	PA4712,0	A	G	E	E	0	0	0	0	0	0	0	0	0	0	1	1	1	1	1	0	0	0	0	0	0	0	0	0	0	0	0	0	0	0	0	0	0	0	0	0	0	0	0
		5296973	C	T,N	N	PA4717,0	C	T	A	A	1	0	1	1	1	0	0	0	0	0	1	1	1	1	1	0	0	0	0	0	0	0	0	0	0	0	0	0	0	0	1	1	1	1	1	0	0	0	0
		5303613	C	T,N	N	PA4724,0	C	T	P	P	1	0	1	1	1	0	0	0	0	0	1	1	1	1	1	0	0	0	0	0	0	0	0	0	0	0	0	0	0	0	1	1	1	1	1	0	0	0	0
		5326935	T	G	PASS	PA4743,rbfA	T	G			0	0	0	0	0	0	0	0	0	0	0	0	0	0	0	0	1	0	1	0	0	0	0	0	0	0	0	0	0	0	0	0	0	0	0	0	0	0	0
		5330964	G	G,N	N	PA4745,nusA	G	A	A	A	0	0	0	0	0	0	0	0	0	0	0	0	0	0	0	0	0	0	0	0	0	0	0	0	0	0	0	0	0	0	1	1	0	0	1	0	0	0	0
		5340765	A	C	PASS	PA4756,carB	A	C	I	S	0	0	0	0	0	0	0	0	0	0	0	0	0	0	0	0	1	0	1	0	0	0	0	0	0	0	0	0	0	0	0	0	0	0	0	0	0	0	0
		5345696	A	C	PASS	PA4759,dapB	A	C	V	G	1	0	0	1	1	0	0	0	0	0	0	0	0	0	0	0	0	0	0	0	0	0	0	0	0	0	0	0	0	0	0	0	0	0	0	0	0	0	0
		5347495	G	A,N	N	PA4761,dnaK	G	A	G	G	1	0	1	1	1	0	0	0	0	0	1	1	1	1	1	0	0	0	0	0	0	0	0	0	0	0	0	0	0	0	1	1	1	1	1	0	0	0	0
		5351745	T	G	PASS	PA4764,fur	T	G	E	A	0	0	0	0	0	0	0	0	0	0	0	0	0	0	0	0	1	0	1	0	0	0	0	0	0	0	0	0	0	0	0	0	0	0	0	0	0	0	0
		5361997	G	A	PASS	PA4773,0	G	A	G	S	0	0	0	0	0	0	0	0	0	0	0	0	0	0	0	0	1	0	1	0	0	0	0	0	0	0	0	0	0	0	0	0	0	0	0	0	0	0	0
		5362098	G	A	PASS	intergenic	G	A	none	none	0	0	0	0	0	0	0	0	0	0	1	1	1	1	1	0	0	0	0	0	0	0	0	0	0	0	0	0	0	0	0	0	0	0	0	0	0	0	0
		5362844	G	A	PASS	PA4774,0	G	A	A	A	0	0	0	0	0	0	0	0	0	0	0	0	0	0	0	0	1	0	1	0	0	0	0	0	0	0	0	0	0	0	0	0	0	0	0	0	0	0	0
		5367380	G	G,N	N	PA4779,0	G	A	P	L	0	0	0	0	0	0	0	0	0	0	1	1	1	1	1	0	0	0	0	0	0	0	0	0	0	0	0	0	0	0	0	0	0	0	0	0	0	0	0
		5367587	G	G,N	N	PA4779,0	G	A	A	V	0	0	0	0	0	0	0	0	0	0	1	1	1	1	1	0	0	0	0	0	0	0	0	0	0	0	0	0	0	0	0	0	0	0	0	0	0	0	0
		5381644	G	G,N	N	PA4795,0	G	A	V	I	0	0	1	0	0	0	0	0	0	0	0	0	0	0	0	0	0	0	0	0	0	0	0	0	0	0	0	0	0	0	0	0	1	0	0	0	0	0	0
		5423366	T	G,N	N	PA4832,0	T	C	Q	R	0	0	0	0	0	0	0	0	0	0	0	0	0	0	0	0	0	0	0	0	0	0	0	0	0	0	0	0	0	0	1	1	0	0	1	0	0	0	0
		5430940	T	G	PASS	PA4838,0	T	G	H	Q	0	0	0	0	0	0	0	0	0	0	0	0	0	0	0	0	1	0	1	0	0	0	0	0	0	0	0	0	0	0	0	0	0	0	0	0	0	0	0
		5435126	G	A	PASS	PA4842,0	G	A	R	C	0	0	0	0	0	0	0	0	0	0	1	0	0	0	1	0	0	0	0	0	0	0	0	0	0	0	0	0	0	0	0	0	0	0	0	0	0	0	0
		5447679	T	G,N	N	PA4852,0	T	C	L	P	0	0	0	0	0	0	0	0	0	0	0	0	0	0	0	0	0	0	0	0	0	0	0	0	0	0	0	0	0	0	1	1	0	0	1	0	0	0	0
		5455799	G	A,N	N	PA4857,0	G	A	L	L	1	0	1	1	1	0	0	0	0	0	1	1	1	1	1	0	0	0	0	0	0	0	0	0	0	0	0	0	0	0	1	1	1	1	1	0	0	0	0
		5460182	A	C	PASS	PA4860,0	A	C	M	L	0	0	0	0	0	0	0	0	0	0	0	0	0	0	0	0	1	0	1	0	0	0	0	0	0	0	0	0	0	0	0	0	0	0	0	0	0	0	0
		5460898	A	C	PASS	PA4861,0	A	C	K	Q	0	0	0	0	0	0	0	0	0	0	0	0	0	0	0	0	1	0	1	0	0	0	0	0	0	0	0	0	0	0	0	0	0	0	0	0	0	0	0
		5483879	C	G,N	N	intergenic	C	A	none	none	0	0	0	0	0	0	0	0	0	0	1	1	1	1	1	0	0	0	0	0	0	0	0	0	0	0	0	0	0	0	0	0	0	0	0	0	0	0	0
		5495710	T	G,N	N	PA4898,opdK	T	G	K	Q	0	0	0	0	0	0	0	0	0	0	0	0	0	0	0	0	0	0	0	0	0	0	0	0	0	0	0	0	0	0	0	0	0	0	0	0	1	0	0
		5497817	G	A	PASS	PA4900,0	G	A	A	A	1	1	1	1	1	1	1	1	1	1	1	1	1	1	1	1	0	1	0	1	1	1	1	1	1	1	1	1	1	1	1	1	1	1	1	0	1	0	1
		5507552	G	G,N	N	PA4908,0	G	A	A	V	0	0	1	0	0	0	0	0	0	0	0	0	0	0	0	0	0	0	0	0	0	0	0	0	0	0	0	0	0	0	0	0	1	0	0	0	0	0	0
		5508849	T	C,N	N	PA4910,0	T	C	T	A	1	0	1	1	1	0	0	0	0	0	1	1	1	1	1	0	0	0	0	0	0	0	0	0	0	0	0	0	0	0	1	1	1	1	1	0	0	0	0
		5510155	G	A,N	N	PA4911,0	G	A	P	L	1	0	1	1	1	0	0	0	0	0	1	1	1	1	1	0	0	0	0	0	0	0	0	0	0	0	0	0	0	0	1	1	1	1	1	0	0	0	0
		5520570	G	A	PASS	intergenic	G	A	none	none	0	0	0	0	0	0	0	0	0	0	0	0	0	0	0	0	1	0	1	0	0	0	0	0	0	0	0	0	0	0	0	0	0	0	0	0	0	0	0
		5522698	G	A	PASS	PA4923,0	G	A	A	T	0	0	0	0	0	0	0	0	0	0	0	0	0	0	0	0	1	0	1	0	0	0	0	0	0	0	0	0	0	0	0	0	0	0	0	0	0	0	0
		5523521	T	C	PASS	PA4924,0	T	C	N	S	0	0	0	0	0	0	0	0	0	0	1	1	1	1	1	0	0	0	0	0	0	0	0	0	0	0	0	0	0	0	0	0	0	0	0	0	0	0	0
		5524942	G	G,N	N	intergenic	G	A	none	none	0	0	0	0	0	0	0	0	0	0	0	0	0	0	0	0	0	0	0	0	0	0	0	0	0	0	0	0	0	0	1	1	0	0	1	0	0	0	0
		5526172	G	A,N	N	PA4927,0	G	A	A	A	1	0	1	1	1	0	0	0	0	0	1	1	1	1	1	0	0	0	0	0	0	0	0	0	0	0	0	0	0	0	1	1	1	1	1	0	0	0	0
		5535812	T	C	PASS	PA4932,rplI	T	C	Y	C	1	0	0	1	1	0	0	0	0	0	0	0	0	0	0	0	0	0	0	0	0	0	0	0	0	0	0	0	0	0	0	0	0	0	0	0	0	0	0
		5553987	G	G,N	N	PA4949,0	G	A	P	L	0	0	1	0	0	0	0	0	0	0	0	0	0	0	0	0	0	0	0	0	0	0	0	0	0	0	0	0	0	0	0	0	1	0	0	0	0	0	0
		5567399	G	A,N	N	PA4959,fimX	G	A	G	D	1	0	1	1	1	0	0	0	0	0	1	1	1	1	1	0	0	0	0	0	0	0	0	0	0	0	0	0	0	0	1	1	1	1	1	0	0	0	0
		5579032	C	T	PASS	PA4969,cpdA	C	T	L	L	1	1	1	1	1	1	1	1	1	1	1	1	1	1	1	1	0	1	0	1	1	1	1	1	1	1	1	1	1	1	1	1	1	1	1	0	1	0	1
		5582109	C	G,N	N	PA4973,thiC	C	T	A	T	0	0	1	0	0	0	0	0	0	0	0	0	0	0	0	0	0	0	0	0	0	0	0	0	0	0	0	0	0	0	0	0	1	0	0	0	0	0	0
		5586269	G	A,N	N	PA4975,0	G	A	R	R	1	0	1	1	1	0	0	0	0	0	1	1	1	1	1	0	0	0	0	0	0	0	0	0	0	0	0	0	0	0	1	1	1	1	1	0	0	0	0
		5595955	T	C	PASS	PA4982,0	T	C	H	R	0	0	0	0	0	0	0	0	0	0	1	1	1	1	1	0	0	0	0	0	0	0	0	0	0	0	0	0	0	0	0	0	0	0	0	0	0	0	0
		5596269	G	A	PASS	PA4982,0	G	A	G	G	0	0	0	0	0	0	0	0	0	0	1	1	1	1	1	0	0	0	0	0	0	0	0	0	0	0	0	0	0	0	0	0	0	0	0	0	0	0	0
		5601769	G	A,N	N	PA4986,0	G	A	A	A	1	0	1	1	1	0	0	0	0	0	1	1	1	1	1	0	0	0	0	0	0	0	0	0	0	0	0	0	0	0	1	1	1	1	1	0	0	0	0
		5603353	A	C,N	N	PA4987,0	A	C	I	L	0	1	0	0	0	1	1	1	1	1	0	0	0	0	0	1	0	1	0	1	1	1	1	1	1	1	1	1	1	1	0	0	0	0	0	0	1	0	1
		5604344	G	A	PASS	PA4988,waaA	G	A	A	V	1	1	1	1	1	1	1	1	1	1	1	1	1	1	1	1	0	1	0	1	1	1	1	1	1	1	1	1	1	1	1	1	1	1	1	0	1	0	1
		5610964	T	G,N	N	PA4995,0	T	C	T	A	0	0	1	0	0	0	0	0	0	0	0	0	0	0	0	0	0	0	0	0	0	0	0	0	0	0	0	0	0	0	0	0	1	0	0	0	0	0	0
		5618050	C	T,N	N	PA5000,wapR	C	T	A	A	1	0	1	1	1	0	0	0	0	0	1	1	1	1	1	0	0	0	0	0	0	0	0	0	0	0	0	0	0	0	1	1	1	1	1	0	0	0	0
		5626596	G	A,N	N	PA5007,0	G	A	A	V	1	0	1	1	1	0	0	0	0	0	1	1	1	1	1	0	0	0	0	0	0	0	0	0	0	0	0	0	0	0	1	1	1	1	1	0	0	0	0
		5630865	G	A,N	N	PA5012,waaF	G	A	A	A	1	0	1	1	1	0	0	0	0	0	1	1	1	1	1	0	0	0	0	0	0	0	0	0	0	0	0	0	0	0	1	1	1	1	1	0	0	0	0
		5636275	C	T,N	N	PA5015,aceE	C	T	S	S	1	0	1	1	1	0	0	0	0	0	1	1	1	1	1	0	0	0	0	0	0	0	0	0	0	0	0	0	0	0	1	1	1	1	1	0	0	0	0
		5646879	A	G,N	N	PA5020,0	A	G	E	E	1	0	1	1	1	0	0	0	0	0	1	1	1	1	1	0	0	0	0	0	0	0	0	0	0	0	0	0	0	0	1	1	1	1	1	0	0	0	0
		5671281	G	A,N	N	PA5036,gltB	G	A	D	D	1	0	1	1	1	0	0	0	0	0	1	1	1	1	1	0	0	0	0	0	0	0	0	0	0	0	0	0	0	0	1	1	1	1	1	0	0	0	0
		5673299	T	G,N	N	PA5037,0	T	G	E	D	1	0	1	1	1	0	0	0	0	0	1	1	1	1	1	0	0	0	0	0	0	0	0	0	0	0	0	0	0	0	1	1	1	1	1	0	0	0	0
		5679905	T	C	PASS	PA5044,pilM	T	C	Q	R	0	0	0	0	0	0	0	0	0	0	0	0	0	0	0	0	1	0	1	0	0	0	0	0	0	0	0	0	0	0	0	0	0	0	0	0	0	0	0
		5686250	A	C	PASS	PA5047,0	A	C	L	R	0	0	0	0	0	0	0	0	0	0	1	1	1	1	1	0	0	0	0	0	0	0	0	0	0	0	0	0	0	0	0	0	0	0	0	0	0	0	0
		5687583	G	G,N	N	PA5050,priA	G	A	A	T	0	0	0	0	0	0	0	0	0	0	0	0	0	0	0	0	0	0	0	0	0	0	0	0	0	0	0	0	0	0	1	1	0	0	1	0	0	0	0
		5692477	T	C	PASS	intergenic	T	C	none	none	1	1	1	1	1	1	1	1	1	1	1	1	1	1	1	1	0	1	0	1	1	1	1	1	1	1	1	1	1	1	1	1	1	1	1	0	1	0	1
		5692974	G	G,N	N	PA5053,hslV	G	A	A	A	0	0	0	0	0	0	0	0	0	0	1	1	1	1	1	0	0	0	0	0	0	0	0	0	0	0	0	0	0	0	0	0	0	0	0	0	0	0	0
		5695371	T	G	PASS	PA5056,phaC1	T	G	S	R	0	0	0	0	0	0	0	0	0	0	0	0	0	0	0	1	0	0	0	1	1	1	1	1	0	1	1	1	1	1	0	0	0	0	0	0	0	0	0
		5714095	T	C	PASS	intergenic	T	C	none	none	0	0	0	0	0	0	0	0	0	0	0	0	0	0	0	0	1	0	1	0	0	0	0	0	0	0	0	0	0	0	0	0	0	0	0	0	0	0	0
		5714658	G	A	PASS	PA5077,mdoH	G	A	A	V	0	0	0	0	0	0	0	0	0	0	1	0	0	0	1	0	0	0	0	0	0	0	0	0	0	0	0	0	0	0	0	0	0	0	0	0	0	0	0
		5725910	T	G,N	N	PA5087,0	T	C	N	D	0	0	0	0	0	0	0	0	0	0	1	0	1	0	1	0	0	0	0	0	0	0	0	0	0	0	0	0	0	0	0	0	0	0	0	0	0	0	0
		5729562	G	A	PASS	PA5090,0	G	A	P	S	1	1	1	1	1	1	1	1	1	1	1	1	1	1	1	1	0	1	0	1	1	1	1	1	1	1	1	1	1	1	1	1	1	1	1	0	1	0	1
		5736794	G	A	PASS	PA5095,0	G	A	G	G	0	0	0	0	0	0	0	0	0	0	0	0	0	0	0	0	1	0	1	0	0	0	0	0	0	0	0	0	0	0	0	0	0	0	0	0	0	0	0
		5741173	G	A,N	N	PA5098,hutH	G	A	A	A	1	0	1	1	1	0	0	0	0	0	1	1	1	1	1	0	0	0	0	0	0	0	0	0	0	0	0	0	0	0	1	1	1	1	1	0	0	0	0
		5748567	G	A	PASS	PA5104,0	G	A	P	S	0	0	0	0	0	0	0	0	0	0	1	1	1	1	1	0	0	0	0	0	0	0	0	0	0	0	0	0	0	0	0	0	0	0	0	0	0	0	0
		5758060	T	C,N	N	PA5114,0	T	C	H	R	1	0	1	1	1	0	0	0	0	0	1	1	1	1	1	0	0	0	0	0	0	0	0	0	0	0	0	0	0	0	1	1	1	1	1	0	0	0	0
		5766826	T	C	PASS	PA5119,glnA	T	C	Y	H	1	0	0	1	1	0	0	0	0	0	0	0	0	0	0	0	0	0	0	0	0	0	0	0	0	0	0	0	0	0	0	0	0	0	0	0	0	0	0
		5771252	G	A,N	N	PA5122,0	G	A	A	T	1	0	1	1	1	0	0	0	0	0	1	1	1	1	1	0	0	0	0	0	0	0	0	0	0	0	0	0	0	0	1	1	1	1	1	0	0	0	0
		5795189	C	A,N	N	PA5146,0	C	A	I	I	1	0	1	1	1	0	0	0	0	0	1	1	1	1	1	0	0	0	0	0	0	0	0	0	0	0	0	0	0	0	1	1	1	1	1	0	0	0	0
		5805696	T	G,N	N	PA5158,0	T	C	L	P	0	0	1	0	0	0	0	0	0	0	0	0	0	0	0	0	0	0	0	0	0	0	0	0	0	0	0	0	0	0	0	0	1	0	0	0	0	0	0
		5807821	G	A,N	N	PA5159,0	G	A	V	I	0	1	0	0	0	1	1	1	1	1	0	0	0	0	0	1	0	1	0	1	1	1	1	1	1	1	1	1	1	1	0	0	0	0	0	0	1	0	1
		5826126	T	G	PASS	intergenic	T	G	none	none	0	0	0	0	0	0	0	0	0	0	0	0	0	0	0	0	1	0	1	0	0	0	0	0	0	0	0	0	0	0	0	0	0	0	0	0	0	0	0
		5826753	A	C,N	N	PA5174,0	A	C	T	P	0	1	0	0	0	1	1	1	1	1	0	0	0	0	0	1	0	1	0	1	1	1	1	1	1	1	1	1	1	1	0	0	0	0	0	0	1	0	1
		5836542	G	G,N	N	intergenic	G	A	none	none	0	0	1	0	0	0	0	0	0	0	0	0	0	0	0	0	0	0	0	0	0	0	0	0	0	0	0	0	0	0	0	0	1	0	0	0	0	0	0
		5840169	G	A	PASS	PA5187,0	G	A	R	C	0	0	0	0	0	0	0	0	0	0	1	1	1	1	1	0	0	0	0	0	0	0	0	0	0	0	0	0	0	0	0	0	0	0	0	0	0	0	0
		5852506	A	G	PASS	PA5199,amgS	A	G	L	P	1	1	1	1	1	1	1	1	1	1	1	1	1	1	1	1	0	1	0	1	1	1	1	1	1	1	1	1	1	1	1	1	1	1	1	0	1	0	1
		5856847	A	C,N	N	PA5203,gshA	A	C	M	L	0	1	0	0	0	1	1	1	1	1	0	0	0	0	0	1	0	1	0	1	1	1	1	1	1	1	1	1	1	1	0	0	0	0	0	0	1	0	1
		5866739	G	A,N	N	PA5210,0	G	A	A	T	1	0	1	1	1	0	0	0	0	0	1	1	1	1	1	0	0	0	0	0	0	0	0	0	0	0	0	0	0	0	1	1	1	1	1	0	0	0	0
		5876784	G	G,N	N	PA5219,0	G	A	A	T	0	0	0	0	0	0	0	0	0	0	0	0	0	0	0	0	0	0	0	0	0	0	0	0	0	0	0	0	0	0	1	1	0	0	1	0	0	0	0
		5896483	A	G,N	N	PA5237,0	A	G	L	P	1	0	1	1	1	0	0	0	0	0	1	1	1	1	1	0	0	0	0	0	0	0	0	0	0	0	0	0	0	0	1	1	1	1	1	0	0	0	0
		5905197	T	C,N	N	PA5243,hemB	T	C	D	G	1	0	1	1	1	0	0	0	0	0	1	1	1	1	1	0	0	0	0	0	0	0	0	0	0	0	0	0	0	0	1	1	1	1	1	0	0	0	0
		5917368	C	T,N	N	PA5255,algQ	C	T	R	R	1	0	1	1	1	0	0	0	0	0	1	1	1	1	1	0	0	0	0	0	0	0	0	0	0	0	0	0	0	0	1	1	1	1	1	0	0	0	0
		5922533	G	G,N	N	intergenic	G	A	none	none	0	0	0	0	0	0	0	0	0	0	0	0	0	0	0	0	0	0	0	0	0	0	0	0	0	0	0	0	0	0	1	1	0	0	1	0	0	0	0
		5932918	T	G,N	N	PA5267,hcpB	T	C	T	A	0	0	0	0	0	0	0	0	0	0	0	0	0	0	0	0	0	0	0	0	0	0	0	0	0	0	0	0	0	0	1	1	0	0	1	0	0	0	0
		5936229	G	A,N	N	intergenic	G	A	none	none	1	0	1	1	1	0	0	0	0	0	1	1	1	1	1	0	0	0	0	0	0	0	0	0	0	0	0	0	0	0	1	1	1	1	1	0	0	0	0
		5941198	C	T	PASS	intergenic	C	T	none	none	0	0	0	0	0	0	0	0	0	0	0	0	0	0	0	0	1	0	1	0	0	0	0	0	0	0	0	0	0	0	0	0	0	0	0	0	0	0	0
		5955015	T	C	PASS	PA5290,0	T	C	L	P	1	1	1	1	1	1	1	1	1	1	1	1	1	1	1	1	0	1	0	1	1	1	1	1	1	1	1	1	1	1	1	1	1	1	1	0	1	0	1
		5956053	G	A,N	N	PA5291,0	G	A	A	T	1	0	1	1	1	0	0	0	0	0	1	1	1	1	1	0	0	0	0	0	0	0	0	0	0	0	0	0	0	0	1	1	1	1	1	0	0	0	0
		5966770	T	G,N	N	PA5298,0	T	G	V	G	0	0	0	0	0	0	0	0	0	0	0	0	0	0	0	0	0	0	0	0	0	0	0	0	0	0	0	0	0	0	0	0	0	0	0	0	1	0	0
		5967112	T	C	PASS	PA5298,0	T	C	L	P	0	0	0	0	0	0	0	0	0	0	0	0	0	0	0	0	1	0	1	0	0	0	0	0	0	0	0	0	0	0	0	0	0	0	0	0	0	0	0
		5975256	T	C	PASS	PA5307,0	T	C	N	D	0	0	0	0	0	0	0	0	0	0	0	0	0	0	0	0	1	0	1	0	0	0	0	0	0	0	0	0	0	0	0	0	0	0	0	0	0	0	0
		6003350	G	A,N	N	intergenic	G	A	none	none	1	0	1	1	1	0	0	0	0	0	1	1	1	1	1	0	0	0	0	0	0	0	0	0	0	0	0	0	0	0	1	1	1	1	1	0	0	0	0
		6007707	A	G,N	N	PA5338,spoT	A	G	T	A	1	0	1	1	1	0	0	0	0	0	1	1	1	1	1	0	0	0	0	0	0	0	0	0	0	0	0	0	0	0	1	1	1	1	1	0	0	0	0
		6013231	G	A	PASS	PA5345,recG	G	A	G	S	0	0	0	0	0	0	0	0	0	0	0	0	0	0	0	1	0	0	0	1	1	1	1	1	0	1	1	1	1	1	0	0	0	0	0	0	0	0	0
		6030221	G	G,N	N	PA5362,0	G	A	E	K	0	0	0	0	0	0	0	0	0	0	0	0	0	0	0	0	0	0	0	0	0	0	0	0	0	0	0	0	0	0	1	1	0	0	1	0	0	0	0
		6031087	T	C	PASS	PA5363,0	T	C	H	R	1	0	0	1	1	0	0	0	0	0	0	0	0	0	0	0	0	0	0	0	0	0	0	0	0	0	0	0	0	0	0	0	0	0	0	0	0	0	0
		6033230	A	G,N	N	PA5366,pstB	A	G	I	T	1	0	1	1	1	0	0	0	0	0	1	1	1	1	1	0	0	0	0	0	0	0	0	0	0	0	0	0	0	0	1	1	1	1	1	0	0	0	0
		6036672	G	A,N	N	PA5368,pstC	G	A	P	L	0	1	0	0	0	1	1	1	1	1	0	0	0	0	0	1	0	1	0	1	1	1	1	1	1	1	1	1	1	1	0	0	0	0	0	0	1	0	1
		6047475	C	G,N	N	PA5372,betA	C	T	M	I	0	0	0	0	0	0	0	0	0	0	0	0	0	0	0	0	0	0	0	0	0	0	0	0	0	0	0	0	0	0	0	0	0	0	0	0	1	0	0
		6062608	A	C	PASS	PA5384,0	A	C	F	C	0	0	0	0	0	0	0	0	0	0	0	0	0	0	0	1	0	0	0	1	1	1	1	1	0	1	1	1	1	1	0	0	0	0	0	0	0	0	0
		6083071	T	G,N	N	PA5403,0	T	C	*	R	0	1	0	0	0	1	1	1	1	1	0	0	0	0	0	1	0	1	0	1	1	1	1	1	1	1	1	1	1	1	0	0	0	0	0	0	1	0	1
		6093135	G	A	PASS	intergenic	G	A	none	none	1	0	0	1	1	0	0	0	0	0	0	0	0	0	0	0	0	0	0	0	0	0	0	0	0	0	0	0	0	0	0	0	0	0	0	0	0	0	0
		6119351	T	C	PASS	PA5436,0	T	C	T	A	0	0	0	0	0	0	0	0	0	0	1	1	1	1	1	0	0	0	0	0	0	0	0	0	0	0	0	0	0	0	0	0	0	0	0	0	0	0	0
		6121526	G	A	PASS	PA5438,0	G	A	S	S	1	1	1	1	1	1	1	1	1	1	1	1	1	1	1	1	0	1	0	1	1	1	1	1	1	1	1	1	1	1	1	1	1	1	1	0	1	0	1
		6125078	T	C	PASS	PA5440,0	T	C	*	R	1	1	1	1	1	1	1	1	1	1	1	1	1	1	1	1	0	1	0	1	1	1	1	1	1	1	1	1	1	1	1	1	1	1	1	0	1	0	1
		6127860	G	A,N	N	PA5441,0	G	A	F	F	1	0	1	1	1	0	0	0	0	0	1	1	1	1	1	0	0	0	0	0	0	0	0	0	0	0	0	0	0	0	1	1	1	1	1	0	0	0	0
		6139794	G	T	PASS	PA5450,wzt	G	T	A	E	1	1	1	1	1	1	1	1	1	1	1	1	1	1	1	1	0	1	0	1	1	1	1	1	1	1	1	1	1	1	1	1	1	1	1	0	1	0	1
		6147865	G	A,N	N	PA5456,0	G	A	G	D	1	0	1	1	1	0	0	0	0	0	1	1	1	1	1	0	0	0	0	0	0	0	0	0	0	0	0	0	0	0	1	1	1	1	1	0	0	0	0
		6160451	T	C	PASS	PA5471,0	T	C	E	E	0	0	0	0	0	0	0	0	0	0	0	0	0	0	0	0	1	0	1	0	0	0	0	0	0	0	0	0	0	0	0	0	0	0	0	0	0	0	0
		6173724	T	C	PASS	PA5483,algB	T	C	V	A	0	0	0	0	0	0	0	0	0	0	1	1	1	1	1	0	0	0	0	0	0	0	0	0	0	0	0	0	0	0	0	0	0	0	0	0	0	0	0
		6188494	T	G	PASS	PA5496,nrdJb	T	G	E	A	0	0	0	0	0	0	0	0	0	0	0	0	0	0	0	0	1	0	1	0	0	0	0	0	0	0	0	0	0	0	0	0	0	0	0	0	0	0	0
		6189203	A	G,N	N	PA5497,nrdJa	A	C	I	S	0	1	0	0	0	1	1	1	1	1	0	0	0	0	0	1	0	1	0	1	1	1	1	1	1	1	1	1	1	1	0	0	0	0	0	0	1	0	1
		6194749	G	G,N	N	PA5502,0	G	A	A	T	0	0	1	0	0	0	0	0	0	0	0	0	0	0	0	0	0	0	0	0	0	0	0	0	0	0	0	0	0	0	0	0	1	0	0	0	0	0	0
		6198051	C	T,N	N	intergenic	C	T	none	none	1	0	1	1	1	0	0	0	0	0	1	1	1	1	1	0	0	0	0	0	0	0	0	0	0	0	0	0	0	0	1	1	1	1	1	0	0	0	0
		6200581	A	G	PASS	PA5508,pauA7	A	G	T	A	1	0	0	1	1	0	0	0	0	0	0	0	0	0	0	0	0	0	0	0	0	0	0	0	0	0	0	0	0	0	0	0	0	0	0	0	0	0	0
		6219885	T	G,N	N	PA5528,0	T	C			0	0	0	0	0	0	0	0	0	0	0	0	0	0	0	0	0	0	0	0	0	0	0	0	0	0	0	0	0	0	0	0	0	0	0	0	1	0	0
		6220125	C	T	PASS	PA5528,0	C	T	W	*	0	0	0	0	0	0	0	0	0	0	1	1	1	1	1	0	0	0	0	0	0	0	0	0	0	0	0	0	0	0	0	0	0	0	0	0	0	0	0
		6229683	G	A	PASS	PA5536,0	G	A	R	R	0	0	0	0	0	0	0	0	0	0	1	1	1	1	1	0	0	0	0	0	0	0	0	0	0	0	0	0	0	0	0	0	0	0	0	0	0	0	0
		6232343	G	A	PASS	PA5539,0	G	A	A	T	0	0	0	0	0	0	0	0	0	0	0	0	0	0	0	0	1	0	1	0	0	0	0	0	0	0	0	0	0	0	0	0	0	0	0	0	0	0	0
		6247704	G	A	PASS	intergenic	G	A	none	none	0	0	0	0	0	0	0	0	0	0	0	0	0	0	0	0	1	0	1	0	0	0	0	0	0	0	0	0	0	0	0	0	0	0	0	0	0	0	0
		6248715	G	A,N	N	PA5554,atpD	G	A	L	L	1	0	1	1	1	0	0	0	0	0	1	1	1	1	1	0	0	0	0	0	0	0	0	0	0	0	0	0	0	0	1	1	1	1	1	0	0	0	0
		6251644	T	G,N	N	PA5556,atpA	T	G	E	A	0	1	0	0	0	1	1	1	1	1	0	0	0	0	0	1	0	1	0	1	1	1	1	1	1	1	1	1	1	1	0	0	0	0	0	0	0	0	1
		6254097	C	G,N	N	PA5560,atpB	C	T	A	A	0	0	0	0	0	0	0	0	0	0	0	0	0	0	0	0	0	0	0	0	0	0	0	0	0	0	0	0	0	0	1	1	0	0	1	0	0	0	0
		6255301	G	A	PASS	PA5562,spoOJ	G	A	L	L	1	0	0	1	1	0	0	0	0	0	0	0	0	0	0	0	0	0	0	0	0	0	0	0	0	0	0	0	0	0	0	0	0	0	0	0	0	0	0
[truncated: 11 more columns]

## Sheet: Figure 5 a
Figure 5 a
		,"x","y"
		invitro_BR,-1.06411205620183,-0.979945610397352
		invitro_ULP,-1.31457889018498,-0.017233379233109
		invitro_ULC,-1.18017648102615,-0.223703415983108
		invitro_LLP,-1.15035467137855,0.725786685448118
		invitro_LLC,-1.1233920883959,0.513882222835491
		invivo_BR,1.47351317823495,0.38825345514237
		invivo_ULP,1.30565642634433,-0.611019064751056
		invivo_ULC,1.567640882106,0.065724602352365
		invivo_LLC,1.48580370050211,0.138254504586283

## Sheet: Figure 5 b,c
Figure 5 b, c	growth	BCV
	in vivo	0.25557
	in vivo	0.274678
	in vivo	0.252717
	in vivo	0.26693
	in vivo	0.273502
	in vivo	0.232589
	in vivo	0.15699
	in vivo	0.222398
	in vivo	0.280082
	in vivo	0.301232
	in vivo	0.282603
	in vivo	0.279908
	in vivo	0.264279
	in vivo	0.232734
	in vivo	0.388009
	in vivo	0.241476
	in vivo	0.264524
	in vivo	0.25782
	in vivo	0.3303
	in vivo	0.188453
	in vivo	0.247683
	in vivo	0.170802
	in vivo	0.310194
	in vivo	0.285505
	in vivo	0.345849
	in vivo	0.252126
	in vivo	0.184078
	in vivo	0.278505
	in vivo	0.313609
	in vivo	0.350812
	in vivo	0.379907
	in vivo	0.213177
	in vivo	0.584201
	in vivo	0.211592
	in vivo	0.23881
	in vivo	0.29421
	in vivo	0.296885
	in vivo	0.271286
	in vivo	0.327135
	in vivo	0.199498
	in vivo	0.266976
	in vivo	0.221147
	in vivo	0.181239
	in vivo	0.278787
	in vivo	0.263592
	in vivo	0.316321
	in vivo	0.280144
	in vivo	0.419866
	in vivo	0.442538
	in vivo	0.191715
	in vivo	0.516363
	in vivo	0.23832
	in vivo	0.26354
	in vivo	0.496463
	in vivo	0.433827
	in vivo	0.308551
	in vivo	0.160425
	in vivo	0.310605
	in vivo	0.282899
	in vivo	0.21349
	in vivo	0.343532
	in vivo	0.149543
	in vivo	0.169413
	in vivo	0.232458
	in vivo	0.161424
	in vivo	0.246146
	in vivo	0.288534
	in vivo	0.142572
	in vivo	0.212103
	in vivo	0.220717
	in vivo	0.198857
	in vivo	0.202589
	in vivo	0.255606
	in vivo	0.216729
	in vivo	0.249232
	in vivo	0.157299
	in vivo	0.241244
	in vivo	0.34526
	in vivo	0.186074
	in vivo	0.296237
	in vivo	0.283211
	in vivo	0.365566
	in vivo	0.334924
	in vivo	0.422327
	in vivo	0.183904
	in vivo	0.282227
	in vivo	0.347781
	in vivo	0.345049
	in vivo	0.427105
	in vivo	0.153758
	in vivo	0.171904
	in vivo	0.231677
	in vivo	0.186582
	in vivo	0.190613
	in vivo	0.291595
	in vivo	0.257631
	in vivo	0.353123
	in vivo	0.166794
	in vivo	0.250651
	in vivo	0.181594
	in vivo	0.246502
	in vivo	0.195816
	in vivo	0.146644
	in vivo	0.26177
	in vivo	0.300855
	in vivo	0.346656
	in vivo	0.304536
	in vivo	0.166066
	in vivo	0.402715
	in vivo	0.141002
	in vivo	0.325637
	in vivo	0.288361
	in vivo	0.336224
	in vivo	0.282902
	in vivo	0.327655
	in vivo	0.164933
	in vivo	0.25907
	in vivo	0.12855
	in vivo	0.228355
	in vivo	0.267115
	in vivo	0.250389
	in vivo	0.46387
	in vivo	0.351578
	in vivo	0.36461
	in vivo	0.228997
	in vivo	0.216204
	in vivo	0.238122
	in vivo	0.219672
	in vivo	0.131153
	in vivo	0.155644
	in vivo	0.250087
	in vivo	0.312632
	in vivo	0.219524
	in vivo	0.220892
	in vivo	0.259772
	in vivo	0.260182
	in vivo	0.406577
	in vivo	0.261348
	in vivo	0.252165
	in vivo	0.212811
	in vivo	0.25429
	in vivo	0.258323
	in vivo	0.186589
	in vivo	0.245429
	in vivo	0.228273
	in vivo	0.453912
	in vivo	0.129827
	in vivo	0.26229
	in vivo	0.318605
	in vivo	0.388184
	in vivo	0.272568
	in vivo	0.329308
	in vivo	0.282124
	in vivo	0.269964
	in vivo	0.314327
	in vivo	0.280048
	in vivo	0.288091
	in vivo	0.256135
	in vivo	0.223794
	in vivo	0.296345
	in vivo	0.282952
	in vivo	0.259322
	in vivo	0.268922
	in vivo	0.279123
	in vivo	0.260923
	in vivo	0.226007
	in vivo	0.253614
	in vivo	0.234396
	in vivo	0.195166
	in vivo	0.237129
	in vivo	0.289285
	in vivo	0.152283
	in vivo	0.310011
	in vivo	0.173878
	in vivo	0.269489
	in vivo	0.270822
	in vivo	0.274828
	in vivo	0.184571
	in vivo	0.355951
	in vivo	0.368165
	in vivo	0.360041
	in vivo	0.296594
	in vivo	0.218447
	in vivo	0.246814
	in vivo	0.262594
	in vivo	0.27016
	in vivo	0.215088
	in vivo	0.281153
	in vivo	0.2684
	in vivo	0.2877
	in vivo	0.196766
	in vivo	0.336981
	in vivo	0.350352
	in vivo	0.270506
	in vivo	0.165257
	in vivo	0.174339
	in vivo	0.250889
	in vivo	0.236052
	in vivo	0.256324
	in vivo	0.262908
	in vivo	0.238494
	in vivo	0.429459
	in vivo	0.235794
	in vivo	0.285941
	in vivo	0.267288
	in vivo	0.228785
	in vivo	0.256123
	in vivo	0.275797
	in vivo	0.261983
	in vivo	0.263501
	in vivo	0.279911
	in vivo	0.275949
	in vivo	0.296432
	in vivo	0.297277
	in vivo	0.218052
	in vivo	0.163923
	in vivo	0.227621
	in vivo	0.259722
	in vivo	0.264871
	in vivo	0.249649
	in vivo	0.257921
	in vivo	0.328262
	in vivo	0.193396
	in vivo	0.181814
	in vivo	0.210903
	in vivo	0.272079
	in vivo	0.131814
	in vivo	0.23276
	in vivo	0.3425
	in vivo	0.207708
	in vivo	0.450208
	in vivo	0.222046
	in vivo	0.135857
	in vivo	0.301301
	in vivo	0.25062
	in vivo	0.225306
	in vivo	0.308901
	in vivo	0.190797
	in vivo	0.323736
	in vivo	0.412002
	in vivo	0.27515
	in vivo	0.297243
	in vivo	0.183062
	in vivo	0.25242
	in vivo	0.257442
	in vivo	0.248221
	in vivo	0.315699
	in vivo	0.236912
	in vivo	0.281171
	in vivo	0.162684
	in vivo	0.256729
	in vivo	0.182437
	in vivo	0.188534
	in vivo	0.195015
	in vivo	0.243719
	in vivo	0.235562
	in vivo	0.299257
	in vivo	0.26979
	in vivo	0.328127
	in vivo	0.254853
	in vivo	0.321492
	in vivo	0.295794
	in vivo	0.275305
	in vivo	0.263981
	in vivo	0.241714
	in vivo	0.290565
	in vivo	0.294067
	in vivo	0.280264
	in vivo	0.250194
	in vivo	0.237351
	in vivo	0.298357
	in vivo	0.286957
	in vivo	0.406428
	in vivo	0.375155
	in vivo	0.308382
	in vivo	0.330271
	in vivo	0.324348
	in vivo	0.174293
	in vivo	0.222595
	in vivo	0.325438
	in vivo	0.250226
	in vivo	0.186514
	in vivo	0.216775
	in vivo	0.4081
	in vivo	0.368061
	in vivo	0.229909
	in vivo	0.317436
	in vivo	0.250651
	in vivo	0.244892
	in vivo	0.322873
	in vivo	0.17116
	in vivo	0.181528
	in vivo	0.207186
	in vivo	0.436975
	in vivo	0.211783
	in vivo	0.167496
	in vivo	0.18509
	in vivo	0.288038
	in vivo	0.198508
	in vivo	0.21715
	in vivo	0.228387
	in vivo	0.294677
	in vivo	0.372812
	in vivo	0.273459
	in vivo	0.205484
	in vivo	0.183147
	in vivo	0.20052
	in vivo	0.333058
	in vivo	0.260013
	in vivo	0.339495
	in vivo	0.315822
	in vivo	0.223309
	in vivo	0.404702
	in vivo	0.526167
	in vivo	0.294416
	in vivo	0.342354
	in vivo	0.356633
	in vivo	0.206925
	in vivo	0.209469
	in vivo	0.273079
	in vivo	0.23915
	in vivo	0.383522
	in vivo	0.264239
	in vivo	0.290912
	in vivo	0.221674
	in vivo	0.287522
	in vivo	0.137386
	in vivo	0.315458
	in vivo	0.302426
	in vivo	0.334253
	in vivo	0.281084
	in vivo	0.230877
	in vivo	0.136212
	in vivo	0.210122
	in vivo	0.258134
	in vivo	0.2257
	in vivo	0.316769
	in vivo	0.29546
	in vivo	0.177643
	in vivo	0.238768
	in vivo	0.344864
	in vivo	0.261404
	in vivo	0.239908
	in vivo	0.161864
	in vivo	0.279583
	in vivo	0.207326
	in vivo	0.193104
	in vivo	0.149543
	in vivo	0.168693
	in vivo	0.1952
	in vivo	0.170202
	in vivo	0.209276
	in vivo	0.265451
	in vivo	0.284687
	in vivo	0.268084
	in vivo	0.420737
	in vivo	0.264989
	in vivo	0.25059
	in vivo	0.139826
	in vivo	0.192694
	in vivo	0.23282
	in vivo	0.257222
	in vivo	0.282595
	in vivo	0.282206
	in vivo	0.366068
	in vivo	0.298537
	in vivo	0.243052
	in vivo	0.279061
	in vivo	0.274916
	in vivo	0.310247
	in vivo	0.222039
	in vivo	0.230873
	in vivo	0.312854
	in vivo	0.219893
	in vivo	0.253403
	in vivo	0.264097
	in vivo	0.306887
	in vivo	0.356273
	in vivo	0.340333
	in vivo	0.338516
	in vivo	0.321154
	in vivo	0.358705
	in vivo	0.301169
	in vivo	0.287302
	in vivo	0.308482
	in vivo	0.302053
	in vivo	0.333577
	in vivo	0.370271
	in vivo	0.315579
	in vivo	0.34085
	in vivo	0.36252
	in vivo	0.333386
	in vivo	0.270309
	in vivo	0.354868
	in vivo	0.24098
	in vivo	0.274511
	in vivo	0.288766
	in vivo	0.257572
	in vivo	0.26829
	in vivo	0.238712
	in vivo	0.272337
	in vivo	0.223796
	in vivo	0.37824
	in vivo	0.261855
	in vivo	0.271593
	in vivo	0.275932
	in vivo	0.264121
	in vivo	0.330398
	in vivo	0.226309
	in vivo	0.25361
	in vivo	0.267406
	in vivo	0.25041
	in vivo	0.255278
	in vivo	0.273255
	in vivo	0.256694
	in vivo	0.308553
	in vivo	0.424597
	in vivo	0.382215
	in vivo	0.26897
	in vivo	0.623398
	in vivo	0.271061
	in vivo	0.277099
	in vivo	0.147073
	in vivo	0.270346
	in vivo	0.277609
	in vivo	0.316559
	in vivo	0.233183
	in vivo	0.190387
	in vivo	0.139365
	in vivo	0.260673
	in vivo	0.16483
	in vivo	0.565415
	in vivo	0.203105
	in vivo	0.385941
	in vivo	0.320154
	in vivo	0.172929
	in vivo	0.206354
	in vivo	0.323515
	in vivo	0.29291
	in vivo	0.22037
	in vivo	0.252406
	in vivo	0.328247
	in vivo	0.142278
	in vivo	0.277295
	in vivo	0.338821
	in vivo	0.287963
	in vivo	0.29714
	in vivo	0.333955
	in vivo	0.272768
	in vivo	0.307535
	in vivo	0.264029
	in vivo	0.321752
	in vivo	0.337097
	in vivo	0.274664
	in vivo	0.240596
	in vivo	0.266179
	in vivo	0.334667
	in vivo	0.332102
	in vivo	0.282704
	in vivo	0.242976
	in vivo	0.321414
	in vivo	0.291953
	in vivo	0.319243
	in vivo	0.30953
	in vivo	0.196871
	in vivo	0.266635
	in vivo	0.386002
	in vivo	0.194198
	in vivo	0.286333
	in vivo	0.295874
	in vivo	0.230797
	in vivo	0.24859
	in vivo	0.15562
	in vivo	0.338325
	in vivo	0.211001
	in vivo	0.270945
	in vivo	0.286999
	in vivo	0.267234
	in vivo	0.270156
	in vivo	0.252262
	in vivo	0.296351
	in vivo	0.239514
	in vivo	0.322827
	in vivo	0.204786
	in vivo	0.263872
	in vivo	0.31576
	in vivo	0.207932
	in vivo	0.166123
	in vivo	0.304355
	in vivo	0.275774
	in vivo	0.238021
	in vivo	0.151389
	in vivo	0.302798
	in vivo	0.216568
	in vivo	0.322592
	in vivo	0.427336
	in vivo	0.256154
	in vivo	0.257554
	in vivo	0.345729
	in vivo	0.340233
	in vivo	0.141665
	in vivo	0.163546
	in vivo	0.213142
	in vivo	0.238917
	in vivo	0.329259
	in vivo	0.240181
	in vivo	0.330383
	in vivo	0.268089
	in vivo	0.262191
	in vivo	0.296322
	in vivo	0.246327
	in vivo	0.236708
	in vivo	0.256403
	in vivo	0.285489
	in vivo	0.269905
	in vivo	0.306873
	in vivo	0.309182
	in vivo	0.247509
	in vivo	0.280976
	in vivo	0.26179
	in vivo	0.287382
	in vivo	0.258139
	in vivo	0.213319
	in vivo	0.317874
	in vivo	0.28003
	in vivo	0.267218
	in vivo	0.200276
	in vivo	0.284974
	in vivo	0.256799
	in vivo	0.269086
	in vivo	0.2596
	in vivo	0.29171
	in vivo	0.30345
	in vivo	0.257695
	in vivo	0.306971
	in vivo	0.29845
	in vivo	0.297733
	in vivo	0.255749
	in vivo	0.306953
	in vivo	0.262859
	in vivo	0.293553
	in vivo	0.330704
	in vivo	0.369366
	in vivo	0.231698
	in vivo	0.270434
	in vivo	0.252346
	in vivo	0.229076
	in vivo	0.276656
	in vivo	0.263046
	in vivo	0.288161
	in vivo	0.266851
	in vivo	0.211587
	in vivo	0.222744
	in vivo	0.18831
	in vivo	0.271761
	in vivo	0.313703
	in vivo	0.193888
	in vivo	0.243943
	in vivo	0.242548
	in vivo	0.131898
	in vivo	0.215465
	in vivo	0.212825
	in vivo	0.256372
	in vivo	0.268718
	in vivo	0.262633
	in vivo	0.296212
	in vivo	0.318483
	in vivo	0.259894
	in vivo	0.334504
	in vivo	0.203179
	in vivo	0.261089
	in vivo	0.291988
	in vivo	0.296686
	in vivo	0.256979
	in vivo	0.318268
	in vivo	0.243038
	in vivo	0.289774
	in vivo	0.189584
	in vivo	0.234299
	in vivo	0.305369
	in vivo	0.255899
	in vivo	0.262139
	in vivo	0.310829
	in vivo	0.262474
	in vivo	0.280515
	in vivo	0.202971
	in vivo	0.273315
	in vivo	0.202597
	in vivo	0.313098
	in vivo	0.275065
	in vivo	0.261527
	in vivo	0.27546
	in vivo	0.248211
	in vivo	0.319819
	in vivo	0.372813
	in vivo	0.323846
	in vivo	0.270052
	in vivo	0.277774
	in vivo	0.286649
	in vivo	0.276402
	in vivo	0.263711
	in vivo	0.224272
	in vivo	0.237283
	in vivo	0.229918
	in vivo	0.294472
	in vivo	0.252061
	in vivo	0.235028
	in vivo	0.16864
	in vivo	0.18329
	in vivo	0.262362
	in vivo	0.214349
	in vivo	0.167962
	in vivo	0.205435
	in vivo	0.180066
	in vivo	0.259133
	in vivo	0.247652
	in vivo	0.281015
	in vivo	0.271081
	in vivo	0.255022
	in vivo	0.256033
	in vivo	0.273604
	in vivo	0.253158
	in vivo	0.283826
	in vivo	0.157717
	in vivo	0.329341
	in vivo	0.176045
	in vivo	0.284397
	in vivo	0.290367
	in vivo	0.25533
	in vivo	0.248572
	in vivo	0.243103
	in vivo	0.181826
	in vivo	0.240571
	in vivo	0.203598
	in vivo	0.195549
	in vivo	0.28447
	in vivo	0.242879
	in vivo	0.290003
	in vivo	0.270933
	in vivo	0.315902
	in vivo	0.31545
	in vivo	0.283186
	in vivo	0.296047
	in vivo	0.32578
	in vivo	0.225873
	in vivo	0.33816
	in vivo	0.309623
	in vivo	0.307851
	in vivo	0.25947
	in vivo	0.314433
	in vivo	0.144692
	in vivo	0.150524
	in vivo	0.222621
	in vivo	0.173312
	in vivo	0.164777
	in vivo	0.221774
	in vivo	0.282619
	in vivo	0.264935
	in vivo	0.186204
	in vivo	0.269461
	in vivo	0.302211
	in vivo	0.294722
	in vivo	0.286409
	in vivo	0.281588
	in vivo	0.380903
	in vivo	0.266213
	in vivo	0.322747
	in vivo	0.361019
	in vivo	0.29592
	in vivo	0.267349
	in vivo	0.305497
	in vivo	0.28582
	in vivo	0.322303
	in vivo	0.188066
	in vivo	0.261894
	in vivo	0.332041
	in vivo	0.278792
	in vivo	0.268009
	in vivo	0.263772
	in vivo	0.307828
	in vivo	0.206276
	in vivo	0.217452
	in vivo	0.259205
	in vivo	0.259119
	in vivo	0.231477
	in vivo	0.208185
	in vivo	0.244917
	in vivo	0.331627
	in vivo	0.186802
	in vivo	0.274213
	in vivo	0.316188
	in vivo	0.240159
	in vivo	0.279287
	in vivo	0.342757
	in vivo	0.263999
	in vivo	0.276126
	in vivo	0.270762
	in vivo	0.252866
	in vivo	0.189296
	in vivo	0.275668
	in vivo	0.281981
	in vivo	0.198097
	in vivo	0.306604
	in vivo	0.273837
	in vivo	0.213908
	in vivo	0.130024
	in vivo	0.219761
	in vivo	0.237712
	in vivo	0.386338
	in vivo	0.318844
	in vivo	0.262101
	in vivo	0.273759
	in vivo	0.135079
	in vivo	0.342892
	in vivo	0.294927
	in vivo	0.335036
	in vivo	0.254918
	in vivo	0.210754
	in vivo	0.273389
	in vivo	0.278754
	in vivo	0.279999
	in vivo	0.238659
	in vivo	0.186367
	in vivo	0.26798
	in vivo	0.180174
	in vivo	0.322947
	in vivo	0.248985
	in vivo	0.150115
	in vivo	0.455295
	in vivo	0.359351
	in vivo	0.34262
	in vivo	0.248356
	in vivo	0.201097
	in vivo	0.209069
	in vivo	0.189121
	in vivo	0.177029
	in vivo	0.121978
	in vivo	0.27153
	in vivo	0.212791
	in vivo	0.494253
	in vivo	0.270499
	in vivo	0.289529
	in vivo	0.348135
	in vivo	0.169299
	in vivo	0.296355
	in vivo	0.291838
	in vivo	0.236082
	in vivo	0.264575
	in vivo	0.27912
	in vivo	0.279641
	in vivo	0.272365
	in vivo	0.183975
	in vivo	0.205987
	in vivo	0.261939
	in vivo	0.16518
	in vivo	0.170652
	in vivo	0.23145
	in vivo	0.140148
	in vivo	0.229837
	in vivo	0.326386
	in vivo	0.223078
	in vivo	0.238808
	in vivo	0.296182
	in vivo	0.314931
	in vivo	0.283582
	in vivo	0.259593
	in vivo	0.255508
	in vivo	0.203469
	in vivo	0.188166
	in vivo	0.207554
	in vivo	0.200892
	in vivo	0.216713
	in vivo	0.277278
	in vivo	0.235588
	in vivo	0.255667
	in vivo	0.211281
	in vivo	0.371659
	in vivo	0.287837
	in vivo	0.166931
	in vivo	0.193028
	in vivo	0.268469
	in vivo	0.490743
	in vivo	0.183643
	in vivo	0.278322
	in vivo	0.257414
	in vivo	0.133848
	in vivo	0.271455
	in vivo	0.435624
	in vivo	0.207416
	in vivo	0.132776
	in vivo	0.389951
	in vivo	0.390292
	in vivo	0.240857
	in vivo	0.227089
	in vivo	0.204551
	in vivo	0.286262
	in vivo	0.19898
	in vivo	0.267979
	in vivo	0.46314
	in vivo	0.185183
	in vivo	0.350608
	in vivo	0.35537
	in vivo	0.199799
	in vivo	0.240504
	in vivo	0.349445
	in vivo	0.227937
	in vivo	0.20727
	in vivo	0.22197
	in vivo	0.257472
	in vivo	0.173878
	in vivo	0.250264
	in vivo	0.471756
	in vivo	0.323055
	in vivo	0.163595
	in vivo	0.161862
	in vivo	0.178617
	in vivo	0.210981
	in vivo	0.20085
	in vivo	0.240125
	in vivo	0.368167
	in vivo	0.431862
	in vivo	0.262899
	in vivo	0.235294
	in vivo	0.261428
	in vivo	0.28277
	in vivo	0.240715
	in vivo	0.249727
	in vivo	0.164283
	in vivo	0.164918
	in vivo	0.183766
	in vivo	0.211825
	in vivo	0.239089
	in vivo	0.154544
	in vivo	0.251806
	in vivo	0.155229
	in vivo	0.185694
	in vivo	0.315481
	in vivo	0.326186
	in vivo	0.225679
	in vivo	0.22701
	in vivo	0.187036
	in vivo	0.291872
	in vivo	0.286071
	in vivo	0.280169
	in vivo	0.214897
	in vivo	0.135914
	in vivo	0.244955
	in vivo	0.269622
	in vivo	0.28415
	in vivo	0.489078
	in vivo	0.197887
	in vivo	0.197404
	in vivo	0.503069
	in vivo	0.255533
	in vivo	0.30207
	in vivo	0.28869
	in vivo	0.18508
	in vivo	0.25542
	in vivo	0.247196
	in vivo	0.205863
	in vivo	0.18052
	in vivo	0.222002
	in vivo	0.283066
	in vivo	0.352978
	in vivo	0.267077
	in vivo	0.256551
	in vivo	0.236214
	in vivo	0.186533
	in vivo	0.234015
	in vivo	0.277415
	in vivo	0.137156
	in vivo	0.332855
	in vivo	0.266964
	in vivo	0.173844
	in vivo	0.26274
	in vivo	0.296603
	in vivo	0.27566
	in vivo	0.304235
	in vivo	0.279168
	in vivo	0.293167
	in vivo	0.266235
	in vivo	0.256068
	in vivo	0.21007
	in vivo	0.250373
	in vivo	0.18901
	in vivo	0.296608
	in vivo	0.252527
	in vivo	0.119952
	in vivo	0.163923
	in vivo	0.268979
	in vivo	0.212786
	in vivo	0.249206
	in vivo	0.279589
	in vivo	0.381219
	in vivo	0.199644
	in vivo	0.159846
	in vivo	0.257589
	in vivo	0.220048
	in vivo	0.323911
	in vivo	0.19885
	in vivo	0.189529
	in vivo	0.285811
	in vivo	0.352412
	in vivo	0.136398
	in vivo	0.129914
	in vivo	0.156074
	in vivo	0.253159
	in vivo	0.312195
	in vivo	0.43295
	in vivo	0.191704
	in vivo	0.259759
	in vivo	0.310201
	in vivo	0.244504
	in vivo	0.239606
	in vivo	0.20977
	in vivo	0.279437
	in vivo	0.175157
	in vivo	0.339383
	in vivo	0.282584
	in vivo	0.220032
	in vivo	0.316812
	in vivo	0.303487
	in vivo	0.299241
	in vivo	0.233243
	in vivo	0.27539
	in vivo	0.285664
	in vivo	0.267918
	in vivo	0.194087
	in vivo	0.307317
	in vivo	0.181853
	in vivo	0.264121
	in vivo	0.263811
	in vivo	0.164648
	in vivo	0.290166
	in vivo	0.432626
	in vivo	0.344431
	in vivo	0.296523
	in vivo	0.318391
	in vivo	0.542975
	in vivo	0.363028
	in vivo	0.315269
	in vivo	0.38265
	in vivo	0.283409
	in vivo	0.267892
	in vivo	0.303211
	in vivo	0.429855
	in vivo	0.425062
	in vivo	0.464608
	in vivo	0.514734
	in vivo	0.277907
	in vivo	0.257027
	in vivo	0.391669
	in vivo	0.360109
	in vivo	0.289188
	in vivo	0.287682
	in vivo	0.235851
	in vivo	0.311246
	in vivo	0.272741
	in vivo	0.247594
	in vivo	0.296821
	in vivo	0.261611
	in vivo	0.158603
	in vivo	0.269981
	in vivo	0.325608
	in vivo	0.284976
	in vivo	0.233916
	in vivo	0.272853
	in vivo	0.273811
	in vivo	0.309236
	in vivo	0.278221
	in vivo	0.293933
	in vivo	0.325886
	in vivo	0.290768
	in vivo	0.249327
	in vivo	0.265582
	in vivo	0.221265
	in vivo	0.429151
	in vivo	0.290942
	in vivo	0.176635
	in vivo	0.406699
	in vivo	0.37727
	in vivo	0.317364
	in vivo	0.492682
	in vivo	0.189107
	in vivo	0.135061
	in vivo	0.337401
	in vivo	0.295561
	in vivo	0.32267
	in vivo	0.29115
	in vivo	0.226221
	in vivo	0.285925
	in vivo	0.23936
	in vivo	0.14516
	in vivo	0.280538
	in vivo	0.250089
	in vivo	0.303789
	in vivo	0.28336
	in vivo	0.249214
	in vivo	0.25763
	in vivo	0.248278
	in vivo	0.272534
	in vivo	0.238749
	in vivo	0.162715
	in vivo	0.317737
	in vivo	0.321654
	in vivo	0.293725
	in vivo	0.268362
	in vivo	0.321089
	in vivo	0.368819
	in vivo	0.24786
	in vivo	0.256989
	in vivo	0.293842
	in vivo	0.238812
	in vivo	0.345001
	in vivo	0.3123
	in vivo	0.372341
	in vivo	0.434281
	in vivo	0.344779
	in vivo	0.231414
	in vivo	0.184413
	in vivo	0.25666
	in vivo	0.278016
	in vivo	0.226389
	in vivo	0.300808
	in vivo	0.184642
	in vivo	0.398003
	in vivo	0.203862
	in vivo	0.203619
	in vivo	0.21822
	in vivo	0.191194
	in vivo	0.19266
	in vivo	0.640283
	in vivo	0.324286
	in vivo	0.302502
	in vivo	0.23576
	in vivo	0.309227
	in vivo	0.240818
	in vivo	0.351499
	in vivo	0.242085
	in vivo	0.272256
	in vivo	0.179012
	in vivo	0.1552
	in vivo	0.3664
	in vivo	0.345861
	in vivo	0.279925
	in vivo	0.273573
	in vivo	0.409303
	in vivo	0.331742
	in vivo	0.32495
	in vivo	0.319124
	in vivo	0.330655
	in vivo	0.309838
	in vivo	0.343957
	in vivo	0.389381
	in vivo	0.367908
	in vivo	0.415909
	in vivo	0.326396
	in vivo	0.345278
	in vivo	0.248824
	in vivo	0.23756
	in vivo	0.153921
	in vivo	0.213846
	in vivo	0.245126
	in vivo	0.244746
	in vivo	0.292623
	in vivo	0.27246
	in vivo	0.273966
	in vivo	0.189585
	in vivo	0.281408
	in vivo	0.203962
	in vivo	0.21812
	in vivo	0.282755
	in vivo	0.255379
	in vivo	0.193042
	in vivo	0.281335
	in vivo	0.503676
	in vivo	0.251887
	in vivo	0.272118
	in vivo	0.25599
	in vivo	0.182899
	in vivo	0.257712
	in vivo	0.259921
	in vivo	0.266848
	in vivo	0.21494
	in vivo	0.385093
	in vivo	0.237972
	in vivo	0.267862
	in vivo	0.254391
	in vivo	0.278896
	in vivo	0.175242
	in vivo	0.199339
	in vivo	0.299269
	in vivo	0.274855
	in vivo	0.252216
	in vivo	0.205839
	in vivo	0.286302
	in vivo	0.241076
	in vivo	0.22543
	in vivo	0.260514
	in vivo	0.259724
	in vivo	0.2833
	in vivo	0.284965
	in vivo	0.297324
	in vivo	0.292293
	in vivo	0.199733
	in vivo	0.514101
	in vivo	0.216053
	in vivo	0.378197
	in vivo	0.186438
	in vivo	0.248238
	in vivo	0.284569
	in vivo	0.259074
	in vivo	0.279255
	in vivo	0.295778
	in vivo	0.204257
	in vivo	0.282225
	in vivo	0.276029
	in vivo	0.292118
	in vivo	0.294988
	in vivo	0.308514
	in vivo	0.282126
	in vivo	0.1682
	in vivo	0.229662
	in vivo	0.183488
	in vivo	0.161187
	in vivo	0.255262
	in vivo	0.288869
	in vivo	0.292769
	in vivo	0.212745
	in vivo	0.286269
	in vivo	0.293186
	in vivo	0.260104
	in vivo	0.299542
	in vivo	0.310502
	in vivo	0.300987
	in vivo	0.15214
	in vivo	0.270036
	in vivo	0.273059
	in vivo	0.223754
	in vivo	0.2228
	in vivo	0.219819
	in vivo	0.244929
	in vivo	0.231068
	in vivo	0.240275
	in vivo	0.323205
	in vivo	0.336381
	in vivo	0.279176
	in vivo	0.234712
	in vivo	0.194708
	in vivo	0.309352
	in vivo	0.301757
	in vivo	0.221528
	in vivo	0.140194
	in vivo	0.340095
	in vivo	0.289346
	in vivo	0.169585
	in vivo	0.267154
	in vivo	0.312347
	in vivo	0.137936
	in vivo	0.311732
	in vivo	0.185791
	in vivo	0.270329
	in vivo	0.210459
	in vivo	0.215599
	in vivo	0.213851
	in vivo	0.309968
	in vivo	0.221423
	in vivo	0.208841
	in vivo	0.235562
	in vivo	0.349368
	in vivo	0.271143
	in vivo	0.211806
	in vivo	0.205371
	in vivo	0.241128
	in vivo	0.283298
	in vivo	0.260576
	in vivo	0.35838
	in vivo	0.276613
	in vivo	0.310686
	in vivo	0.23308
	in vivo	0.225479
	in vivo	0.280305
	in vivo	0.22992
	in vivo	0.26948
	in vivo	0.243923
	in vivo	0.276107
	in vivo	0.289048
	in vivo	0.298758
	in vivo	0.236128
	in vivo	0.251288
	in vivo	0.24418
	in vivo	0.219221
	in vivo	0.195009
	in vivo	0.360631
	in vivo	0.328628
	in vivo	0.256999
	in vivo	0.325827
	in vivo	0.304052
	in vivo	0.237803
	in vivo	0.179916
	in vivo	0.238677
	in vivo	0.351695
	in vivo	0.204862
	in vivo	0.215748
	in vivo	0.124552
	in vivo	0.149637
	in vivo	0.246257
	in vivo	0.248109
	in vivo	0.202616
	in vivo	0.23833
	in vivo	0.366631
	in vivo	0.319379
	in vivo	0.33413
	in vivo	0.280409
	in vivo	0.298753
	in vivo	0.213878
	in vivo	0.358141
	in vivo	0.453939
	in vivo	0.429665
	in vivo	0.30964
	in vivo	0.200689
	in vivo	0.26161
	in vivo	0.248505
	in vivo	0.249464
	in vivo	0.273446
	in vivo	0.295534
	in vivo	0.295736
	in vivo	0.276161
	in vivo	0.278454
	in vivo	0.345038
	in vivo	0.29898
	in vivo	0.314414
	in vivo	0.514922
	in vivo	0.196518
	in vivo	0.247095
	in vivo	0.490558
	in vivo	0.203914
	in vivo	0.250449
	in vivo	0.215787
	in vivo	0.283864
	in vivo	0.254661
	in vivo	0.326991
	in vivo	0.369808
	in vivo	0.257982
	in vivo	0.296742
	in vivo	0.244253
	in vivo	0.157783
	in vivo	0.298448
	in vivo	0.269054
	in vivo	0.240554
	in vivo	0.148984
	in vivo	0.220054
	in vivo	0.132807
	in vivo	0.386506
	in vivo	0.249298
	in vivo	0.616789
	in vivo	0.318152
	in vivo	0.626049
	in vivo	0.192039
	in vivo	0.332017
	in vivo	0.544855
	in vivo	0.212867
	in vivo	0.481141
	in vivo	0.293206
	in vivo	0.22378
	in vivo	0.308878
	in vivo	0.401144
	in vivo	0.448712
	in vivo	0.468682
	in vivo	0.193261
	in vivo	0.309673
	in vivo	0.272718
	in vivo	0.184078
	in vivo	0.248407
	in vivo	0.310643
	in vivo	0.29122
	in vivo	0.354748
	in vivo	0.184463
	in vivo	0.376356
	in vivo	0.248182
	in vivo	0.219596
	in vivo	0.187365
	in vivo	0.257158
	in vivo	0.262541
	in vivo	0.234972
	in vivo	0.211469
	in vivo	0.240489
	in vivo	0.16887
	in vivo	0.213437
	in vivo	0.160684
	in vivo	0.217242
	in vivo	0.301775
	in vivo	0.353623
	in vivo	0.357355
	in vivo	0.350639
	in vivo	0.294804
	in vivo	0.285993
	in vivo	0.282011
	in vivo	0.279498
	in vivo	0.293517
	in vivo	0.658172
	in vivo	0.310021
	in vivo	0.265926
	in vivo	0.235532
	in vivo	0.327379
	in vivo	0.253124
	in vivo	0.341761
	in vivo	0.27837
	in vivo	0.204705
	in vivo	0.323058
	in vivo	0.327759
	in vivo	0.234463
	in vivo	0.281919
	in vivo	0.324146
	in vivo	0.291471
	in vivo	0.261128
	in vivo	0.151441
	in vivo	0.291176
	in vivo	0.291738
	in vivo	0.306918
	in vivo	0.237103
	in vivo	0.215654
	in vivo	0.234822
	in vivo	0.136887
	in vivo	0.258288
	in vivo	0.222182
	in vivo	0.155586
	in vivo	0.240361
	in vivo	0.204439
	in vivo	0.242715
	in vivo	0.203821
	in vivo	0.466032
	in vivo	0.241505
	in vivo	0.366763
	in vivo	0.361839
	in vivo	0.247448
	in vivo	0.231017
	in vivo	0.583897
	in vivo	0.514853
	in vivo	0.468999
	in vivo	0.330926
	in vivo	0.434563
	in vivo	0.43114
	in vivo	0.368604
	in vivo	0.31532
	in vivo	0.278509
	in vivo	0.33987
	in vivo	0.393102
	in vivo	0.251268
	in vivo	0.359286
	in vivo	0.353134
	in vivo	0.243523
	in vivo	0.302978
	in vivo	0.417685
	in vivo	0.234629
	in vivo	0.197308
	in vivo	0.251423
	in vivo	0.258949
	in vivo	0.245386
	in vivo	0.254514
	in vivo	0.296295
	in vivo	0.289236
	in vivo	0.25216
	in vivo	0.288941
	in vivo	0.32981
	in vivo	0.307217
	in vivo	0.24263
	in vivo	0.247254
	in vivo	0.184548
	in vivo	0.189218
	in vivo	0.13425
	in vivo	0.444802
	in vivo	0.140739
	in vivo	0.226824
	in vivo	0.396376
	in vivo	0.285772
	in vivo	0.19636
	in vivo	0.274699
	in vivo	0.349837
	in vivo	0.300705
	in vivo	0.303059
	in vivo	0.262735
	in vivo	0.274405
	in vivo	0.255592
	in vivo	0.361027
	in vivo	0.237472
	in vivo	0.328487
	in vivo	0.29726
	in vivo	0.326685
	in vivo	0.245634
	in vivo	0.255158
	in vivo	0.476439
	in vivo	0.226203
	in vivo	0.203698
	in vivo	0.559308
	in vivo	0.24239
	in vivo	0.2735
	in vivo	0.242606
	in vivo	0.340578
	in vivo	0.222318
	in vivo	0.252324
	in vivo	0.268598
	in vivo	0.282004
	in vivo	0.240321
	in vivo	0.42078
	in vivo	0.286484
	in vivo	0.270314
	in vivo	0.176404
	in vivo	0.209582
	in vivo	0.198773
	in vivo	0.291242
	in vivo	0.281032
	in vivo	0.284555
	in vivo	0.280114
	in vivo	0.310995
	in vivo	0.186977
	in vivo	0.170673
	in vivo	0.407724
	in vivo	0.380559
	in vivo	0.144299
	in vivo	0.344116
	in vivo	0.282441
	in vivo	0.299481
	in vivo	0.350748
	in vivo	0.275521
	in vivo	0.297984
	in vivo	0.288358
	in vivo	0.29547
	in vivo	0.250033
	in vivo	0.252997
	in vivo	0.307756
	in vivo	0.316601
	in vivo	0.157204
	in vivo	0.247457
	in vivo	0.190516
	in vivo	0.243249
	in vivo	0.251296
	in vivo	0.321436
	in vivo	0.22317
	in vivo	0.421008
	in vivo	0.37435
	in vivo	0.304194
	in vivo	0.222974
	in vivo	0.263544
	in vivo	0.266479
	in vivo	0.280728
	in vivo	0.264828
	in vivo	0.278013
	in vivo	0.276421
	in vivo	0.217534
	in vivo	0.265975
	in vivo	0.229119
	in vivo	0.243127
	in vivo	0.257007
	in vivo	0.282627
	in vivo	0.268028
	in vivo	0.27902
	in vivo	0.180696
	in vivo	0.283812
	in vivo	0.149159
	in vivo	0.239708
	in vivo	0.191825
	in vivo	0.289709
	in vivo	0.242341
	in vivo	0.181758
	in vivo	0.324075
	in vivo	0.227666
	in vivo	0.180067
	in vivo	0.233935
	in vivo	0.246548
	in vivo	0.269566
	in vivo	0.255466
	in vivo	0.262297
	in vivo	0.262315
	in vivo	0.257282
	in vivo	0.18412
	in vivo	0.203167
	in vivo	0.30098
	in vivo	0.297528
	in vivo	0.274782
	in vivo	0.295601
	in vivo	0.319728
	in vivo	0.259089
	in vivo	0.157237
	in vivo	0.284882
	in vivo	0.29738
	in vivo	0.22669
	in vivo	0.202158
	in vivo	0.184545
	in vivo	0.367097
	in vivo	0.254649
	in vivo	0.295098
	in vivo	0.279427
	in vivo	0.255737
	in vivo	0.2904
	in vivo	0.346319
	in vivo	0.209536
	in vivo	0.200108
	in vivo	0.33805
	in vivo	0.326268
	in vivo	0.273538
	in vivo	0.29668
	in vivo	0.138289
	in vivo	0.22014
	in vivo	0.174574
	in vivo	0.310385
	in vivo	0.285295
	in vivo	0.283754
	in vivo	0.355175
	in vivo	0.255189
	in vivo	0.485468
	in vivo	0.323206
	in vivo	0.199388
	in vivo	0.306483
	in vivo	0.227134
	in vivo	0.183894
	in vivo	0.190673
	in vivo	0.235777
	in vivo	0.233381
	in vivo	0.327555
	in vivo	0.216425
	in vivo	0.316192
	in vivo	0.308028
	in vivo	0.304565
	in vivo	0.283516
	in vivo	0.352541
	in vivo	0.14237
	in vivo	0.246628
	in vivo	0.285365
	in vivo	0.208155
	in vivo	0.132651
	in vivo	0.315042
	in vivo	0.235626
	in vivo	0.324444
	in vivo	0.266598
	in vivo	0.251153
	in vivo	0.13383
	in vivo	0.221833
	in vivo	0.375932
	in vivo	0.3441
	in vivo	0.251083
	in vivo	0.224628
	in vivo	0.242563
	in vivo	0.230681
	in vivo	0.206779
	in vivo	0.229998
	in vivo	0.321762
	in vivo	0.290531
	in vivo	0.226192
	in vivo	0.269183
	in vivo	0.2549
	in vivo	0.283187
	in vivo	0.273554
	in vivo	0.281405
	in vivo	0.289309
	in vivo	0.283976
	in vivo	0.308234
	in vivo	0.323857
	in vivo	0.33606
	in vivo	0.247822
	in vivo	0.255732
	in vivo	0.176456
	in vivo	0.695206
	in vivo	0.487335
	in vivo	0.280716
	in vivo	0.321479
	in vivo	0.329191
	in vivo	0.267206
	in vivo	0.253727
	in vivo	0.258129
	in vivo	0.266189
	in vivo	0.149543
	in vivo	0.222377
	in vivo	0.141953
	in vivo	0.230419
	in vivo	0.318873
	in vivo	0.307318
	in vivo	0.241455
	in vivo	0.258619
	in vivo	0.343133
	in vivo	0.216815
	in vivo	0.247693
	in vivo	0.197526
	in vivo	0.238583
	in vivo	0.22914
	in vivo	0.252683
	in vivo	0.255061
	in vivo	0.26078
	in vivo	0.23431
	in vivo	0.216245
	in vivo	0.354664
	in vivo	0.272249
	in vivo	0.196433
	in vivo	0.246615
	in vivo	0.278025
	in vivo	0.237379
	in vivo	0.288206
	in vivo	0.219026
	in vivo	0.207147
	in vivo	0.265331
	in vivo	0.270115
	in vivo	0.242916
	in vivo	0.277414
	in vivo	0.219765
	in vivo	0.324569
	in vivo	0.337747
	in vivo	0.304826
	in vivo	0.295762
	in vivo	0.28107
	in vivo	0.276305
	in vivo	0.438441
	in vivo	0.270672
	in vivo	0.184658
	in vivo	0.240314
	in vivo	0.369608
	in vivo	0.244204
	in vivo	0.245683
	in vivo	0.198252
	in vivo	0.248871
	in vivo	0.306252
	in vivo	0.227771
	in vivo	0.268701
	in vivo	0.290864
	in vivo	0.272825
	in vivo	0.136068
	in vivo	0.211701
	in vivo	0.270828
	in vivo	0.364229
	in vivo	0.2519
	in vivo	0.182223
	in vivo	0.348959
	in vivo	0.250396
	in vivo	0.227369
	in vivo	0.158886
	in vivo	0.274087
	in vivo	0.38195
	in vivo	0.192177
	in vivo	0.184977
	in vivo	0.192375
	in vivo	0.233644
	in vivo	0.315057
	in vivo	0.254895
	in vivo	0.293453
	in vivo	0.397087
	in vivo	0.149108
	in vivo	0.311495
	in vivo	0.130638
	in vivo	0.31819
	in vivo	0.228712
	in vivo	0.215664
	in vivo	0.373517
	in vivo	0.347115
	in vivo	0.265051
	in vivo	0.250272
	in vivo	0.311954
	in vivo	0.261774
	in vivo	0.354873
	in vivo	0.246749
	in vivo	0.301427
	in vivo	0.237187
	in vivo	0.12535
	in vivo	0.315557
	in vivo	0.292633
	in vivo	0.359336
	in vivo	0.299698
	in vivo	0.174944
	in vivo	0.296194
	in vivo	0.288089
	in vivo	0.255421
	in vivo	0.272112
	in vivo	0.3546
	in vivo	0.241903
	in vivo	0.309009
	in vivo	0.279577
	in vivo	0.330336
	in vivo	0.29785
	in vivo	0.290786
	in vivo	0.249554
	in vivo	0.179432
	in vivo	0.305289
	in vivo	0.280906
	in vivo	0.289071
	in vivo	0.277708
	in vivo	0.224566
	in vivo	0.261963
	in vivo	0.562239
	in vivo	0.279706
	in vivo	0.253783
	in vivo	0.18594
	in vivo	0.232606
	in vivo	0.207799
	in vivo	0.251332
	in vivo	0.252806
	in vivo	0.18261
	in vivo	0.234571
	in vivo	0.307565
	in vivo	0.271866
	in vivo	0.293209
	in vivo	0.326063
	in vivo	0.263732
	in vivo	0.301524
	in vivo	0.269267
	in vivo	0.284327
	in vivo	0.269641
	in vivo	0.302517
	in vivo	0.28139
	in vivo	0.203824
	in vivo	0.253008
	in vivo	0.294728
	in vivo	0.227532
	in vivo	0.288295
	in vivo	0.329529
	in vivo	0.182398
	in vivo	0.263416
	in vivo	0.33002
	in vivo	0.278773
	in vivo	0.220046
	in vivo	0.24191
	in vivo	0.288969
	in vivo	0.245015
	in vivo	0.23788
	in vivo	0.22892
	in vivo	0.298196
	in vivo	0.29448
	in vivo	0.210961
	in vivo	0.283951
	in vivo	0.259033
	in vivo	0.278599
	in vivo	0.25451
	in vivo	0.264415
	in vivo	0.262851
	in vivo	0.291532
	in vivo	0.35669
	in vivo	0.249435
	in vivo	0.195289
	in vivo	0.256507
	in vivo	0.267263
	in vivo	0.296609
	in vivo	0.187857
	in vivo	0.281107
	in vivo	0.285312
	in vivo	0.300982
	in vivo	0.270003
	in vivo	0.283041
	in vivo	0.253211
	in vivo	0.272335
	in vivo	0.195073
	in vivo	0.226743
	in vivo	0.324747
	in vivo	0.203363
	in vivo	0.270909
	in vivo	0.329154
	in vivo	0.208755
	in vivo	0.26515
	in vivo	0.159362
	in vivo	0.292754
	in vivo	0.259364
	in vivo	0.17567
	in vivo	0.463113
	in vivo	0.218492
	in vivo	0.348832
	in vivo	0.335389
	in vivo	0.29319
	in vivo	0.15246
	in vivo	0.243648
	in vivo	0.264406
	in vivo	0.301586
	in vivo	0.322352
	in vivo	0.271517
	in vivo	0.255699
	in vivo	0.201971
	in vivo	0.419482
	in vivo	0.198115
	in vivo	0.239495
	in vivo	0.279037
	in vivo	0.326066
	in vivo	0.313985
	in vivo	0.327678
	in vivo	0.304564
	in vivo	0.386546
	in vivo	0.23339
	in vivo	0.195403
	in vivo	0.280738
	in vivo	0.278001
	in vivo	0.318604
	in vivo	0.222361
	in vivo	0.214229
	in vivo	0.247871
	in vivo	0.204865
	in vivo	0.294867
	in vivo	0.257257
	in vivo	0.253363
	in vivo	0.249751
	in vivo	0.266728
	in vivo	0.210575
	in vivo	0.2644
	in vivo	0.142129
	in vivo	0.29271
	in vivo	0.271217
	in vivo	0.319213
	in vivo	0.475866
	in vivo	0.209988
	in vivo	0.221707
	in vivo	0.214258
	in vivo	0.271496
	in vivo	0.238642
	in vivo	0.22267
	in vivo	0.220379
	in vivo	0.242598
	in vivo	0.240104
	in vivo	0.237551
	in vivo	0.266581
	in vivo	0.330021
	in vivo	0.249144
	in vivo	0.264358
	in vivo	0.302385
	in vivo	0.30765
	in vivo	0.328678
	in vivo	0.355886
	in vivo	0.289916
	in vivo	0.211432
	in vivo	0.235817
	in vivo	0.291986
	in vivo	0.311602
	in vivo	0.261229
	in vivo	0.226292
	in vivo	0.226625
	in vivo	0.373973
	in vivo	0.184589
	in vivo	0.219247
	in vivo	0.256453
	in vivo	0.260249
	in vivo	0.30071
	in vivo	0.388735
	in vivo	0.279036
	in vivo	0.266698
	in vivo	0.288132
	in vivo	0.241171
	in vivo	0.250671
	in vivo	0.268004
	in vivo	0.311182
	in vivo	0.266842
	in vivo	0.338392
	in vivo	0.275828
	in vivo	0.25887
	in vivo	0.274227
	in vivo	0.286671
	in vivo	0.307474
	in vivo	0.241828
	in vivo	0.172845
	in vivo	0.229932
	in vivo	0.254437
	in vivo	0.35622
	in vivo	0.212255
	in vivo	0.39658
	in vivo	0.312564
	in vivo	0.198403
	in vivo	0.260526
	in vivo	0.218835
	in vivo	0.257518
	in vivo	0.264505
	in vivo	0.21982
	in vivo	0.26353
	in vivo	0.434432
	in vivo	0.286148
	in vivo	0.266835
	in vivo	0.228692
	in vivo	0.214447
	in vivo	0.250622
	in vivo	0.178507
	in vivo	0.215738
	in vivo	0.195798
	in vivo	0.353149
	in vivo	0.15514
	in vivo	0.368223
	in vivo	0.177162
	in vivo	0.269822
	in vivo	0.178131
	in vivo	0.370346
	in vivo	0.232171
	in vivo	0.212233
	in vivo	0.285686
	in vivo	0.249766
	in vivo	0.300984
	in vivo	0.252332
	in vivo	0.263603
	in vivo	0.231325
	in vivo	0.184106
	in vivo	0.324397
	in vivo	0.262013
	in vivo	0.258139
	in vivo	0.312072
	in vivo	0.218275
	in vivo	0.219523
	in vivo	0.299029
	in vivo	0.27007
	in vivo	0.26691
	in vivo	0.284803
	in vivo	0.241067
	in vivo	0.342437
	in vivo	0.218646
	in vivo	0.264187
	in vivo	0.279088
	in vivo	0.266195
	in vivo	0.162934
	in vivo	0.288177
	in vivo	0.200077
	in vivo	0.286287
	in vivo	0.267995
	in vivo	0.336005
	in vivo	0.250057
	in vivo	0.340923
	in vivo	0.248251
	in vivo	0.294567
	in vivo	0.319046
	in vivo	0.266816
	in vivo	0.304823
	in vivo	0.328311
	in vivo	0.226907
	in vivo	0.313548
	in vivo	0.301291
	in vivo	0.273651
	in vivo	0.268039
	in vivo	0.194889
	in vivo	0.187127
	in vivo	0.325781
	in vivo	0.256448
	in vivo	0.270143
	in vivo	0.248252
	in vivo	0.231212
	in vivo	0.249592
	in vivo	0.233762
	in vivo	0.306181
	in vivo	0.651115
	in vivo	0.242402
	in vivo	0.238325
	in vivo	0.240828
	in vivo	0.516454
	in vivo	0.290269
	in vivo	0.208362
	in vivo	0.171372
	in vivo	0.374488
	in vivo	0.207968
	in vivo	0.245591
	in vivo	0.140148
	in vivo	0.20693
	in vivo	0.228427
	in vivo	0.238534
	in vivo	0.638918
	in vivo	0.203088
	in vivo	0.217711
	in vivo	0.172865
	in vivo	0.125086
	in vivo	0.253376
	in vivo	0.178058
	in vivo	0.319896
	in vivo	0.199558
	in vivo	0.19904
	in vivo	0.244083
	in vivo	0.284404
	in vivo	0.267171
	in vivo	0.238505
	in vivo	0.195819
	in vivo	0.250705
	in vivo	0.285532
	in vivo	0.256921
	in vivo	0.202497
	in vivo	0.30776
	in vivo	0.126817
	in vivo	0.169805
	in vivo	0.218618
	in vivo	0.271884
	in vivo	0.344309
	in vivo	0.341468
	in vivo	0.126998
	in vivo	0.336096
	in vivo	0.327376
	in vivo	0.203099
	in vivo	0.190337
	in vivo	0.199327
	in vivo	0.129218
	in vivo	0.594006
	in vivo	0.324384
	in vivo	0.267802
	in vivo	0.277934
	in vivo	0.181086
	in vivo	0.303226
	in vivo	0.19777
	in vivo	0.243276
	in vivo	0.311268
	in vivo	0.339094
	in vivo	0.503807
	in vivo	0.204907
	in vivo	0.369512
	in vivo	0.269011
	in vivo	0.2038
	in vivo	0.275943
	in vivo	0.263644
	in vivo	0.222899
[truncated: 5,051 more rows]

## Sheet: Figure 6 a
Figure 6a		enrichment_fold_change	FDR	enriched_function	classification	gene_regulation	conditions
	invivo - invitro.fold_change_sig.Secreted Factors (toxins, enzymes, alginate)	2.51784	0.00136004	Secreted Factors (toxins, enzymes, alginate)	PseudoCAP	up	invivo - invitro
	invivo - invitro.fold_change_sig.Fatty acid and phospholipid metabolism	1.74957	0.00322362	Fatty acid and phospholipid metabolism	PseudoCAP	down	invivo - invitro
	invivo - invitro.fold_change_sig.oxidation-reduction process	1.55422	0.000332924	oxidation-reduction process	GO biological process	up	invivo - invitro
	invivo - invitro.fold_change_sig.cell surface receptor signaling pathway	5.03568	0.000332924	cell surface receptor signaling pathway	GO biological process	up	invivo - invitro
	invivo - invitro.fold_change_sig.siderophore transport	3.8467	0.000939438	siderophore transport	GO biological process	up	invivo - invitro
	invivo - invitro.fold_change_sig.protein secretion by the type III secretion system	3.29129	0.0126684	protein secretion by the type III secretion system	GO biological process	up	invivo - invitro
	invivo - invitro.fold_change_sig.negative regulation of protein secretion	4.1964	0.0361819	negative regulation of protein secretion	GO biological process	up	invivo - invitro
	invivo - invitro.fold_change_sig.lipopolysaccharide biosynthetic process	3.69185	2.29e-05	lipopolysaccharide biosynthetic process	GO biological process	down	invivo - invitro
	invivo - invitro.fold_change_sig.O antigen biosynthetic process	4.35033	5.31e-05	O antigen biosynthetic process	GO biological process	down	invivo - invitro
	invivo - invitro.fold_change_sig.microcin transport	6.35818	0.00976106	microcin transport	GO biological process	down	invivo - invitro
	invivo - invitro.fold_change_sig.oxidative phosphorylation	4.76864	0.0240274	oxidative phosphorylation	GO biological process	down	invivo - invitro
	invivo - invitro.fold_change_sig.isoprenoid catabolic process	5.29848	0.0305696	isoprenoid catabolic process	GO biological process	down	invivo - invitro
	invivo - invitro.fold_change_sig.oxoacid metabolic process	6.35818	0.0312229	oxoacid metabolic process	GO biological process	down	invivo - invitro
	invivo - invitro.fold_change_sig.propionate metabolic process	4.54156	0.0476885	propionate metabolic process	GO biological process	down	invivo - invitro
	invivo - invitro.fold_change_sig.fatty acid biosynthetic process	3.3661	0.0476885	fatty acid biosynthetic process	GO biological process	down	invivo - invitro
	invivo - invitro.fold_change_sig.cellular lipid metabolic process	2.59037	0.0476885	cellular lipid metabolic process	GO biological process	down	invivo - invitro
	invivo - invitro.fold_change_sig.ATP synthesis coupled electron transport	4.54156	0.0476885	ATP synthesis coupled electron transport	GO biological process	down	invivo - invitro

## Sheet: Suppl. Figure 2
Supplementary Figure 2	BR Pool (genome seq) in %	BR cDNA ( min of 20 reads) in %	reads			ULP Pool (genome seq) in %	ULP cDNA (min of 20 reads) in %	reads			ULC Pool (genome seq)v	ULC cDNA (min of 20 reads)v	reads			LLP Pool (genome seq)v	LLP cDNA (min of 20 reads) in %	reads		LLC Pool (genome seq) in %	LLC (min of 20 reads) in %	reads
	41	24	21			0	0	248			100	58	73			22.5	67	27		82	63	35
	59	29	153			0	4	23			95.5	5	60			78.65	28	50		24.5	3	32
	37.8	30	60			98	52	50			0	30	40			0	0	40		11	5	55
	35.1	59	174			98	92	72			0	38	21			21.5	96	90		80.8333	4	75
	37.5	62	66			0	0	43			100	0	26			21.5	96	28		0	0	52
	56.5	14	36			0	0	28			100	0	26			21.5	84	45		80.8333	74	66
	59	0	39			100	95	167			0	0	49			0	0	26		25	0	35
	56	0	39			0	3	40			0	8	120							80.8333	63	38
	8.5	0	206			0	0	31			0	0	21							80.8333	74	66
	35.1	34	351			0	0	31			86.5	46	124							0	0	30
	56.5	12	41			0	0	143			95.5	88	125							80.8333	77	22
	56.5	16	37			98	63	211			95.5	60	50							0	0	24
	15.5	0	57			0	5	56			0	0	23
	13.5	0	98			0	3	31			0	0	55
	0	0	263			0	0	25			95.5	38	65
	0	0	58			0	0	74			95.5	51	81
	16.5	0	23			0	0	67			8	0	35
	35.1	21	67			0	0	28			95.5	34	47
	11.5	0	62			0	0	253			77.8	0	37
	56.5	48	171			0	0	126			95.5	77	22
	56.5	20	83			0	0	22			95.5	44	39
	8.75	0	22			27.5	4	23			77.8	45	67
	56.5	33	21			98	81	145			0	25	32
	0	0	42			0	0	72
	17.5444	0	49			0	6	157
	0	0	92			0	2	55
	0	0	29			0	0	24
	35.1	4	23			0	0	46
	35.1	2	97			0	0	49
	23	0	53			0	0	33
	0	0	53			98	0	74
	56.5	4	25			0	0	111
	7.5	0	31			0	0	28
	10	0	66			0	0	28
	19.5	1	190			0	3	34
	56.5	21	266			0	0	344
	35.1	15	39			0	3	524
	56.5	25	246			98	50	113
	0	0	148			0	6	638
	56.5	27	79			45	27	22
	17.5444	0	46			0	0	127
	0	0	38			0	2	271
	8.75	0	38			1.5	5	22
	35.1	42	72			0	0	35
	55.8333	26	95			0	0	37
	0	0	48			0	0	47
	0	0	48			0	0	24
	8.75	0	31			0	0	90
	35.1	43	21			98	75	44
	55.8333	14	28			0	3	27
	55.8333	15	110			0	0	35
	0	0	23			0	0	27
	0	0	109			0	0	77
	21.5	25	134			0	0	29
						0	0	150
						0	3	29
						0	4	53
						0	0	303
						0	3	30
						100	56	180

## Sheet: Suppl. Figure 3a
Supplementary Figure 3a (Data need to be log2 transformed)		invitro_BR	invitro_ULP	invitro_ULC	invitro_LLP	invitro_LLC	invivo_BR	invivo_ULP	invivo_ULC	invivo_LLC
	PA0001,dnaA	625.398	547.322	583.733	606.296	561.708	411.606	440.098	434.193	404.672
	PA0002,dnaN	312.699	406.345	356.414	425.895	375.57	208.701	335.92	301.423	252.92
	PA0003,recF	765.906	807.714	545.847	643.492	688.545	361.363	333.794	362.426	342.847
	PA0004,gyrB	568.92	857.47	642.668	920.603	933.984	575.861	652.706	592.082	699.746
	PA0005,lptA	217.65	210.636	152.949	172.962	125.19	88.8913	76.5388	39.4721	89.9272
	PA0006	133.62	102.83	79.9827	44.6353	65.8895	63.7699	74.4127	61.0024	95.5476
	PA0007	26.1731	31.5125	28.0641	63.2333	46.1227	13.5269	17.0086	21.5302	11.2409
	PA0008,glyS	88.1619	172.489	119.272	146.925	115.307	44.4457	70.1606	53.8256	64.6352
	PA0009,glyQ	205.252	263.709	185.223	204.578	141.662	200.972	282.768	172.242	264.161
	PA0010,tag	48.2135	34.8296	40.6929	31.6167	24.7086	25.1215	72.2867	64.5907	59.0147
	PA0011	216.272	220.587	175.401	91.1304	128.485	247.35	244.499	226.068	382.19
	PA0012	20.6629	34.8296	19.6449	9.29902	11.5307	17.3918	21.2608	35.8837	44.9636
	PA0015	23.418	29.8539	30.8705	14.8784	24.7086	15.4594	10.6304	32.2954	28.1022
	PA0016,trkA	181.834	194.05	110.853	133.906	149.899	50.2429	74.4127	57.414	42.1534
	PA0017	63.3663	71.3177	64.5474	76.252	70.8312	25.1215	87.1692	39.4721	25.292
	PA0018,fmt	37.1933	31.5125	36.4833	22.3176	23.0613	21.2566	42.5216	28.707	42.1534
	PA0019,def	258.975	222.246	256.786	278.971	314.622	166.188	123.313	107.651	109.599
	PA0020	269.996	215.612	197.852	171.102	154.84	119.81	163.708	114.828	126.46
	PA0022	24.7955	31.5125	25.2577	16.7382	19.7669	15.4594	51.0259	46.6489	25.292
	PA0023,qor	85.4068	117.757	147.336	130.186	143.31	50.2429	53.152	53.8256	56.2045
	PA0024,hemF	267.241	275.319	223.11	172.962	153.193	160.391	146.699	132.77	151.752
	PA0025,aroE	35.8158	58.0493	71.5634	39.0559	46.1227	28.9863	19.1347	17.9419	22.4818
	PA0032	44.0809	49.7565	58.9346	48.3549	56.0061	28.9863	44.6476	57.414	16.8613
	PA0036,trpB	118.468	140.977	147.336	243.634	166.371	160.391	104.178	204.537	140.511
	PA0038	110.202	121.074	161.369	122.747	154.84	183.58	78.6649	236.833	210.767
	PA0039	362.29	396.394	520.589	347.783	347.567	100.486	80.791	129.181	87.1169
	PA0040	39.9483	14.927	21.0481	18.598	26.3558	13.5269	25.5129	14.3535	22.4818
	PA0041	77.1416	64.6835	95.4179	78.1118	79.0674	25.1215	44.6476	68.1791	42.1534
	PA0043	24.7955	23.2197	28.0641	35.3363	21.4141	7.72968	19.1347	35.8837	28.1022
	PA0044,exoT	30.3056	38.1467	50.5154	40.9157	59.3006	249.282	133.943	78.9442	132.081
	PA0045	103.315	82.9275	71.5634	68.8127	56.0061	46.3781	174.338	86.121	75.8761
	PA0047	35.8158	24.8783	25.2577	20.4578	23.0613	11.5945	27.639	25.1186	22.4818
	PA0049	34.4382	210.636	72.9666	184.121	113.659	5.79726	57.4041	25.1186	8.43067
	PA0053	61.9888	34.8296	46.3057	61.3735	69.184	21.2566	8.50431	21.5302	11.2409
	PA0055	70.254	97.8545	61.741	132.046	72.4785	42.5132	61.6563	43.0605	30.9125
	PA0059,osmC	30.3056	38.1467	53.3218	59.5137	42.8282	285.998	163.708	154.3	202.336
	PA0060	45.4585	26.5368	36.4833	35.3363	26.3558	119.81	46.7737	86.121	92.7374
	PA0061	12.3978	9.9513	15.4352	5.57941	9.88343	25.1215	6.37823	10.7651	11.2409
	PA0062	12.3978	16.5855	18.2417	11.1588	11.5307	52.1753	25.5129	14.3535	22.4818
	PA0063	79.8967	53.0736	74.3698	35.3363	92.2453	52.1753	38.2694	53.8256	50.584
	PA0064	63.3663	41.4638	70.1602	33.4765	65.8895	34.7836	10.6304	25.1186	22.4818
	PA0065	45.4585	61.3664	77.1762	48.3549	49.4171	5.79726	17.0086	21.5302	16.8613
	PA0066	33.0607	58.0493	56.1282	44.6353	62.595	15.4594	19.1347	28.707	14.0511
	PA0067,prlC	436.677	562.249	589.346	703.006	808.794	568.132	374.19	484.431	592.957
	PA0068	30.3056	26.5368	39.2897	52.0745	59.3006	57.9726	23.3869	46.6489	42.1534
	PA0070,tagQ1	533.104	658.444	848.939	570.96	1026.23	86.9589	140.321	64.5907	56.2045
	PA0071,tagR1	498.666	580.493	537.427	688.127	718.196	150.729	250.877	168.654	199.526
	PA0073,tagT1	26.1731	14.927	33.6769	11.1588	19.7669	19.3242	10.6304	50.2372	56.2045
	PA0074,ppkA	205.252	248.783	305.899	256.653	304.739	108.216	142.447	355.249	429.964
	PA0077,tssM1	243.823	233.856	328.35	271.531	298.15	44.4457	53.152	46.6489	42.1534
	PA0079,tssK1	97.8046	101.172	129.095	66.9529	116.954	214.499	123.313	265.54	795.293
	PA0081,fha1	187.344	174.148	181.013	163.663	176.254	104.351	104.178	75.3559	89.9272
	PA0082,tssA1	393.973	298.539	350.801	217.597	339.331	92.7562	123.313	82.5326	67.4454
	PA0083,tssB1	315.454	401.369	370.446	407.297	497.466	48.3105	229.616	50.2372	75.8761
	PA0084,tssC1	785.192	890.641	927.518	1140.06	1382.03	133.337	384.82	129.181	101.168
	PA0085,hcp1	354.025	316.783	426.574	219.457	528.763	46.3781	70.1606	35.8837	22.4818
	PA0086,tagJ1	75.7641	34.8296	51.9186	11.1588	67.5367	11.5945	21.2608	14.3535	16.8613
	PA0090,clpV1	276.883	286.929	324.14	251.074	423.34	34.7836	89.2953	64.5907	39.3431
	PA0091,vgrG1	219.027	197.367	270.818	172.962	316.27	28.9863	42.5216	21.5302	14.0511
	PA0093	74.3866	43.1223	63.1442	55.7941	56.0061	23.189	29.7651	43.0605	25.292
	PA0095	209.384	248.783	263.802	282.69	347.567	173.918	150.952	68.1791	75.8761
	PA0097	30.3056	24.8783	35.0801	26.0373	34.592	5.79726	6.37823	10.7651	11.2409
	PA0101	27.5506	19.9026	25.2577	26.0373	18.1196	27.0539	21.2608	21.5302	30.9125
	PA0102	314.077	248.783	286.254	143.205	243.791	73.432	85.0431	100.474	98.3578
	PA0103	13.7753	6.6342	12.6288	7.43922	18.1196	17.3918	12.7565	25.1186	16.8613
	PA0104	22.0405	14.927	11.2256	20.4578	16.4724	15.4594	12.7565	32.2954	11.2409
	PA0105,coxB	38.5708	61.3664	60.3378	83.6912	90.5981	92.7562	59.5302	118.416	53.3943
	PA0106,coxA	11.0202	14.927	15.4352	22.3176	28.003	11.5945	6.37823	10.7651	8.43067
	PA0109	5.51012	6.6342	19.6449	16.7382	13.1779	23.189	8.50431	21.5302	14.0511
	PA0114,senC	37.1933	33.171	32.2737	33.4765	41.1809	69.5671	80.791	75.3559	92.7374
	PA0115	49.591	63.0249	40.6929	29.7569	26.3558	28.9863	42.5216	32.2954	28.1022
	PA0116	30.3056	36.4881	51.9186	29.7569	42.8282	32.8511	29.7651	28.707	16.8613
	PA0117	27.5506	19.9026	32.2737	44.6353	42.8282	83.0941	40.3955	57.414	50.584
	PA0118	17.9079	16.5855	42.0961	52.0745	31.2975	30.9187	14.8825	14.3535	19.6716
	PA0119	41.3259	24.8783	37.8865	39.0559	57.6533	38.6484	19.1347	17.9419	33.7227
	PA0121	15.1528	13.2684	21.0481	20.4578	16.4724	15.4594	21.2608	17.9419	11.2409
	PA0122,rahU	35.8158	41.4638	49.1122	85.551	87.3036	28.9863	12.7565	28.707	33.7227
	PA0125	37.1933	41.4638	36.4833	29.7569	11.5307	96.621	36.1433	28.707	56.2045
	PA0126	53.7236	56.3907	50.5154	26.0373	41.1809	11.5945	19.1347	14.3535	25.292
	PA0128	281.016	232.197	127.692	89.2706	118.601	253.147	131.817	143.535	179.854
	PA0129,bauD	11.0202	28.1954	14.032	27.8971	23.0613	5.79726	8.50431	25.1186	19.6716
	PA0130,bauC	107.447	184.099	127.692	857.37	301.445	461.848	259.382	800.207	713.797
	PA0131,bauB	52.3461	64.6835	43.4993	178.541	90.5981	206.769	140.321	344.484	342.847
	PA0132,bauA	22.0405	38.1467	25.2577	197.139	56.0061	135.269	70.1606	297.835	269.782
	PA0133,bauR	30.3056	23.2197	32.2737	29.7569	19.7669	25.1215	12.7565	14.3535	22.4818
	PA0134	30.3056	33.171	37.8865	46.4951	28.003	119.81	61.6563	114.828	73.0658
	PA0139,ahpC	610.245	852.495	623.023	1445.07	1227.19	5459.09	2451.37	4740.24	5502.42
	PA0140,ahpF	71.6315	56.3907	72.9666	94.85	90.5981	1582.65	699.48	1288.23	1750.77
	PA0141	68.8765	242.148	245.561	321.746	250.38	541.078	140.321	183.007	413.103
	PA0142	13.7753	16.5855	5.61282	11.1588	11.5307	17.3918	21.2608	25.1186	14.0511
	PA0143,nuh	11.0202	26.5368	18.2417	16.7382	13.1779	7.72968	8.50431	17.9419	11.2409
	PA0145	19.2854	19.9026	23.8545	5.57941	21.4141	30.9187	23.3869	28.707	47.7738
	PA0147	19.2854	18.2441	16.8385	22.3176	19.7669	13.5269	12.7565	25.1186	11.2409
	PA0148	39.9483	33.171	35.0801	33.4765	24.7086	52.1753	51.0259	50.2372	59.0147
	PA0149	22.0405	4.97565	11.2256	7.43922	6.58895	57.9726	80.791	28.707	44.9636
	PA0150	13.7753	6.6342	5.61282	7.43922	6.58895	36.716	51.0259	21.5302	28.1022
	PA0151	6.88765	18.2441	15.4352	13.0186	28.003	54.1078	146.699	61.0024	56.2045
	PA0155,pcaR	45.4585	48.098	33.6769	18.598	34.592	28.9863	19.1347	21.5302	19.6716
	PA0156,triA	49.591	48.098	64.5474	44.6353	28.003	96.621	55.278	89.7094	92.7374
	PA0157,triB	28.9281	39.8052	23.8545	52.0745	29.6503	40.5808	31.8912	39.4721	33.7227
	PA0158,triC	111.58	114.44	148.74	165.523	130.132	92.7562	65.9084	111.24	78.6863
	PA0159	38.5708	34.8296	51.9186	35.3363	32.9448	17.3918	12.7565	14.3535	28.1022
	PA0163	24.7955	24.8783	14.032	5.57941	21.4141	7.72968	8.50431	10.7651	14.0511
	PA0164	24.7955	38.1467	32.2737	27.8971	28.003	34.7836	55.278	53.8256	25.292
	PA0167	217.65	165.855	159.965	202.719	120.248	21.2566	63.7823	39.4721	42.1534
	PA0171	300.301	300.198	301.689	226.896	210.846	36.716	112.682	89.7094	47.7738
	PA0172,siaA	279.638	283.612	266.609	262.232	156.488	56.0402	112.682	139.947	106.789
	PA0176,aer2	9.6427	18.2441	21.0481	24.1774	37.8865	15.4594	6.37823	10.7651	11.2409
	PA0180,cttP	16.5303	18.2441	26.6609	18.598	21.4141	11.5945	8.50431	17.9419	44.9636
	PA0181	16.5303	9.9513	23.8545	20.4578	16.4724	13.5269	10.6304	14.3535	8.43067
	PA0195,pntAA	15.1528	64.6835	40.6929	26.0373	36.2392	115.945	51.0259	46.6489	47.7738
	PA0196,pntB	11.0202	11.6099	9.82243	13.0186	4.94171	25.1215	34.0173	17.9419	8.43067
	PA0200	49.591	72.9762	106.644	161.803	196.021	2168.18	1014.14	1220.05	1865.99
	PA0201	34.4382	69.6591	112.256	89.2706	133.426	171.985	89.2953	150.712	126.46
	PA0208,mdcA	11.0202	4.97565	16.8385	13.0186	13.1779	193.242	116.934	305.012	165.803
	PA0216	4.13259	4.97565	15.4352	5.57941	4.94171	7.72968	12.7565	17.9419	14.0511
	PA0217	24.7955	29.8539	15.4352	14.8784	13.1779	11.5945	17.0086	35.8837	16.8613
	PA0218	15.1528	11.6099	15.4352	11.1588	21.4141	11.5945	12.7565	10.7651	14.0511
	PA0219	8.26517	6.6342	5.61282	11.1588	8.23619	36.716	34.0173	57.414	30.9125
	PA0223	46.836	28.1954	28.0641	42.7755	54.3588	21.2566	23.3869	14.3535	42.1534
	PA0225	49.591	51.4151	42.0961	22.3176	31.2975	19.3242	17.0086	35.8837	36.5329
	PA0226	8.26517	112.781	18.2417	85.551	8.23619	85.0265	459.233	441.37	385.001
	PA0227	37.1933	121.074	42.0961	113.448	41.1809	32.8511	82.9171	125.593	95.5476
	PA0228,pcaF	52.3461	121.074	50.5154	117.168	39.5337	63.7699	148.825	215.302	98.3578
	PA0229,pcaT	30.3056	56.3907	40.6929	65.0931	42.8282	57.9726	70.1606	93.2977	73.0658
	PA0230,pcaB	28.9281	58.0493	56.1282	40.9157	59.3006	54.1078	70.1606	53.8256	73.0658
	PA0231,pcaD	31.6832	29.8539	51.9186	31.6167	29.6503	13.5269	10.6304	10.7651	28.1022
	PA0232,pcaC	11.0202	46.4394	16.8385	52.0745	46.1227	38.6484	63.7823	53.8256	56.2045
	PA0242	5.51012	13.2684	8.41923	7.43922	11.5307	15.4594	12.7565	10.7651	14.0511
	PA0246	26.1731	31.5125	30.8705	33.4765	23.0613	21.2566	17.0086	14.3535	25.292
	PA0249	11.0202	19.9026	21.0481	20.4578	6.58895	52.1753	57.4041	96.8861	73.0658
	PA0250	37.1933	41.4638	54.725	57.6539	69.184	177.783	74.4127	136.358	98.3578
	PA0254	112.957	79.6104	109.45	102.289	90.5981	75.3644	68.0345	71.7675	50.584
	PA0255	81.2742	66.342	103.837	66.9529	56.0061	67.6347	59.5302	86.121	59.0147
	PA0256	45.4585	51.4151	63.1442	79.9716	57.6533	86.9589	46.7737	89.7094	59.0147
	PA0257	57.8562	68.0006	61.741	74.3922	69.184	57.9726	53.152	104.063	64.6352
	PA0258	44.0809	46.4394	65.9506	40.9157	87.3036	57.9726	19.1347	46.6489	11.2409
	PA0259	106.07	106.147	169.788	135.766	197.669	34.7836	74.4127	53.8256	67.4454
	PA0260	118.468	142.635	186.626	230.616	224.024	56.0402	72.2867	107.651	73.0658
	PA0262	106.07	99.513	144.53	143.205	182.843	44.4457	59.5302	68.1791	59.0147
	PA0265,gabD	132.243	208.977	231.529	329.185	459.579	233.823	227.49	244.009	196.716
	PA0266,gabT	181.834	227.221	276.431	323.606	601.242	305.322	348.677	383.956	311.935
	PA0267	26.1731	24.8783	11.2256	13.0186	16.4724	15.4594	25.5129	17.9419	28.1022
	PA0271	15.1528	16.5855	11.2256	26.0373	16.4724	30.9187	12.7565	14.3535	14.0511
	PA0275	38.5708	46.4394	23.8545	22.3176	21.4141	44.4457	23.3869	25.1186	30.9125
	PA0276	12.3978	8.29275	9.82243	11.1588	24.7086	380.687	72.2867	218.891	356.898
	PA0277	31.6832	26.5368	23.8545	13.0186	13.1779	13.5269	17.0086	17.9419	14.0511
	PA0279	15.1528	8.29275	22.4513	7.43922	11.5307	25.1215	6.37823	14.3535	11.2409
	PA0280,cysA	38.5708	74.6348	103.837	102.289	74.1257	38.6484	85.0431	28.707	44.9636
	PA0281,cysW	48.2135	82.9275	88.4019	113.448	115.307	50.2429	193.473	89.7094	84.3067
	PA0282,cysT	48.2135	64.6835	77.1762	83.6912	79.0674	36.716	78.6649	43.0605	44.9636
	PA0283,sbp	154.283	232.197	185.223	169.242	245.438	345.903	731.371	563.375	345.658
	PA0284	213.517	356.588	204.868	197.139	413.457	245.417	403.955	358.837	275.402
	PA0285	97.8046	77.9519	77.1762	74.3922	64.2423	85.0265	68.0345	43.0605	98.3578
	PA0286,desA	491.778	492.589	450.429	444.493	375.57	363.295	793.027	563.375	623.87
	PA0290	74.3866	72.9762	108.047	152.504	93.8926	166.188	189.221	118.416	115.219
	PA0291,oprE	92.2944	290.246	193.642	375.68	321.211	284.066	318.912	183.007	205.146
	PA0292,aguA	179.079	169.172	115.063	165.523	200.963	86.9589	91.4214	89.7094	134.891
	PA0293,aguB	84.0293	76.2933	61.741	42.7755	105.423	73.432	76.5388	86.121	56.2045
	PA0295	30.3056	48.098	26.6609	35.3363	54.3588	52.1753	21.2608	25.1186	22.4818
	PA0296,spuI	238.313	315.125	300.286	446.353	500.76	98.5534	78.6649	129.181	154.562
	PA0297,spuA	147.396	213.953	280.641	329.185	415.104	65.7023	53.152	107.651	78.6863
	PA0298,spuB	307.189	441.174	481.299	1073.11	856.564	336.241	274.264	409.075	289.453
	PA0299,spuC	290.659	558.931	587.943	1545.5	1121.77	583.591	625.067	850.445	629.49
	PA0300,spuD	520.706	986.837	645.474	1471.1	1250.25	369.092	391.198	437.782	331.606
	PA0301,spuE	108.825	155.904	138.917	217.597	224.024	75.3644	68.0345	64.5907	95.5476
	PA0302,spuF	133.62	235.514	181.013	327.325	293.208	54.1078	97.7996	71.7675	59.0147
	PA0304,spuH	106.07	137.66	122.079	247.354	168.018	81.1617	63.7823	82.5326	101.168
	PA0305,hacB	24.7955	28.1954	15.4352	46.4951	47.7699	42.5132	27.639	32.2954	30.9125
	PA0308	64.7439	92.8788	94.0147	83.6912	62.595	36.716	53.152	46.6489	70.2556
	PA0309	64.7439	49.7565	23.8545	22.3176	26.3558	83.0941	55.278	39.4721	33.7227
	PA0310	16.5303	13.2684	11.2256	11.1588	4.94171	21.2566	25.5129	17.9419	16.8613
	PA0312	56.4787	76.2933	61.741	53.9343	56.0061	27.0539	61.6563	32.2954	22.4818
	PA0314	48.2135	59.7078	36.4833	27.8971	26.3558	23.189	31.8912	28.707	22.4818
	PA0315	282.393	172.489	171.191	137.625	219.083	152.661	216.86	226.068	224.818
	PA0316,serA	312.699	449.467	369.043	306.868	289.914	550.74	642.076	545.433	455.256
	PA0317	216.272	177.465	231.529	197.139	151.546	160.391	199.851	265.54	191.095
	PA0318	37.1933	48.098	49.1122	46.4951	44.4754	34.7836	38.2694	35.8837	44.9636
	PA0319	103.315	91.2203	64.5474	74.3922	59.3006	38.6484	127.565	78.9442	50.584
	PA0320	13.7753	16.5855	70.1602	29.7569	16.4724	98.5534	244.499	107.651	84.3067
	PA0327	27.5506	16.5855	28.0641	22.3176	29.6503	40.5808	76.5388	39.4721	16.8613
	PA0328	9.6427	13.2684	5.61282	7.43922	8.23619	32.8511	8.50431	21.5302	14.0511
	PA0329	44.0809	51.4151	71.5634	59.5137	54.3588	63.7699	59.5302	39.4721	47.7738
	PA0330,rpiA	78.5192	74.6348	51.9186	65.0931	56.0061	123.675	97.7996	89.7094	120.84
	PA0331,ilvA1	287.904	255.417	297.479	267.812	182.843	177.783	250.877	229.656	224.818
	PA0332	71.6315	31.5125	92.6115	44.6353	60.9478	102.418	51.0259	53.8256	67.4454
	PA0335	52.3461	58.0493	60.3378	40.9157	72.4785	54.1078	70.1606	64.5907	47.7738
	PA0336,ygdP	764.529	661.762	722.65	784.837	701.723	421.268	289.147	258.363	266.971
	PA0337,ptsP	770.039	726.445	962.598	1158.66	1067.41	579.726	531.52	430.605	573.286
	PA0338	52.3461	46.4394	58.9346	52.0745	32.9448	44.4457	93.5474	50.2372	44.9636
	PA0339	44.0809	38.1467	42.0961	42.7755	54.3588	54.1078	42.5216	39.4721	42.1534
	PA0340	64.7439	54.7322	58.9346	57.6539	29.6503	17.3918	53.152	17.9419	36.5329
	PA0341,lgt	44.0809	48.098	53.3218	42.7755	14.8251	7.72968	34.0173	35.8837	36.5329
	PA0342,thyA	132.243	155.904	106.644	70.6725	75.7729	92.7562	123.313	61.0024	87.1169
	PA0343	26.1731	28.1954	30.8705	22.3176	32.9448	19.3242	25.5129	28.707	19.6716
	PA0344	11.0202	9.9513	15.4352	11.1588	14.8251	21.2566	10.6304	17.9419	22.4818
	PA0346	55.1012	68.0006	57.5314	91.1304	62.595	44.4457	61.6563	53.8256	28.1022
	PA0350,folA	70.254	72.9762	56.1282	55.7941	65.8895	50.2429	68.0345	39.4721	39.3431
	PA0351	55.1012	18.2441	39.2897	37.1961	39.5337	36.716	25.5129	14.3535	39.3431
	PA0353,ilvD	274.128	276.978	275.028	381.26	311.328	284.066	204.104	276.305	224.818
	PA0354	78.5192	34.8296	53.3218	37.1961	28.003	71.4996	89.2953	75.3559	106.789
	PA0355,pfpI	26.1731	4.97565	21.0481	16.7382	18.1196	199.039	40.3955	183.007	109.599
	PA0356	89.5394	77.9519	57.5314	55.7941	42.8282	54.1078	61.6563	32.2954	61.8249
	PA0357,mutM	409.126	359.905	325.543	228.756	184.491	121.742	216.86	139.947	179.854
	PA0358	61.9888	51.4151	46.3057	39.0559	26.3558	67.6347	55.278	35.8837	30.9125
	PA0359	16.5303	18.2441	19.6449	9.29902	23.0613	19.3242	12.7565	32.2954	28.1022
	PA0360	181.834	131.025	137.514	135.766	153.193	112.08	116.934	136.358	84.3067
	PA0361	81.2742	71.3177	74.3698	81.8314	84.0091	83.0941	76.5388	136.358	123.65
	PA0362,fdx1	67.4989	68.0006	47.709	18.598	24.7086	54.1078	25.5129	28.707	47.7738
	PA0363,coaD	112.957	89.5617	64.5474	22.3176	23.0613	15.4594	36.1433	25.1186	39.3431
	PA0364	130.865	86.2446	109.45	184.121	237.202	38.6484	51.0259	89.7094	75.8761
	PA0365	85.4068	66.342	92.6115	156.224	194.374	125.607	127.565	200.949	177.044
	PA0366	198.364	155.904	211.884	394.278	446.401	359.43	221.112	401.898	438.395
	PA0367	227.292	157.562	154.352	230.616	260.264	345.903	257.255	484.431	472.118
	PA0368	52.3461	43.1223	42.0961	72.5323	62.595	28.9863	38.2694	46.6489	50.584
	PA0370	56.4787	71.3177	65.9506	53.9343	52.7116	15.4594	21.2608	25.1186	25.292
	PA0371	50.9686	59.7078	70.1602	83.6912	64.2423	57.9726	63.7823	35.8837	61.8249
	PA0372	70.254	86.2446	51.9186	65.0931	67.5367	131.405	138.195	93.2977	98.3578
	PA0373,ftsY	549.634	548.98	600.571	535.624	443.107	541.078	486.872	631.554	559.235
	PA0374,ftsE	236.935	237.173	255.383	347.783	311.328	226.093	231.743	222.479	233.249
	PA0375,ftsX	137.753	162.538	204.868	135.766	148.251	199.039	165.834	154.3	146.132
	PA0376,rpoH	2000.17	1491.04	1481.78	883.407	1016.35	3882.23	1826.3	2705.63	2838.33
	PA0377	12.3978	26.5368	16.8385	20.4578	21.4141	56.0402	57.4041	53.8256	61.8249
	PA0380	28.9281	9.9513	21.0481	9.29902	6.58895	5.79726	14.8825	14.3535	8.43067
	PA0381,thiG	92.2944	84.5861	70.1602	31.6167	37.8865	36.716	53.152	39.4721	53.3943
	PA0382,micA	49.591	44.7809	39.2897	29.7569	26.3558	34.7836	70.1606	32.2954	50.584
	PA0386	23.418	16.5855	15.4352	11.1588	14.8251	15.4594	19.1347	17.9419	22.4818
	PA0387	46.836	46.4394	70.1602	46.4951	70.8312	71.4996	40.3955	57.414	67.4454
	PA0388	168.059	182.441	158.562	176.681	146.604	148.796	59.5302	89.7094	171.424
	PA0389	128.11	202.343	207.674	195.279	112.012	28.9863	44.6476	46.6489	39.3431
	PA0390,metX	152.906	169.172	103.837	76.252	54.3588	15.4594	93.5474	39.4721	33.7227
	PA0391	37.1933	64.6835	54.725	70.6725	56.0061	34.7836	44.6476	61.0024	39.3431
	PA0392	55.1012	64.6835	106.644	87.4108	102.129	19.3242	23.3869	21.5302	22.4818
	PA0393,proC	78.5192	106.147	169.788	137.625	191.08	52.1753	17.0086	50.2372	47.7738
	PA0394	225.915	306.832	308.705	345.924	352.509	299.525	265.76	269.128	278.212
	PA0395,pilT	136.375	165.855	130.498	111.588	80.7146	75.3644	95.6735	71.7675	70.2556
	PA0396,pilU	38.5708	33.171	58.9346	39.0559	34.592	34.7836	38.2694	17.9419	11.2409
	PA0397	31.6832	43.1223	40.6929	40.9157	52.7116	34.7836	27.639	43.0605	33.7227
	PA0399	27.5506	59.7078	74.3698	102.289	95.5398	54.1078	140.321	68.1791	70.2556
	PA0400	59.2338	84.5861	98.2243	104.149	123.543	63.7699	176.464	50.2372	53.3943
	PA0401	70.254	89.5617	96.8211	104.149	105.423	100.486	59.5302	43.0605	67.4454
	PA0402,pyrB	146.018	202.343	151.546	198.999	219.083	218.363	131.817	107.651	177.044
	PA0404	20.6629	36.4881	32.2737	48.3549	52.7116	30.9187	31.8912	21.5302	33.7227
	PA0405	106.07	149.27	116.466	92.9902	69.184	175.85	174.338	143.535	174.234
	PA0406,tonB3	17.9079	11.6099	18.2417	27.8971	21.4141	21.2566	29.7651	50.2372	42.1534
	PA0407,gshB	143.263	131.025	130.498	262.232	187.785	141.067	99.9257	114.828	118.029
	PA0408,pilG	292.036	369.857	206.271	524.465	344.273	200.972	95.6735	93.2977	109.599
	PA0409,pilH	140.508	101.172	99.6275	74.3922	79.0674	121.742	102.052	107.651	101.168
	PA0411,pilJ	300.301	505.858	436.397	786.697	505.702	289.863	242.373	161.477	247.3
	PA0412,pilK	37.1933	61.3664	43.4993	44.6353	47.7699	25.1215	25.5129	21.5302	30.9125
	PA0413,chpA	454.585	726.445	690.377	710.445	589.711	457.984	399.703	416.251	449.636
	PA0414,chpB	63.3663	48.098	54.725	74.3922	51.0644	19.3242	29.7651	21.5302	16.8613
	PA0418	74.3866	53.0736	94.0147	59.5137	64.2423	30.9187	40.3955	39.4721	42.1534
	PA0419	26.1731	33.171	29.4673	24.1774	36.2392	11.5945	25.5129	14.3535	16.8613
	PA0420,bioA	436.677	547.322	406.929	479.829	400.279	92.7562	91.4214	125.593	109.599
	PA0421	49.591	34.8296	39.2897	33.4765	60.9478	63.7699	57.4041	39.4721	36.5329
	PA0422	783.814	1041.57	752.118	1751.94	1278.26	229.958	397.577	466.489	385.001
	PA0423,pasP	794.834	955.325	847.535	911.304	1324.38	166.188	218.986	154.3	143.321
	PA0424,mexR	56.4787	48.098	36.4833	20.4578	47.7699	137.202	44.6476	93.2977	106.789
	PA0425,mexA	347.137	303.515	245.561	165.523	215.788	303.39	274.264	344.484	309.125
	PA0426,mexB	315.454	563.907	550.056	159.943	308.033	282.133	310.407	183.007	137.701
	PA0427,oprM	279.638	502.541	481.299	87.4108	284.972	417.403	280.642	218.891	244.489
	PA0428	541.369	500.882	477.09	554.222	423.34	575.861	652.706	448.547	618.249
	PA0429	132.243	101.172	112.256	63.2333	64.2423	142.999	163.708	157.888	106.789
	PA0430,metF	31.6832	59.7078	21.0481	70.6725	51.0644	44.4457	63.7823	32.2954	59.0147
	PA0431	55.1012	49.7565	35.0801	48.3549	44.4754	226.093	221.112	125.593	230.438
	PA0432,sahH	590.96	515.809	378.865	517.025	454.638	1018.39	788.775	635.142	640.731
	PA0434	22.0405	6.6342	18.2417	5.57941	18.1196	28.9863	36.1433	17.9419	11.2409
	PA0436	254.843	223.904	185.223	301.288	270.147	158.458	157.33	150.712	182.665
	PA0441,dht	9.6427	26.5368	28.0641	22.3176	32.9448	67.6347	48.8998	89.7094	67.4454
	PA0443	8.26517	9.9513	15.4352	7.43922	18.1196	40.5808	48.8998	89.7094	92.7374
	PA0444	15.1528	23.2197	15.4352	20.4578	28.003	40.5808	14.8825	28.707	16.8613
	PA0446	103.315	63.0249	152.949	119.027	148.251	67.6347	85.0431	261.951	123.65
	PA0447,gcdH	343.005	235.514	426.574	570.96	734.668	635.766	1031.15	1941.31	885.221
	PA0448	56.4787	61.3664	61.741	35.3363	64.2423	127.54	48.8998	96.8861	70.2556
	PA0449	268.618	718.152	513.573	736.482	756.082	852.197	391.198	742.793	446.826
	PA0451	12.3978	11.6099	18.2417	14.8784	19.7669	46.3781	17.0086	14.3535	22.4818
	PA0452	6.88765	4.97565	5.61282	13.0186	4.94171	21.2566	14.8825	17.9419	28.1022
	PA0454	137.753	149.27	157.159	154.364	105.423	73.432	72.2867	89.7094	59.0147
	PA0455,dbpA	49.591	92.8788	65.9506	55.7941	77.4202	96.621	72.2867	125.593	191.095
	PA0456	449.074	268.685	325.543	133.906	258.616	247.35	265.76	279.893	272.592
	PA0457.1	16.5303	34.8296	39.2897	22.3176	26.3558	32.8511	25.5129	39.4721	33.7227
	PA0458	30.3056	44.7809	32.2737	40.9157	41.1809	13.5269	12.7565	25.1186	28.1022
	PA0459	42.7034	199.026	178.207	466.811	331.095	705.333	193.473	258.363	295.074
	PA0460	68.8765	91.2203	171.191	139.485	110.365	289.863	85.0431	147.123	213.577
	PA0461	190.099	137.66	207.674	156.224	110.365	65.7023	57.4041	93.2977	67.4454
	PA0462	88.1619	109.464	133.304	104.149	113.659	691.806	318.912	444.958	362.519
	PA0463,creB	74.3866	39.8052	60.3378	31.6167	42.8282	65.7023	51.0259	28.707	56.2045
	PA0464,creC	122.6	121.074	143.127	161.803	115.307	106.283	89.2953	114.828	75.8761
	PA0465,creD	12.3978	31.5125	28.0641	13.0186	9.88343	54.1078	148.825	104.063	84.3067
	PA0467	16.5303	18.2441	22.4513	14.8784	32.9448	23.189	19.1347	25.1186	30.9125
	PA0468	22.0405	23.2197	16.8385	20.4578	18.1196	23.189	21.2608	28.707	33.7227
	PA0469	45.4585	51.4151	68.757	44.6353	82.3619	71.4996	78.6649	75.3559	70.2556
	PA0470	52.3461	76.2933	72.9666	85.551	100.482	191.31	631.445	233.244	177.044
	PA0473	139.13	104.489	168.385	145.065	196.021	83.0941	65.9084	68.1791	67.4454
	PA0478	5.51012	28.1954	12.6288	22.3176	23.0613	19.3242	23.3869	28.707	16.8613
	PA0481	39.9483	38.1467	18.2417	35.3363	19.7669	40.5808	42.5216	43.0605	33.7227
	PA0482,glcB	382.953	645.176	370.446	582.119	792.321	1012.59	633.571	742.793	727.848
	PA0483	15.1528	13.2684	26.6609	26.0373	21.4141	19.3242	29.7651	14.3535	16.8613
	PA0484	16.5303	19.9026	29.4673	33.4765	24.7086	56.0402	34.0173	43.0605	53.3943
	PA0486	39.9483	39.8052	50.5154	27.8971	32.9448	71.4996	55.278	71.7675	89.9272
	PA0487	33.0607	24.8783	23.8545	9.29902	23.0613	36.716	12.7565	21.5302	39.3431
	PA0494	9.6427	6.6342	16.8385	5.57941	9.88343	61.8374	17.0086	46.6489	19.6716
	PA0500,bioB	599.225	633.566	533.218	585.838	912.57	602.915	767.514	678.203	573.286
	PA0501,bioF	59.2338	69.6591	47.709	29.7569	103.776	57.9726	59.5302	57.414	73.0658
	PA0502	56.4787	38.1467	30.8705	13.0186	57.6533	17.3918	25.5129	25.1186	30.9125
	PA0503	128.11	72.9762	74.3698	57.6539	204.257	17.3918	27.639	10.7651	19.6716
	PA0505	6.88765	13.2684	16.8385	24.1774	11.5307	102.418	68.0345	183.007	162.993
	PA0506	23.418	46.4394	43.4993	98.5696	41.1809	282.133	223.238	233.244	205.146
	PA0507	19.2854	9.9513	25.2577	26.0373	19.7669	42.5132	10.6304	17.9419	33.7227
	PA0508	49.591	69.6591	46.3057	65.0931	79.0674	299.525	140.321	157.888	165.803
	PA0509,nirN	15.1528	66.342	56.1282	98.5696	36.2392	21.2566	6.37823	10.7651	16.8613
	PA0519,nirS	112.957	306.832	220.303	561.661	438.165	318.849	80.791	132.77	129.27
	PA0527,dnr	104.692	144.294	109.45	81.8314	100.482	222.228	40.3955	39.4721	73.0658
	PA0527.1,rsmY	1789.41	5327.26	2799.39	9537.07	9152.05	423.2	612.311	509.549	328.796
	PA0529	15.1528	18.2441	9.82243	16.7382	24.7086	54.1078	12.7565	28.707	30.9125
	PA0530	11.0202	14.927	19.6449	14.8784	8.23619	40.5808	12.7565	10.7651	14.0511
	PA0532	9.6427	11.6099	8.41923	7.43922	6.58895	25.1215	21.2608	39.4721	22.4818
	PA0533	70.254	54.7322	51.9186	100.429	77.4202	48.3105	40.3955	39.4721	28.1022
	PA0534,pauB1	30.3056	23.2197	50.5154	33.4765	28.003	127.54	68.0345	122.005	101.168
	PA0535	13.7753	8.29275	11.2256	13.0186	8.23619	36.716	17.0086	39.4721	30.9125
	PA0536	28.9281	39.8052	56.1282	52.0745	42.8282	297.593	240.247	749.97	604.198
	PA0537	121.223	147.611	130.498	113.448	120.248	423.2	523.015	398.31	441.205
	PA0538,dsbB	151.528	82.9275	79.9827	40.9157	62.595	187.445	361.433	272.716	252.92
	PA0541	50.9686	72.9762	42.0961	44.6353	29.6503	30.9187	53.152	50.2372	42.1534
	PA0542	253.465	308.49	232.932	318.026	219.083	521.753	289.147	348.072	365.329
	PA0544	34.4382	19.9026	15.4352	26.0373	23.0613	17.3918	14.8825	10.7651	16.8613
	PA0545	128.11	136.001	168.385	189.7	186.138	295.66	161.582	132.77	171.424
	PA0546,metK	144.641	109.464	109.45	145.065	133.426	276.336	248.751	254.775	469.307
	PA0547	289.281	154.245	162.772	167.382	224.024	589.388	410.333	312.189	775.622
	PA0548,tktA	940.852	1024.98	778.778	1115.88	741.257	718.86	907.835	627.965	680.074
	PA0549	95.0495	74.6348	84.1923	61.3735	64.2423	42.5132	68.0345	68.1791	47.7738
	PA0550	17.9079	19.9026	11.2256	40.9157	13.1779	15.4594	10.6304	14.3535	11.2409
	PA0551,epd	111.58	122.733	109.45	102.289	82.3619	61.8374	74.4127	57.414	70.2556
	PA0552,pgk	146.018	162.538	181.013	243.634	168.018	106.283	104.178	71.7675	64.6352
	PA0553	24.7955	18.2441	30.8705	24.1774	28.003	73.432	42.5216	57.414	59.0147
	PA0554	216.272	152.587	147.336	126.467	113.659	301.458	144.573	222.479	146.132
	PA0555,fda	370.555	461.077	401.316	669.529	421.693	701.469	412.459	427.017	413.103
	PA0556	17.9079	13.2684	9.82243	5.57941	4.94171	28.9863	21.2608	17.9419	16.8613
	PA0558	44.0809	58.0493	47.709	57.6539	52.7116	125.607	125.439	125.593	129.27
	PA0559	46.836	36.4881	40.6929	26.0373	26.3558	19.3242	61.6563	43.0605	22.4818
	PA0560	64.7439	58.0493	29.4673	14.8784	16.4724	57.9726	95.6735	82.5326	109.599
	PA0561	46.836	58.0493	61.741	33.4765	39.5337	25.1215	51.0259	32.2954	36.5329
	PA0562	27.5506	34.8296	11.2256	7.43922	14.8251	17.3918	8.50431	14.3535	11.2409
	PA0563	141.885	114.44	106.644	46.4951	80.7146	36.716	74.4127	32.2954	47.7738
	PA0564	56.4787	29.8539	26.6609	29.7569	8.23619	34.7836	34.0173	35.8837	19.6716
	PA0566	23.418	23.2197	23.8545	26.0373	23.0613	30.9187	34.0173	32.2954	44.9636
	PA0568	28.9281	36.4881	39.2897	20.4578	39.5337	5.79726	6.37823	10.7651	11.2409
	PA0569	19.2854	24.8783	19.6449	22.3176	14.8251	13.5269	14.8825	25.1186	14.0511
	PA0570	38.5708	24.8783	18.2417	18.598	11.5307	21.2566	14.8825	32.2954	22.4818
	PA0571	56.4787	38.1467	26.6609	11.1588	13.1779	7.72968	14.8825	17.9419	11.2409
	PA0574	184.589	86.2446	110.853	113.448	112.012	38.6484	40.3955	57.414	36.5329
	PA0575	12.3978	6.6342	18.2417	18.598	18.1196	52.1753	27.639	43.0605	67.4454
	PA0576,rpoD	1602.07	1650.26	1643.15	1772.39	1769.13	2216.49	2530.03	2486.74	2391.5
	PA0577,dnaG	362.29	330.051	540.234	435.194	634.187	363.295	242.373	333.719	345.658
	PA0578	77.1416	61.3664	43.4993	26.0373	24.7086	28.9863	93.5474	25.1186	25.292
	PA0579,rpsU	287.904	187.416	126.288	55.7941	74.1257	48.3105	91.4214	50.2372	53.3943
	PA0580,gcp	103.315	77.9519	63.1442	53.9343	39.5337	63.7699	102.052	57.414	78.6863
	PA0581	13.7753	14.927	12.6288	11.1588	21.4141	19.3242	21.2608	21.5302	25.292
	PA0582,folB	28.9281	24.8783	35.0801	22.3176	9.88343	17.3918	21.2608	32.2954	28.1022
	PA0583	22.0405	8.29275	26.6609	5.57941	13.1779	56.0402	85.0431	64.5907	53.3943
	PA0584,cca	66.1214	43.1223	68.757	46.4951	67.5367	69.5671	89.2953	122.005	75.8761
	PA0586	52.3461	139.318	122.079	159.943	209.199	332.376	195.599	287.07	213.577
	PA0587	99.1821	208.977	150.143	258.513	299.797	571.996	335.92	509.549	491.789
	PA0588	209.384	585.468	477.09	1344.64	1563.23	4013.64	1392.58	2339.62	2236.94
	PA0590,apaH	42.7034	19.9026	29.4673	33.4765	47.7699	42.5132	14.8825	17.9419	33.7227
	PA0591	16.5303	28.1954	18.2417	29.7569	39.5337	7.72968	19.1347	25.1186	25.292
	PA0592,ksgA	99.1821	99.513	70.1602	37.1961	41.1809	96.621	174.338	147.123	123.65
	PA0594,surA	821.007	1000.11	830.697	846.211	772.555	185.512	287.021	200.949	258.541
	PA0595,ostA	2277.06	2973.78	2392.46	2769.25	1596.17	979.737	1815.67	1291.81	1278.65
	PA0596	55.1012	56.3907	46.3057	65.0931	87.3036	83.0941	70.1606	86.121	92.7374
	PA0597	24.7955	28.1954	30.8705	27.8971	52.7116	36.716	29.7651	25.1186	50.584
	PA0598	55.1012	61.3664	49.1122	57.6539	54.3588	59.905	85.0431	136.358	53.3943
	PA0599	44.0809	36.4881	49.1122	31.6167	49.4171	34.7836	42.5216	61.0024	42.1534
	PA0600	141.885	124.391	116.466	122.747	102.129	112.08	78.6649	125.593	112.409
	PA0601	52.3461	66.342	74.3698	53.9343	82.3619	168.121	112.682	172.242	143.321
	PA0602	61.9888	82.9275	65.9506	50.2147	72.4785	131.405	65.9084	122.005	162.993
	PA0603	84.0293	56.3907	54.725	78.1118	110.365	28.9863	112.682	61.0024	75.8761
	PA0604	68.8765	54.7322	68.757	74.3922	144.957	28.9863	97.7996	71.7675	47.7738
	PA0607,rpe	41.3259	33.171	35.0801	24.1774	13.1779	54.1078	27.639	17.9419	16.8613
	PA0608	134.998	76.2933	314.318	65.0931	158.135	195.174	403.955	305.012	191.095
	PA0609,trpE	512.441	359.905	2257.76	243.634	980.106	682.144	1762.52	1263.11	843.067
	PA0610,prtN	23.418	28.1954	25.2577	24.1774	29.6503	61.8374	21.2608	46.6489	61.8249
	PA0611,prtR	367.8	263.709	279.238	290.129	247.086	299.525	187.095	165.065	224.818
	PA0612,ptrB	17.9079	14.927	12.6288	40.9157	24.7086	94.6886	59.5302	107.651	39.3431
	PA0613	39.9483	53.0736	18.2417	72.5323	46.1227	338.174	223.238	387.544	199.526
	PA0614	35.8158	36.4881	16.8385	24.1774	14.8251	54.1078	36.1433	96.8861	109.599
	PA0629	11.0202	9.9513	11.2256	9.29902	8.23619	5.79726	6.37823	17.9419	30.9125
	PA0633	39.9483	51.4151	8.41923	70.6725	29.6503	52.1753	63.7823	68.1791	134.891
	PA0634	34.4382	59.7078	9.82243	50.2147	26.3558	30.9187	19.1347	61.0024	64.6352
	PA0636	52.3461	61.3664	19.6449	29.7569	49.4171	86.9589	59.5302	147.123	193.905
	PA0639	16.5303	24.8783	11.2256	24.1774	14.8251	36.716	42.5216	39.4721	101.168
	PA0640	13.7753	36.4881	7.01602	24.1774	16.4724	38.6484	40.3955	82.5326	61.8249
	PA0641	66.1214	97.8545	35.0801	63.2333	72.4785	237.688	123.313	244.009	404.672
	PA0643	57.8562	53.0736	40.6929	44.6353	42.8282	42.5132	57.4041	82.5326	59.0147
	PA0644	42.7034	54.7322	56.1282	70.6725	59.3006	56.0402	34.0173	39.4721	78.6863
	PA0645	73.009	58.0493	58.9346	94.85	88.9508	71.4996	76.5388	132.77	129.27
	PA0649,trpG	400.861	389.759	343.785	496.568	280.03	328.511	259.382	261.951	309.125
	PA0650,trpD	1128.2	1238.94	1132.39	1737.06	1172.83	801.954	799.405	742.793	725.038
	PA0651,trpC	157.038	190.733	161.369	223.176	191.08	88.8913	112.682	111.24	92.7374
	PA0652,vfr	343.005	268.685	294.673	310.587	204.257	322.714	452.855	419.84	486.169
	PA0653	38.5708	44.7809	35.0801	27.8971	24.7086	15.4594	25.5129	35.8837	19.6716
	PA0654,speD	464.227	174.148	183.82	161.803	212.494	185.512	620.815	326.542	272.592
	PA0655	111.58	101.172	67.3538	89.2706	92.2453	228.026	163.708	215.302	222.008
	PA0657	108.825	109.464	134.708	204.578	172.96	152.661	110.556	179.419	179.854
	PA0658	39.9483	38.1467	51.9186	52.0745	37.8865	121.742	80.791	57.414	73.0658
	PA0659	195.609	227.221	202.061	212.018	163.077	69.5671	116.934	78.9442	64.6352
	PA0660	50.9686	74.6348	58.9346	87.4108	98.8343	54.1078	76.5388	46.6489	19.6716
	PA0661	85.4068	91.2203	63.1442	72.5323	57.6533	57.9726	31.8912	46.6489	39.3431
	PA0662,argC	125.355	155.904	116.466	111.588	92.2453	85.0265	131.817	104.063	106.789
	PA0663	180.456	150.928	155.756	85.551	120.248	102.418	159.456	122.005	154.562
	PA0664	242.445	232.197	195.045	332.905	219.083	131.405	157.33	161.477	160.183
	PA0665	15.1528	13.2684	22.4513	29.7569	26.3558	71.4996	40.3955	86.121	61.8249
	PA0666	48.2135	66.342	50.5154	50.2147	52.7116	52.1753	61.6563	89.7094	36.5329
	PA0667	208.007	323.417	202.061	314.307	144.957	303.39	374.19	344.484	334.417
	PA0668,tyrZ	1282.48	1159.33	1100.11	952.22	731.374	347.836	727.119	545.433	472.118
	PA0668.1	495.91	306.832	411.139	652.791	362.392	2251.27	697.354	3164.95	1632.74
	PA0668.2	260.353	248.783	178.207	167.382	97.187	73.432	257.255	114.828	118.029
	PA0668.3	92.2944	54.7322	25.2577	57.6539	44.4754	46.3781	97.7996	64.5907	81.4965
	PA0668.4	1420.23	1038.25	1079.06	3001.72	1222.25	38551.8	92057.1	463794	276807
	PA0669	19.2854	19.9026	12.6288	18.598	21.4141	42.5132	23.3869	14.3535	25.292
	PA0673	17.9079	13.2684	8.41923	18.598	19.7669	17.3918	10.6304	35.8837	28.1022
	PA0679	5.51012	9.9513	4.20961	9.29902	9.88343	15.4594	8.50431	14.3535	14.0511
	PA0690	146.018	119.416	145.933	150.644	144.957	229.958	165.834	261.951	196.716
	PA0705,migA	166.681	124.391	96.8211	70.6725	56.0061	73.432	116.934	143.535	120.84
	PA0706,cat	52.3461	58.0493	37.8865	40.9157	32.9448	17.3918	59.5302	39.4721	44.9636
	PA0708	132.243	112.781	182.417	104.149	154.84	83.0941	97.7996	96.8861	70.2556
	PA0710,gloA2	19.2854	31.5125	21.0481	44.6353	29.6503	21.2566	19.1347	21.5302	33.7227
	PA0713	26.1731	16.5855	16.8385	29.7569	31.2975	13.5269	17.0086	10.7651	16.8613
	PA0722	168.059	36.4881	79.9827	479.829	118.601	54.1078	61.6563	25.1186	44.9636
	PA0727	16.5303	16.5855	11.2256	20.4578	8.23619	5.79726	12.7565	14.3535	11.2409
	PA0730	35.8158	36.4881	36.4833	39.0559	24.7086	11.5945	140.321	43.0605	73.0658
	PA0731	55.1012	66.342	46.3057	31.6167	46.1227	54.1078	48.8998	43.0605	36.5329
	PA0732	11.0202	19.9026	19.6449	22.3176	31.2975	61.8374	12.7565	50.2372	70.2556
	PA0734	16.5303	6.6342	15.4352	7.43922	9.88343	21.2566	44.6476	10.7651	30.9125
	PA0736	35.8158	18.2441	39.2897	26.0373	21.4141	15.4594	23.3869	17.9419	11.2409
	PA0740,sdsA1	5.51012	4.97565	8.41923	7.43922	14.8251	25.1215	17.0086	35.8837	28.1022
	PA0742	30.3056	11.6099	14.032	9.29902	11.5307	7.72968	31.8912	14.3535	11.2409
	PA0744	38.5708	205.66	67.3538	334.765	260.264	85.0265	57.4041	28.707	67.4454
	PA0745	42.7034	255.417	141.724	673.249	387.101	69.5671	42.5216	53.8256	61.8249
	PA0746	78.5192	262.051	134.708	613.735	390.395	46.3781	21.2608	43.0605	28.1022
	PA0747	143.263	313.466	230.126	615.595	421.693	220.296	80.791	179.419	154.562
	PA0749	27.5506	41.4638	32.2737	29.7569	21.4141	7.72968	12.7565	10.7651	8.43067
	PA0750,ung	123.978	197.367	169.788	150.644	80.7146	38.6484	31.8912	17.9419	14.0511
	PA0755,opdH	20.6629	54.7322	16.8385	33.4765	29.6503	40.5808	34.0173	10.7651	14.0511
	PA0756	38.5708	31.5125	35.0801	20.4578	26.3558	19.3242	6.37823	32.2954	16.8613
	PA0757	52.3461	49.7565	50.5154	57.6539	42.8282	36.716	46.7737	46.6489	92.7374
	PA0758	59.2338	97.8545	71.5634	91.1304	49.4171	183.58	344.425	175.83	140.511
	PA0759	103.315	76.2933	92.6115	78.1118	64.2423	94.6886	40.3955	68.1791	73.0658
	PA0760	74.3866	64.6835	42.0961	44.6353	36.2392	117.878	155.204	114.828	61.8249
	PA0761,nadB	174.946	175.806	192.239	193.42	196.021	168.121	165.834	222.479	219.197
	PA0762,algU	701.162	507.516	703.005	652.791	471.11	3947.93	2007.02	3222.36	2838.33
	PA0763,mucA	294.791	200.685	360.624	305.008	209.199	2935.35	1267.14	2296.56	2428.03
	PA0764,mucB	169.436	99.513	199.255	145.065	143.31	641.564	416.711	549.021	522.702
	PA0765,mucC	101.937	87.9032	144.53	74.3922	113.659	85.0265	106.304	86.121	67.4454
	PA0766,mucD	672.234	570.541	704.409	887.126	734.668	411.606	488.998	541.844	413.103
	PA0767,lepA	973.913	762.933	561.282	608.156	364.04	740.117	1651.96	968.861	938.615
	PA0768,lepB	132.243	139.318	150.143	154.364	98.8343	90.8238	212.608	100.474	103.978
	PA0769	90.9169	77.9519	101.031	63.2333	82.3619	67.6347	104.178	43.0605	61.8249
	PA0770,rnc	92.2944	68.0006	70.1602	22.3176	54.3588	34.7836	68.0345	61.0024	53.3943
	PA0771,era	242.445	235.514	189.433	241.774	149.899	231.89	554.906	366.014	345.658
	PA0773,pdxJ	100.56	87.9032	89.8051	106.009	79.0674	52.1753	70.1606	25.1186	36.5329
	PA0774	42.7034	28.1954	36.4833	13.0186	14.8251	54.1078	31.8912	14.3535	25.292
	PA0775	48.2135	41.4638	33.6769	16.7382	21.4141	32.8511	29.7651	14.3535	8.43067
	PA0777	84.0293	46.4394	58.9346	52.0745	36.2392	52.1753	38.2694	50.2372	42.1534
	PA0778,icp	22.0405	31.5125	81.3859	68.8127	36.2392	42.5132	21.2608	21.5302	44.9636
	PA0779	208.007	539.029	1013.11	1813.31	1961.86	937.224	270.012	459.312	387.811
	PA0780,pruR	30.3056	48.098	30.8705	39.0559	29.6503	21.2566	10.6304	25.1186	14.0511
	PA0782,putA	763.151	1083.03	632.845	1264.67	601.242	359.43	352.929	330.13	553.614
	PA0783,putP	170.814	270.344	168.385	225.036	70.8312	144.932	116.934	82.5326	67.4454
	PA0784	17.9079	16.5855	25.2577	33.4765	16.4724	30.9187	34.0173	39.4721	16.8613
	PA0787	27.5506	24.8783	23.8545	27.8971	24.7086	59.905	31.8912	43.0605	30.9125
	PA0788	11.0202	13.2684	12.6288	14.8784	32.9448	25.1215	17.0086	14.3535	19.6716
	PA0789	304.434	147.611	169.788	150.644	148.251	141.067	180.717	57.414	132.081
	PA0792,prpD	13.7753	9.9513	14.032	20.4578	93.8926	19.3242	23.3869	35.8837	16.8613
	PA0793	157.038	162.538	70.1602	182.261	703.371	135.269	80.791	136.358	95.5476
	PA0794	271.373	333.369	148.74	258.513	1428.16	199.039	119.06	147.123	216.387
	PA0795,prpC	283.771	427.906	117.869	247.354	1475.93	94.6886	87.1692	150.712	112.409
	PA0796,prpB	387.086	577.175	157.159	533.764	1589.58	328.511	289.147	444.958	348.468
	PA0797	150.151	160.879	29.4673	40.9157	100.482	108.216	106.304	147.123	101.168
	PA0798,pmtA	26.1731	61.3664	28.0641	24.1774	42.8282	50.2429	19.1347	57.414	53.3943
	PA0799	128.11	94.5374	98.2243	141.345	72.4785	79.2292	112.682	86.121	92.7374
	PA0801	57.8562	49.7565	61.741	37.1961	64.2423	106.283	231.743	114.828	120.84
	PA0804	33.0607	38.1467	33.6769	16.7382	34.592	40.5808	57.4041	53.8256	44.9636
	PA0805	173.569	112.781	155.756	139.485	207.552	550.74	508.133	419.84	486.169
	PA0807,ampDh3	28.9281	94.5374	30.8705	119.027	60.9478	71.4996	23.3869	75.3559	56.2045
	PA0811	45.4585	31.5125	43.4993	39.0559	28.003	13.5269	27.639	28.707	25.292
	PA0815	24.7955	36.4881	50.5154	79.9716	62.595	28.9863	19.1347	21.5302	25.292
	PA0816	48.2135	23.2197	28.0641	27.8971	84.0091	166.188	72.2867	136.358	101.168
	PA0830	16.5303	11.6099	21.0481	24.1774	34.592	75.3644	31.8912	46.6489	67.4454
	PA0831,oruR	39.9483	51.4151	57.5314	35.3363	41.1809	40.5808	27.639	17.9419	22.4818
	PA0832	28.9281	14.927	23.8545	9.29902	14.8251	7.72968	14.8825	10.7651	11.2409
	PA0833	443.564	276.978	446.219	610.016	365.687	1207.76	769.64	678.203	820.585
	PA0834	73.009	76.2933	50.5154	78.1118	42.8282	90.8238	76.5388	75.3559	75.8761
	PA0835,pta	52.3461	155.904	164.175	189.7	230.613	436.727	178.591	240.421	272.592
	PA0836,ackA	63.3663	132.684	119.272	193.42	224.024	318.849	65.9084	132.77	182.665
	PA0837,slyD	534.481	406.345	384.478	200.859	284.972	448.322	442.224	448.547	483.359
	PA0838	34.4382	14.927	29.4673	9.29902	24.7086	63.7699	34.0173	39.4721	67.4454
	PA0839	42.7034	16.5855	23.8545	27.8971	19.7669	287.931	116.934	240.421	354.088
	PA0840	44.0809	21.5612	26.6609	29.7569	44.4754	342.038	208.356	488.019	562.045
	PA0841	26.1731	21.5612	26.6609	40.9157	28.003	13.5269	8.50431	14.3535	14.0511
	PA0844,plcH	5.51012	8.29275	9.82243	5.57941	6.58895	23.189	12.7565	14.3535	16.8613
	PA0846	41.3259	29.8539	39.2897	20.4578	18.1196	54.1078	48.8998	32.2954	42.1534
	PA0847	22.0405	28.1954	44.9025	27.8971	28.003	7.72968	12.7565	25.1186	8.43067
	PA0849,trxB2	13.7753	29.8539	28.0641	48.3549	44.4754	297.593	123.313	319.365	241.679
	PA0853	6.88765	8.29275	16.8385	5.57941	8.23619	28.9863	27.639	21.5302	47.7738
	PA0854,fumC2	39.9483	53.0736	63.1442	55.7941	44.4754	193.242	104.178	89.7094	75.8761
	PA0856	420.146	356.588	279.238	225.036	169.665	620.307	499.628	459.312	474.928
	PA0857,bolA	216.272	190.733	168.385	115.308	118.601	210.634	195.599	165.065	151.752
	PA0858	126.733	69.6591	79.9827	46.4951	47.7699	177.783	127.565	111.24	81.4965
	PA0860	66.1214	28.1954	50.5154	100.429	64.2423	63.7699	36.1433	53.8256	33.7227
	PA0861	198.364	202.343	227.319	364.522	327.8	117.878	119.06	122.005	120.84
	PA0862	134.998	127.708	221.706	185.98	200.963	206.769	218.986	265.54	216.387
	PA0865,hpd	713.56	1786.26	820.875	2573.97	2004.69	137.202	76.5388	75.3559	70.2556
	PA0866,aroP2	31.6832	71.3177	18.2417	55.7941	74.1257	25.1215	10.6304	35.8837	16.8613
	PA0867,mliC	132.243	127.708	182.417	117.168	121.896	9.6621	36.1433	32.2954	22.4818
	PA0868	23.418	18.2441	23.8545	20.4578	21.4141	17.3918	40.3955	10.7651	28.1022
	PA0869,pbpG	95.0495	94.5374	85.5955	100.429	108.718	110.148	82.9171	125.593	98.3578
	PA0870,phhC	381.576	887.324	592.152	1019.17	947.162	311.12	244.499	172.242	255.73
	PA0871,phhB	227.292	597.078	286.254	548.642	578.18	102.418	70.1606	78.9442	123.65
	PA0872,phhA	506.931	1379.91	752.118	1495.28	1301.32	523.686	321.038	305.012	393.431
	PA0873,phhR	115.712	107.806	119.272	117.168	136.721	61.8374	106.304	75.3559	59.0147
	PA0876	22.0405	6.6342	23.8545	24.1774	11.5307	9.6621	19.1347	25.1186	11.2409
	PA0877	15.1528	8.29275	8.41923	5.57941	11.5307	57.9726	17.0086	32.2954	30.9125
	PA0887,acsA	1358.24	1572.31	975.227	1519.46	2367.08	262.809	342.299	387.544	236.059
	PA0888,aotJ	358.158	635.225	373.252	528.184	238.849	467.646	325.29	358.837	407.482
	PA0889,aotQ	37.1933	59.7078	44.9025	29.7569	21.4141	40.5808	55.278	46.6489	53.3943
	PA0890,aotM	64.7439	140.977	82.7891	132.046	62.595	23.189	48.8998	43.0605	64.6352
	PA0891	227.292	212.294	145.933	290.129	135.073	92.7562	136.069	111.24	134.891
	PA0892,aotP	161.171	169.172	137.514	158.083	156.488	69.5671	110.556	93.2977	56.2045
	PA0893,argR	74.3866	81.269	81.3859	122.747	88.9508	48.3105	74.4127	93.2977	92.7374
	PA0895,aruC	581.317	1212.4	768.956	1515.74	856.564	309.187	508.133	427.017	297.884
	PA0896,aruF	190.099	482.638	268.012	543.063	308.033	100.486	167.96	107.651	73.0658
	PA0897,aruG	165.303	374.832	224.513	312.447	256.969	92.7562	125.439	82.5326	75.8761
	PA0898,aruD	90.9169	165.855	169.788	185.98	149.899	28.9863	55.278	71.7675	28.1022
	PA0899,aruB	134.998	384.784	253.98	414.736	227.319	65.7023	150.952	111.24	112.409
	PA0900	125.355	174.148	123.482	176.681	130.132	38.6484	80.791	86.121	42.1534
	PA0901,aruE	155.661	341.661	252.577	397.998	280.03	108.216	99.9257	104.063	148.942
	PA0902	93.672	82.9275	84.1923	53.9343	69.184	15.4594	46.7737	32.2954	47.7738
	PA0903,alaS	720.448	721.469	604.781	689.987	523.822	473.443	484.746	376.779	446.826
	PA0904,lysC	444.942	416.296	426.574	347.783	410.162	187.445	304.029	168.654	266.971
	PA0905,rsmA	1226	1429.67	2464.03	3812.6	4961.48	4073.54	2802.17	5780.87	4797.05
	PA0905.1	144.641	145.952	77.1762	52.0745	80.7146	67.6347	76.5388	14.3535	44.9636
	PA0905.2	123.978	59.7078	42.0961	18.598	42.8282	48.3105	78.6649	53.8256	67.4454
	PA0905.3	78.5192	29.8539	19.6449	11.1588	21.4141	28.9863	68.0345	53.8256	42.1534
	PA0906	117.09	121.074	131.901	83.6912	123.543	142.999	95.6735	114.828	109.599
	PA0907	15.1528	13.2684	21.0481	26.0373	29.6503	71.4996	42.5216	57.414	44.9636
	PA0913,mgtE	351.27	245.465	209.077	104.149	153.193	247.35	170.086	211.714	151.752
	PA0916	68.8765	43.1223	40.6929	26.0373	13.1779	71.4996	102.052	53.8256	56.2045
	PA0917,kup	75.7641	114.44	61.741	102.289	60.9478	110.148	176.464	208.126	137.701
	PA0918	48.2135	53.0736	44.9025	59.5137	41.1809	25.1215	36.1433	14.3535	14.0511
	PA0919	56.4787	31.5125	74.3698	79.9716	75.7729	56.0402	38.2694	57.414	42.1534
	PA0920	56.4787	53.0736	99.6275	78.1118	51.0644	79.2292	57.4041	86.121	70.2556
	PA0921	35.8158	24.8783	44.9025	14.8784	31.2975	9.6621	21.2608	10.7651	14.0511
	PA0922	35.8158	29.8539	43.4993	27.8971	18.1196	171.985	182.843	111.24	148.942
	PA0923,dinB	41.3259	31.5125	28.0641	27.8971	23.0613	21.2566	38.2694	21.5302	59.0147
	PA0924	16.5303	6.6342	18.2417	14.8784	11.5307	7.72968	19.1347	14.3535	19.6716
	PA0925	27.5506	16.5855	35.0801	33.4765	16.4724	44.4457	38.2694	28.707	19.6716
	PA0926	45.4585	56.3907	49.1122	22.3176	23.0613	59.905	82.9171	46.6489	50.584
	PA0927,ldhA	24.7955	23.2197	35.0801	14.8784	28.003	11.5945	14.8825	14.3535	11.2409
	PA0928,gacS	85.4068	136.001	89.8051	120.887	77.4202	59.905	74.4127	78.9442	78.6863
	PA0930	20.6629	18.2441	22.4513	26.0373	14.8251	46.3781	34.0173	50.2372	30.9125
	PA0932,cysM	396.728	330.051	255.383	234.335	232.261	349.768	386.946	405.486	410.293
	PA0933,ygcA	460.095	507.516	408.332	593.277	398.632	222.228	318.912	251.186	219.197
	PA0934,relA	910.547	1024.98	985.05	1056.37	1034.47	597.118	616.563	656.672	626.68
	PA0935	157.038	182.441	202.061	204.578	189.432	142.999	280.642	258.363	219.197
	PA0936,lpxO2	52.3461	69.6591	49.1122	20.4578	29.6503	75.3644	38.2694	21.5302	44.9636
	PA0937	618.511	505.858	383.075	332.905	276.736	191.31	250.877	204.537	238.869
	PA0938	473.87	457.76	395.704	221.317	278.383	137.202	367.812	211.714	247.3
	PA0940	6.88765	18.2441	16.8385	20.4578	13.1779	15.4594	8.50431	25.1186	14.0511
	PA0941	23.418	19.9026	25.2577	33.4765	36.2392	32.8511	23.3869	57.414	42.1534
	PA0942	49.591	48.098	43.4993	53.9343	37.8865	71.4996	31.8912	71.7675	87.1169
	PA0943	370.555	417.955	388.688	446.353	401.926	620.307	416.711	376.779	331.606
	PA0944,purN	261.731	341.661	333.963	271.531	344.273	274.404	282.768	240.421	222.008
	PA0945,purM	249.333	263.709	218.9	172.962	108.718	131.405	284.894	150.712	222.008
	PA0946	130.865	112.781	117.869	104.149	108.718	86.9589	104.178	111.24	120.84
	PA0947	377.443	248.783	183.82	167.382	136.721	241.553	401.829	434.193	314.745
	PA0948	68.8765	111.123	84.1923	182.261	110.365	48.3105	55.278	53.8256	53.3943
	PA0949,wrbA	111.58	142.635	91.2083	65.0931	80.7146	59.905	87.1692	71.7675	92.7374
	PA0950	132.243	126.05	92.6115	59.5137	100.482	141.067	63.7823	86.121	64.6352
	PA0951	130.865	126.05	105.24	113.448	133.426	38.6484	78.6649	53.8256	47.7738
	PA0953	37.1933	56.3907	63.1442	74.3922	51.0644	42.5132	51.0259	35.8837	78.6863
	PA0954	24.7955	29.8539	23.8545	57.6539	29.6503	17.3918	21.2608	53.8256	28.1022
	PA0955	148.773	228.88	203.465	150.644	169.665	108.216	163.708	114.828	132.081
	PA0956,proS	610.245	880.69	659.506	671.389	433.224	409.673	612.311	394.721	477.738
	PA0958,oprD	247.955	840.885	279.238	416.596	301.445	67.6347	65.9084	57.414	56.2045
	PA0959	84.0293	102.83	102.434	92.9902	70.8312	100.486	63.7823	43.0605	64.6352
	PA0960	13.7753	9.9513	16.8385	20.4578	8.23619	5.79726	12.7565	14.3535	19.6716
	PA0962	236.935	351.613	339.575	384.979	499.113	403.876	180.717	369.603	368.139
	PA0963,aspS	1202.58	1048.2	945.76	716.024	622.656	653.158	671.841	477.254	632.3
	PA0964,pmpR	654.326	645.176	651.087	663.95	500.76	114.013	161.582	107.651	118.029
	PA0965,ruvC	179.079	140.977	161.369	126.467	131.779	164.256	187.095	122.005	207.957
	PA0966,ruvA	172.191	172.489	140.32	165.523	159.782	94.6886	112.682	136.358	103.978
	PA0967,ruvB	239.69	260.392	220.303	314.307	207.552	79.2292	138.195	53.8256	61.8249
	PA0968	199.742	195.709	189.433	137.625	148.251	81.1617	265.76	157.888	112.409
	PA0969,tolQ	223.16	270.344	239.948	189.7	199.316	121.742	250.877	125.593	120.84
	PA0970,tolR	210.762	195.709	199.255	185.98	220.73	170.053	244.499	168.654	182.665
	PA0971,tolA	443.564	492.589	550.056	509.586	538.647	728.522	895.079	696.145	649.162
	PA0972,tolB	916.057	953.666	975.227	777.398	772.555	575.861	748.38	563.375	444.015
	PA0973,oprL	2403.79	2514.36	2253.55	2334.05	2184.24	857.995	1031.15	821.738	871.169
	PA0974	192.854	180.782	183.82	145.065	120.248	117.878	144.573	86.121	103.978
	PA0975	61.9888	11.6099	26.6609	7.43922	9.88343	73.432	89.2953	93.2977	73.0658
	PA0976	34.4382	34.8296	29.4673	18.598	24.7086	52.1753	89.2953	71.7675	73.0658
	PA0978	92.2944	87.9032	102.434	50.2147	69.184	106.283	82.9171	89.7094	84.3067
	PA0979	260.353	222.246	190.836	210.158	222.377	720.793	1105.56	1119.57	865.549
	PA0986	34.4382	36.4881	49.1122	27.8971	37.8865	32.8511	29.7651	50.2372	19.6716
	PA0987	19.2854	21.5612	18.2417	5.57941	13.1779	21.2566	14.8825	35.8837	30.9125
	PA0988	34.4382	21.5612	14.032	20.4578	32.9448	23.189	31.8912	28.707	28.1022
	PA0991,hptA	52.3461	39.8052	57.5314	57.6539	36.2392	11.5945	14.8825	17.9419	25.292
	PA0994,cupC3	56.4787	39.8052	54.725	46.4951	37.8865	19.3242	40.3955	28.707	16.8613
	PA0995,ogt	38.5708	26.5368	42.0961	31.6167	59.3006	40.5808	21.2608	28.707	33.7227
	PA1000,pqsE	27.5506	19.9026	30.8705	13.0186	9.88343	9.6621	14.8825	17.9419	8.43067
	PA1001,phnA	50.9686	28.1954	40.6929	33.4765	31.2975	9.6621	12.7565	25.1186	19.6716
	PA1003,mvfR	22.0405	41.4638	22.4513	29.7569	41.1809	38.6484	34.0173	28.707	30.9125
	PA1004,nadA	318.209	306.832	251.174	200.859	184.491	400.011	410.333	376.779	328.796
	PA1005	228.67	213.953	221.706	182.261	207.552	144.932	157.33	157.888	134.891
	PA1007	134.998	91.2203	88.4019	42.7755	51.0644	92.7562	108.43	46.6489	75.8761
	PA1008,bcp	45.4585	56.3907	60.3378	33.4765	19.7669	30.9187	59.5302	25.1186	39.3431
	PA1009	206.629	212.294	150.143	185.98	113.659	92.7562	99.9257	53.8256	75.8761
	PA1010,dapA	493.155	431.223	384.478	210.158	240.497	189.377	191.347	218.891	168.613
	PA1011	1008.35	1389.87	1138	1627.33	1228.84	384.552	452.855	297.835	435.585
	PA1012	196.987	169.172	179.61	217.597	191.08	52.1753	95.6735	61.0024	61.8249
	PA1013,purC	417.391	427.906	360.624	442.633	406.868	193.242	323.164	211.714	286.643
	PA1015	22.0405	24.8783	28.0641	24.1774	21.4141	13.5269	19.1347	10.7651	19.6716
	PA1017,pauA	12.3978	18.2441	9.82243	14.8784	11.5307	32.8511	25.5129	82.5326	50.584
	PA1022	13.7753	16.5855	12.6288	26.0373	18.1196	25.1215	27.639	32.2954	19.6716
	PA1027	16.5303	13.2684	26.6609	22.3176	34.592	44.4457	27.639	25.1186	14.0511
	PA1029	53.7236	36.4881	44.9025	48.3549	65.8895	98.5534	53.152	122.005	67.4454
	PA1030	53.7236	28.1954	49.1122	53.9343	54.3588	59.905	31.8912	68.1791	42.1534
	PA1031	348.515	306.832	321.334	388.699	265.205	142.999	136.069	136.358	165.803
	PA1032,quiP	128.11	194.05	183.82	198.999	90.5981	57.9726	97.7996	75.3559	64.6352
	PA1034	99.1821	102.83	92.6115	40.9157	93.8926	11.5945	8.50431	21.5302	14.0511
	PA1035	177.701	111.123	98.2243	68.8127	102.129	56.0402	87.1692	50.2372	64.6352
	PA1036	8.26517	11.6099	15.4352	22.3176	18.1196	38.6484	34.0173	21.5302	28.1022
	PA1039	46.836	63.0249	50.5154	57.6539	36.2392	40.5808	34.0173	43.0605	28.1022
	PA1041	26.1731	84.5861	84.1923	135.766	120.248	69.5671	31.8912	39.4721	30.9125
	PA1042	30.3056	29.8539	37.8865	35.3363	26.3558	44.4457	53.152	25.1186	53.3943
	PA1043	57.8562	59.7078	42.0961	85.551	49.4171	36.716	87.1692	43.0605	53.3943
	PA1045	181.834	152.587	175.401	150.644	120.248	173.918	235.995	200.949	269.782
	PA1046	55.1012	31.5125	42.0961	44.6353	39.5337	19.3242	55.278	64.5907	42.1534
	PA1047	108.825	122.733	92.6115	89.2706	72.4785	21.2566	61.6563	53.8256	30.9125
	PA1048	274.128	270.344	317.124	394.278	298.15	229.958	318.912	326.542	196.716
	PA1049,pdxH	92.2944	81.269	78.5794	132.046	115.307	117.878	70.1606	46.6489	95.5476
	PA1050	28.9281	53.0736	72.9666	72.5323	72.4785	129.472	44.6476	61.0024	70.2556
	PA1051	5.51012	11.6099	5.61282	11.1588	8.23619	73.432	44.6476	53.8256	47.7738
	PA1052	15.1528	19.9026	16.8385	11.1588	23.0613	48.3105	10.6304	35.8837	33.7227
	PA1053	812.742	767.909	771.762	883.407	925.748	956.548	461.359	778.677	694.125
	PA1054	112.957	82.9275	109.45	48.3549	105.423	96.621	55.278	104.063	146.132
	PA1056	82.6517	56.3907	84.1923	46.4951	51.0644	34.7836	44.6476	71.7675	67.4454
	PA1057	49.591	26.5368	25.2577	26.0373	36.2392	28.9863	19.1347	57.414	53.3943
	PA1058	37.1933	19.9026	15.4352	24.1774	37.8865	11.5945	14.8825	14.3535	19.6716
	PA1060	31.6832	24.8783	18.2417	24.1774	26.3558	19.3242	17.0086	14.3535	25.292
	PA1061	53.7236	43.1223	60.3378	55.7941	56.0061	94.6886	87.1692	78.9442	89.9272
	PA1062	24.7955	9.9513	22.4513	11.1588	8.23619	15.4594	23.3869	10.7651	16.8613
	PA1064	55.1012	46.4394	47.709	29.7569	21.4141	19.3242	10.6304	21.5302	19.6716
	PA1065	15.1528	16.5855	18.2417	13.0186	11.5307	25.1215	10.6304	17.9419	28.1022
	PA1068	190.099	137.66	151.546	184.121	171.313	253.147	289.147	330.13	182.665
	PA1069	337.495	373.174	391.494	463.091	390.395	318.849	348.677	261.951	252.92
	PA1071,braF	96.427	263.709	78.5794	260.373	110.365	36.716	36.1433	25.1186	33.7227
	PA1074,braC	648.816	2316.99	809.649	1850.5	1017.99	403.876	374.19	337.307	269.782
	PA1077,flgB	163.926	59.7078	58.9346	46.4951	92.2453	106.283	123.313	71.7675	171.424
	PA1078,flgC	159.793	58.0493	57.5314	92.9902	92.2453	142.999	116.934	104.063	207.957
	PA1079,flgD	119.845	87.9032	79.9827	98.5696	128.485	104.351	110.556	82.5326	168.613
	PA1080,flgE	163.926	117.757	110.853	217.597	197.669	177.783	153.078	132.77	236.059
	PA1081,flgF	115.712	51.4151	54.725	85.551	97.187	179.715	206.23	122.005	429.964
	PA1082,flgG	64.7439	48.098	43.4993	26.0373	64.2423	121.742	104.178	96.8861	160.183
	PA1083,flgH	68.8765	31.5125	42.0961	55.7941	88.9508	148.796	125.439	125.593	272.592
	PA1084,flgI	48.2135	19.9026	22.4513	37.1961	52.7116	38.6484	42.5216	25.1186	98.3578
	PA1085,flgJ	119.845	39.8052	49.1122	61.3735	98.8343	110.148	108.43	122.005	205.146
	PA1086,flgK	111.58	104.489	56.1282	104.149	169.665	141.067	87.1692	96.8861	134.891
	PA1087,flgL	165.303	131.025	113.66	154.364	220.73	160.391	129.691	122.005	250.11
	PA1088	74.3866	36.4881	36.4833	53.9343	69.184	32.8511	34.0173	50.2372	75.8761
	PA1089	37.1933	23.2197	37.8865	42.7755	47.7699	27.0539	31.8912	25.1186	70.2556
	PA1090	68.8765	23.2197	39.2897	57.6539	47.7699	19.3242	23.3869	32.2954	30.9125
	PA1091,fgtA	443.564	247.124	217.497	366.381	421.693	314.985	323.164	312.189	410.293
	PA1092,fliC	27.5506	16.5855	15.4352	20.4578	44.4754	459.916	170.086	366.014	309.125
	PA1094,fliD	208.007	126.05	106.644	213.877	304.739	293.728	297.651	315.777	460.877
	PA1095	57.8562	26.5368	36.4833	39.0559	80.7146	297.593	195.599	290.658	252.92
	PA1097,fleQ	553.767	441.174	500.944	613.735	632.539	365.227	270.012	261.951	283.833
	PA1098,fleS	82.6517	38.1467	54.725	37.1961	93.8926	73.432	91.4214	61.0024	148.942
	PA1099,fleR	128.11	61.3664	64.5474	79.9716	95.5398	71.4996	65.9084	57.414	70.2556
	PA1100,fliE	48.2135	9.9513	15.4352	24.1774	51.0644	38.6484	31.8912	17.9419	30.9125
	PA1101,fliF	210.762	147.611	196.449	198.999	197.669	326.579	346.551	294.247	385.001
	PA1102,fliG	181.834	164.196	182.417	163.663	164.724	199.039	180.717	147.123	154.562
	PA1103	68.8765	74.6348	71.5634	85.551	90.5981	65.7023	85.0431	50.2372	67.4454
	PA1104,fliI	46.836	33.171	35.0801	31.6167	36.2392	32.8511	31.8912	43.0605	22.4818
	PA1106	34.4382	34.8296	26.6609	16.7382	26.3558	46.3781	27.639	43.0605	22.4818
	PA1109	35.8158	18.2441	40.6929	26.0373	41.1809	17.3918	12.7565	39.4721	42.1534
	PA1110	11.0202	9.9513	12.6288	13.0186	9.88343	25.1215	12.7565	14.3535	14.0511
	PA1112	8.26517	18.2441	19.6449	7.43922	21.4141	46.3781	17.0086	43.0605	33.7227
	PA1112.1	157.038	296.88	157.159	213.877	197.669	268.606	110.556	172.242	199.526
	PA1113	12.3978	21.5612	23.8545	13.0186	9.88343	13.5269	17.0086	32.2954	11.2409
	PA1115	20.6629	94.5374	39.2897	16.7382	93.8926	158.458	82.9171	139.947	129.27
	PA1116	31.6832	26.5368	33.6769	14.8784	8.23619	63.7699	161.582	68.1791	70.2556
	PA1117	13.7753	9.9513	12.6288	9.29902	4.94171	11.5945	23.3869	21.5302	36.5329
	PA1118	9.6427	14.927	15.4352	24.1774	26.3558	48.3105	21.2608	35.8837	56.2045
	PA1119,yfiB	68.8765	162.538	141.724	197.139	140.015	36.716	25.5129	14.3535	14.0511
	PA1120,tpbB	114.335	189.075	169.788	193.42	128.485	42.5132	31.8912	25.1186	16.8613
	PA1121,yfiR	35.8158	44.7809	40.6929	27.8971	51.0644	25.1215	25.5129	21.5302	36.5329
	PA1122	73.009	89.5617	74.3698	85.551	92.2453	79.2292	46.7737	104.063	95.5476
	PA1123	35.8158	53.0736	44.9025	35.3363	18.1196	148.796	116.934	104.063	73.0658
	PA1124,dgt	103.315	91.2203	110.853	100.429	107.07	54.1078	48.8998	43.0605	59.0147
	PA1125	27.5506	29.8539	29.4673	59.5137	44.4754	11.5945	6.37823	32.2954	14.0511
	PA1126	70.254	48.098	37.8865	22.3176	14.8251	13.5269	12.7565	32.2954	8.43067
	PA1127	33.0607	29.8539	46.3057	48.3549	14.8251	36.716	31.8912	50.2372	28.1022
	PA1128	34.4382	11.6099	25.2577	16.7382	28.003	17.3918	12.7565	17.9419	16.8613
	PA1132	41.3259	61.3664	50.5154	35.3363	23.0613	21.2566	12.7565	25.1186	8.43067
	PA1135	4.13259	33.171	22.4513	27.8971	36.2392	27.0539	10.6304	21.5302	11.2409
	PA1137	5.51012	6.6342	7.01602	11.1588	9.88343	36.716	106.304	28.707	39.3431
	PA1138	31.6832	26.5368	29.4673	39.0559	44.4754	38.6484	10.6304	17.9419	33.7227
	PA1139	49.591	34.8296	42.0961	61.3735	67.5367	142.999	87.1692	118.416	132.081
	PA1140	52.3461	64.6835	57.5314	53.9343	59.3006	63.7699	29.7651	28.707	42.1534
	PA1141	46.836	41.4638	33.6769	29.7569	34.592	17.3918	21.2608	17.9419	14.0511
	PA1145	20.6629	34.8296	21.0481	18.598	52.7116	40.5808	10.6304	43.0605	47.7738
	PA1155,nrdB	391.218	764.592	463.057	1123.32	871.389	772.968	1128.95	692.556	893.651
	PA1156,nrdA	351.27	932.105	413.945	1034.05	716.548	956.548	1960.24	979.626	1228.07
	PA1157	44.0809	41.4638	42.0961	14.8784	21.4141	27.0539	19.1347	14.3535	39.3431
	PA1158	26.1731	43.1223	28.0641	42.7755	31.2975	42.5132	42.5216	28.707	50.584
	PA1159	168.059	243.807	190.836	249.214	273.441	5.79726	17.0086	28.707	16.8613
	PA1160	103.315	147.611	108.047	225.036	131.779	85.0265	153.078	147.123	132.081
	PA1161,rrmA	152.906	121.074	101.031	92.9902	84.0091	71.4996	142.447	104.063	101.168
	PA1162,dapE	81.2742	56.3907	57.5314	48.3549	37.8865	48.3105	82.9171	53.8256	64.6352
	PA1163,ndvB	31.6832	9.9513	15.4352	5.57941	4.94171	13.5269	10.6304	25.1186	16.8613
	PA1164	35.8158	36.4881	25.2577	22.3176	29.6503	44.4457	19.1347	46.6489	28.1022
	PA1169	26.1731	21.5612	32.2737	44.6353	23.0613	21.2566	29.7651	32.2954	30.9125
	PA1170	41.3259	33.171	21.0481	33.4765	21.4141	144.932	65.9084	57.414	70.2556
	PA1171	77.1416	61.3664	95.4179	50.2147	65.8895	46.3781	34.0173	32.2954	64.6352
	PA1174,napA	20.6629	38.1467	46.3057	65.0931	44.4754	13.5269	19.1347	17.9419	11.2409
	PA1178,oprH	475.248	323.417	693.183	418.456	681.956	1312.11	297.651	1593.24	1295.51
	PA1179,phoP	48.2135	48.098	50.5154	33.4765	49.4171	92.7562	38.2694	114.828	146.132
	PA1180,phoQ	146.018	86.2446	178.207	165.523	146.604	162.323	121.186	337.307	227.628
	PA1181	267.241	318.442	310.108	323.606	224.024	57.9726	57.4041	93.2977	89.9272
	PA1184	23.418	19.9026	32.2737	18.598	28.003	32.8511	46.7737	46.6489	36.5329
	PA1187	15.1528	11.6099	12.6288	16.7382	14.8251	28.9863	31.8912	39.4721	19.6716
	PA1188	37.1933	29.8539	32.2737	44.6353	26.3558	15.4594	21.2608	28.707	28.1022
	PA1190	5.51012	16.5855	11.2256	27.8971	23.0613	11.5945	6.37823	17.9419	14.0511
	PA1191	13.7753	13.2684	11.2256	11.1588	34.592	17.3918	17.0086	21.5302	19.6716
	PA1192	308.567	401.369	332.559	427.755	428.282	282.133	312.534	358.837	432.775
	PA1193	55.1012	61.3664	63.1442	20.4578	19.7669	57.9726	55.278	53.8256	75.8761
	PA1196	56.4787	26.5368	50.5154	48.3549	74.1257	158.458	25.5129	43.0605	115.219
	PA1197	79.8967	84.5861	122.079	169.242	163.077	212.566	235.995	168.654	266.971
	PA1198	249.333	232.197	119.272	120.887	153.193	243.485	425.216	272.716	269.782
	PA1199	224.537	217.27	263.802	146.925	189.432	23.189	61.6563	21.5302	22.4818
	PA1200	90.9169	84.5861	137.514	89.2706	70.8312	17.3918	23.3869	17.9419	28.1022
	PA1201	41.3259	54.7322	51.9186	40.9157	44.4754	56.0402	91.4214	104.063	134.891
	PA1202	88.1619	215.612	98.2243	55.7941	140.015	23.189	17.0086	39.4721	47.7738
	PA1203	45.4585	56.3907	36.4833	63.2333	90.5981	50.2429	57.4041	78.9442	42.1534
	PA1204	114.335	94.5374	72.9666	92.9902	102.129	98.5534	108.43	125.593	160.183
	PA1205	85.4068	91.2203	78.5794	81.8314	133.426	125.607	87.1692	75.3559	140.511
	PA1206	35.8158	23.2197	35.0801	31.6167	18.1196	32.8511	48.8998	21.5302	19.6716
	PA1207,kefB	191.477	200.685	225.916	165.523	172.96	170.053	133.943	114.828	98.3578
	PA1208	9.6427	11.6099	12.6288	13.0186	11.5307	9.6621	12.7565	14.3535	22.4818
	PA1210	15.1528	4.97565	11.2256	16.7382	18.1196	40.5808	27.639	46.6489	33.7227
	PA1222	129.488	99.513	95.4179	98.5696	69.184	63.7699	114.808	100.474	98.3578
	PA1223	15.1528	11.6099	8.41923	13.0186	19.7669	23.189	19.1347	10.7651	19.6716
	PA1227	19.2854	21.5612	16.8385	16.7382	11.5307	17.3918	19.1347	28.707	25.292
	PA1234	11.0202	13.2684	23.8545	14.8784	24.7086	13.5269	25.5129	14.3535	30.9125
	PA1235	15.1528	19.9026	37.8865	16.7382	13.1779	9.6621	14.8825	14.3535	11.2409
	PA1243	33.0607	31.5125	37.8865	26.0373	34.592	67.6347	55.278	82.5326	87.1169
	PA1249,aprA	19.2854	43.1223	37.8865	31.6167	46.1227	65.7023	82.9171	61.0024	22.4818
	PA1250,aprI	8.26517	11.6099	8.41923	11.1588	11.5307	23.189	10.6304	14.3535	28.1022
	PA1252	16.5303	24.8783	16.8385	37.1961	19.7669	46.3781	36.1433	53.8256	25.292
	PA1263	122.6	76.2933	112.256	102.289	123.543	156.526	76.5388	93.2977	140.511
	PA1264	24.7955	23.2197	36.4833	50.2147	51.0644	83.0941	34.0173	104.063	89.9272
	PA1269	12.3978	13.2684	37.8865	13.0186	16.4724	27.0539	6.37823	25.1186	25.292
	PA1271	198.364	205.66	244.158	278.971	128.485	183.58	216.86	161.477	171.424
	PA1272,cobO	152.906	157.562	183.82	264.092	161.429	94.6886	119.06	93.2977	137.701
	PA1273,cobB	64.7439	58.0493	84.1923	63.2333	59.3006	23.189	31.8912	14.3535	22.4818
	PA1274	41.3259	39.8052	56.1282	83.6912	54.3588	30.9187	40.3955	35.8837	42.1534
	PA1275,cobD	88.1619	72.9762	89.8051	78.1118	69.184	30.9187	34.0173	25.1186	44.9636
	PA1276,cobC	148.773	79.6104	122.079	50.2147	85.6564	28.9863	44.6476	39.4721	33.7227
	PA1277,cobQ	143.263	66.342	157.159	133.906	128.485	63.7699	82.9171	71.7675	61.8249
	PA1278,cobP	57.8562	51.4151	56.1282	53.9343	52.7116	9.6621	27.639	25.1186	33.7227
	PA1279,cobU	81.2742	39.8052	81.3859	65.0931	60.9478	50.2429	57.4041	78.9442	81.4965
	PA1280	53.7236	26.5368	39.2897	33.4765	36.2392	27.0539	38.2694	21.5302	14.0511
	PA1281,cobV	19.2854	19.9026	23.8545	26.0373	34.592	21.2566	8.50431	14.3535	8.43067
	PA1283	11.0202	13.2684	30.8705	29.7569	42.8282	17.3918	6.37823	43.0605	25.292
	PA1284	16.5303	9.9513	15.4352	24.1774	9.88343	30.9187	19.1347	10.7651	8.43067
	PA1285	13.7753	6.6342	22.4513	7.43922	8.23619	25.1215	14.8825	14.3535	16.8613
	PA1287	44.0809	51.4151	58.9346	42.7755	31.2975	38.6484	25.5129	28.707	36.5329
	PA1288	413.259	3521.1	449.025	816.454	650.659	355.565	403.955	312.189	275.402
	PA1291	41.3259	61.3664	58.9346	65.0931	64.2423	48.3105	8.50431	14.3535	8.43067
	PA1292	39.9483	74.6348	79.9827	61.3735	65.8895	38.6484	38.2694	28.707	36.5329
	PA1293	115.712	159.221	140.32	102.289	97.187	50.2429	87.1692	35.8837	64.6352
	PA1294,rnd	92.2944	119.416	89.8051	76.252	69.184	237.688	218.986	261.951	292.263
	PA1295	38.5708	34.8296	37.8865	39.0559	21.4141	15.4594	14.8825	10.7651	16.8613
	PA1296	42.7034	36.4881	72.9666	42.7755	46.1227	81.1617	142.447	104.063	89.9272
	PA1297	61.9888	29.8539	54.725	42.7755	57.6533	156.526	131.817	505.961	376.57
	PA1298	49.591	18.2441	30.8705	31.6167	36.2392	27.0539	10.6304	21.5302	16.8613
	PA1299	28.9281	11.6099	14.032	9.29902	11.5307	17.3918	21.2608	14.3535	19.6716
	PA1300	20.6629	6.6342	8.41923	7.43922	13.1779	191.31	393.324	247.598	98.3578
	PA1302	16.5303	18.2441	9.82243	11.1588	21.4141	258.944	410.333	172.242	109.599
	PA1304	92.2944	101.172	92.6115	94.85	65.8895	90.8238	108.43	89.7094	118.029
	PA1305	28.9281	21.5612	28.0641	7.43922	9.88343	75.3644	48.8998	64.5907	47.7738
	PA1306	66.1214	63.0249	61.741	40.9157	54.3588	56.0402	42.5216	53.8256	39.3431
	PA1307	89.5394	117.757	95.4179	165.523	126.837	57.9726	76.5388	122.005	112.409
	PA1308	24.7955	26.5368	42.0961	29.7569	49.4171	34.7836	27.639	21.5302	19.6716
	PA1309	15.1528	19.9026	26.6609	24.1774	28.003	44.4457	17.0086	39.4721	28.1022
	PA1313	13.7753	13.2684	9.82243	29.7569	16.4724	173.918	51.0259	287.07	278.212
	PA1315	49.591	18.2441	25.2577	14.8784	32.9448	11.5945	10.6304	21.5302	8.43067
	PA1323	28.9281	24.8783	35.0801	35.3363	37.8865	231.89	87.1692	197.361	269.782
	PA1324	12.3978	9.9513	21.0481	20.4578	19.7669	142.999	42.5216	114.828	137.701
	PA1326,ilvA2	15.1528	9.9513	15.4352	16.7382	13.1779	48.3105	44.6476	57.414	39.3431
	PA1327	15.1528	19.9026	30.8705	31.6167	51.0644	54.1078	46.7737	28.707	30.9125
	PA1328	12.3978	11.6099	12.6288	14.8784	18.1196	61.8374	17.0086	53.8256	73.0658
	PA1331	279.638	255.417	284.85	221.317	253.675	79.2292	72.2867	75.3559	101.168
	PA1336	57.8562	46.4394	47.709	50.2147	47.7699	65.7023	57.4041	71.7675	53.3943
	PA1337,ansB	52.3461	197.367	81.3859	297.569	258.616	79.2292	85.0431	75.3559	59.0147
	PA1338,ggt	13.7753	43.1223	23.8545	39.0559	42.8282	19.3242	23.3869	46.6489	25.292
	PA1339	27.5506	36.4881	43.4993	76.252	57.6533	23.189	31.8912	28.707	22.4818
	PA1342	88.1619	285.271	178.207	716.024	504.055	94.6886	104.178	136.358	123.65
	PA1343	45.4585	29.8539	46.3057	20.4578	24.7086	222.228	44.6476	294.247	213.577
	PA1344	16.5303	29.8539	26.6609	24.1774	24.7086	88.8913	29.7651	86.121	89.9272
	PA1353	6.88765	11.6099	5.61282	11.1588	18.1196	15.4594	10.6304	17.9419	8.43067
	PA1354	4.13259	16.5855	16.8385	18.598	13.1779	11.5945	19.1347	21.5302	14.0511
	PA1357	70.254	53.0736	56.1282	39.0559	41.1809	21.2566	31.8912	21.5302	22.4818
	PA1359	22.0405	13.2684	14.032	16.7382	11.5307	23.189	14.8825	28.707	11.2409
	PA1360	16.5303	4.97565	15.4352	13.0186	13.1779	25.1215	12.7565	17.9419	28.1022
	PA1361	70.254	59.7078	61.741	42.7755	44.4754	42.5132	38.2694	17.9419	30.9125
	PA1363	46.836	16.5855	8.41923	14.8784	9.88343	121.742	299.777	118.416	115.219
	PA1365	22.0405	9.9513	14.032	20.4578	23.0613	48.3105	165.834	107.651	39.3431
	PA1366	27.5506	31.5125	43.4993	18.598	41.1809	32.8511	10.6304	28.707	28.1022
	PA1367	30.3056	33.171	29.4673	22.3176	19.7669	13.5269	25.5129	35.8837	25.292
	PA1373,fabF2	79.8967	66.342	75.773	68.8127	57.6533	135.269	78.6649	93.2977	101.168
	PA1374	46.836	13.2684	18.2417	40.9157	19.7669	69.5671	44.6476	107.651	89.9272
	PA1375,pdxB	46.836	36.4881	46.3057	29.7569	29.6503	69.5671	38.2694	71.7675	61.8249
	PA1376,aceK	155.661	204.002	280.641	305.008	268.5	112.08	89.2953	132.77	95.5476
	PA1377	39.9483	33.171	39.2897	11.1588	34.592	21.2566	29.7651	25.1186	22.4818
	PA1379	9.6427	9.9513	11.2256	13.0186	11.5307	17.3918	8.50431	17.9419	14.0511
	PA1380	44.0809	41.4638	33.6769	33.4765	37.8865	40.5808	29.7651	32.2954	36.5329
	PA1382	48.2135	49.7565	60.3378	70.6725	41.1809	46.3781	68.0345	50.2372	56.2045
	PA1383	33.0607	19.9026	22.4513	31.6167	24.7086	11.5945	10.6304	21.5302	28.1022
	PA1384,galE	11.0202	13.2684	15.4352	14.8784	16.4724	21.2566	12.7565	21.5302	22.4818
	PA1389	24.7955	16.5855	32.2737	37.1961	29.6503	21.2566	25.5129	43.0605	16.8613
	PA1390	16.5303	19.9026	15.4352	22.3176	16.4724	7.72968	14.8825	10.7651	14.0511
	PA1392	77.1416	59.7078	75.773	61.3735	57.6533	34.7836	36.1433	35.8837	25.292
	PA1396	39.9483	44.7809	50.5154	29.7569	44.4754	11.5945	29.7651	39.4721	14.0511
	PA1397	49.591	33.171	47.709	22.3176	21.4141	42.5132	104.178	46.6489	42.1534
	PA1398	33.0607	29.8539	37.8865	26.0373	13.1779	30.9187	19.1347	10.7651	22.4818
	PA1400	22.0405	24.8783	25.2577	24.1774	18.1196	59.905	36.1433	39.4721	36.5329
	PA1401	6.88765	4.97565	11.2256	7.43922	13.1779	5.79726	10.6304	17.9419	8.43067
	PA1403	30.3056	24.8783	18.2417	26.0373	19.7669	42.5132	19.1347	25.1186	14.0511
	PA1405	64.7439	49.7565	53.3218	104.149	72.4785	25.1215	6.37823	25.1186	28.1022
	PA1406	22.0405	26.5368	19.6449	27.8971	24.7086	44.4457	72.2867	35.8837	30.9125
	PA1408	15.1528	13.2684	18.2417	24.1774	21.4141	61.8374	40.3955	43.0605	56.2045
	PA1410	5.51012	9.9513	7.01602	14.8784	13.1779	9.6621	6.37823	10.7651	8.43067
	PA1411	35.8158	16.5855	19.6449	18.598	31.2975	28.9863	14.8825	10.7651	28.1022
	PA1412	15.1528	4.97565	12.6288	18.598	13.1779	32.8511	23.3869	10.7651	36.5329
	PA1413	410.504	449.467	533.218	563.521	469.463	1082.16	722.867	943.742	893.651
	PA1414	129.488	199.026	232.932	213.877	253.675	543.01	110.556	136.358	387.811
	PA1423,bdlA	41.3259	41.4638	26.6609	55.7941	49.4171	44.4457	44.6476	50.2372	33.7227
	PA1425	33.0607	18.2441	29.4673	20.4578	28.003	65.7023	61.6563	61.0024	61.8249
	PA1429	179.079	376.491	481.299	399.858	485.935	566.199	91.4214	157.888	356.898
	PA1430,lasR	457.34	580.493	406.929	451.932	329.448	380.687	340.173	366.014	404.672
	PA1432,lasI	66.1214	41.4638	68.757	61.3735	54.3588	50.2429	29.7651	14.3535	44.9636
	PA1433	35.8158	31.5125	37.8865	52.0745	51.0644	19.3242	38.2694	14.3535	39.3431
	PA1434	30.3056	29.8539	30.8705	29.7569	16.4724	15.4594	25.5129	25.1186	14.0511
	PA1435	9.6427	8.29275	8.41923	7.43922	4.94171	200.972	201.977	215.302	171.424
	PA1436	12.3978	14.927	14.032	18.598	11.5307	92.7562	114.808	107.651	75.8761
	PA1437	33.0607	29.8539	28.0641	24.1774	18.1196	28.9863	40.3955	39.4721	47.7738
	PA1438	45.4585	46.4394	47.709	61.3735	75.7729	40.5808	34.0173	39.4721	42.1534
	PA1439	23.418	8.29275	9.82243	9.29902	18.1196	44.4457	23.3869	32.2954	28.1022
	PA1440	256.22	174.148	161.369	124.607	133.426	931.427	599.554	760.735	727.848
	PA1441	169.436	56.3907	96.8211	124.607	125.19	141.067	123.313	96.8861	281.022
	PA1442	174.946	136.001	133.304	85.551	115.307	121.742	140.321	104.063	171.424
	PA1443,fliM	254.843	185.758	235.738	290.129	258.616	181.648	182.843	139.947	157.373
	PA1444,fliN	49.591	48.098	50.5154	65.0931	60.9478	79.2292	65.9084	64.5907	101.168
	PA1445,fliO	33.0607	18.2441	21.0481	31.6167	28.003	38.6484	38.2694	32.2954	28.1022
	PA1446,fliP	74.3866	59.7078	61.741	57.6539	95.5398	67.6347	87.1692	86.121	101.168
	PA1447,fliQ	20.6629	18.2441	15.4352	18.598	34.592	11.5945	12.7565	25.1186	33.7227
	PA1448,fliR	26.1731	23.2197	28.0641	61.3735	41.1809	21.2566	21.2608	25.1186	22.4818
	PA1449,flhB	30.3056	23.2197	35.0801	33.4765	31.2975	21.2566	44.6476	64.5907	75.8761
	PA1450	38.5708	39.8052	40.6929	31.6167	44.4754	30.9187	34.0173	61.0024	61.8249
	PA1451	34.4382	29.8539	51.9186	40.9157	47.7699	9.6621	12.7565	21.5302	16.8613
	PA1452,flhA	154.283	63.0249	79.9827	141.345	187.785	237.688	174.338	222.479	250.11
	PA1453,flhF	732.845	477.662	544.443	617.455	675.367	1358.49	1477.62	1532.24	2082.38
	PA1454,fleN	380.198	253.758	315.721	277.111	304.739	380.687	235.995	287.07	354.088
	PA1455,fliA	377.443	318.442	387.284	422.175	487.582	514.024	346.551	290.658	559.235
	PA1456,cheY	155.661	131.025	113.66	143.205	176.254	96.621	85.0431	50.2372	115.219
	PA1457,cheZ	367.8	285.271	326.947	332.905	312.975	210.634	110.556	118.416	140.511
	PA1458	495.91	393.076	418.155	451.932	474.404	371.025	280.642	251.186	311.935
	PA1459	115.712	91.2203	92.6115	78.1118	82.3619	119.81	70.1606	78.9442	78.6863
	PA1460,motC	74.3866	39.8052	33.6769	37.1961	56.0061	23.189	27.639	28.707	42.1534
	PA1461,motD	128.11	72.9762	96.8211	98.5696	107.07	52.1753	31.8912	71.7675	53.3943
	PA1462	85.4068	53.0736	63.1442	39.0559	79.0674	32.8511	42.5216	32.2954	30.9125
	PA1463	228.67	190.733	145.933	299.428	210.846	154.594	155.204	75.3559	148.942
	PA1464	322.342	222.246	275.028	332.905	321.211	193.242	195.599	183.007	213.577
	PA1465	26.1731	14.927	15.4352	11.1588	34.592	15.4594	17.0086	17.9419	16.8613
	PA1466	8.26517	4.97565	7.01602	7.43922	19.7669	15.4594	21.2608	25.1186	25.292
	PA1467	23.418	8.29275	16.8385	16.7382	14.8251	15.4594	25.5129	43.0605	19.6716
	PA1468	33.0607	24.8783	36.4833	31.6167	14.8251	17.3918	34.0173	25.1186	19.6716
	PA1469	17.9079	21.5612	28.0641	5.57941	11.5307	19.3242	42.5216	35.8837	42.1534
	PA1471	23.418	14.927	29.4673	13.0186	6.58895	137.202	87.1692	71.7675	75.8761
	PA1474	19.2854	21.5612	22.4513	26.0373	24.7086	61.8374	17.0086	93.2977	56.2045
	PA1475,ccmA	66.1214	48.098	37.8865	11.1588	26.3558	50.2429	63.7823	50.2372	56.2045
	PA1476,ccmB	64.7439	53.0736	51.9186	27.8971	28.003	27.0539	17.0086	21.5302	19.6716
	PA1477,ccmC	139.13	142.635	117.869	104.149	88.9508	50.2429	51.0259	43.0605	87.1169
	PA1479,ccmE	100.56	106.147	103.837	122.747	110.365	94.6886	80.791	82.5326	81.4965
	PA1480,ccmF	176.324	204.002	232.932	161.803	159.782	171.985	85.0431	75.3559	157.373
	PA1481,ccmG	82.6517	109.464	120.676	133.906	82.3619	61.8374	65.9084	64.5907	59.0147
	PA1482,ccmH	55.1012	49.7565	57.5314	35.3363	52.7116	40.5808	40.3955	28.707	36.5329
	PA1483,cycH	223.16	189.075	211.884	187.84	192.727	193.242	225.364	208.126	337.227
	PA1484	12.3978	13.2684	11.2256	22.3176	11.5307	30.9187	27.639	64.5907	14.0511
	PA1488	33.0607	26.5368	37.8865	37.1961	28.003	13.5269	10.6304	14.3535	16.8613
	PA1489	23.418	24.8783	28.0641	27.8971	18.1196	15.4594	14.8825	14.3535	19.6716
	PA1492	11.0202	4.97565	5.61282	13.0186	4.94171	5.79726	12.7565	10.7651	8.43067
	PA1493,cysP	391.218	544.004	627.232	812.734	1004.82	257.012	233.869	222.479	213.577
	PA1494	20.6629	36.4881	28.0641	22.3176	47.7699	158.458	68.0345	143.535	157.373
	PA1501	5.51012	8.29275	8.41923	9.29902	9.88343	123.675	85.0431	340.896	297.884
	PA1504	84.0293	68.0006	49.1122	26.0373	8.23619	38.6484	34.0173	43.0605	47.7738
	PA1505,moaA2	198.364	150.928	145.933	132.046	169.665	231.89	195.599	272.716	252.92
	PA1506	5.51012	6.6342	4.20961	5.57941	9.88343	21.2566	44.6476	61.0024	25.292
	PA1509	141.885	154.245	217.497	204.578	232.261	135.269	144.573	125.593	143.321
	PA1510	121.223	121.074	130.498	137.625	163.077	40.5808	72.2867	64.5907	47.7738
	PA1511	78.5192	71.3177	92.6115	81.8314	80.7146	42.5132	44.6476	64.5907	50.584
	PA1513	27.5506	41.4638	29.4673	68.8127	59.3006	54.1078	38.2694	61.0024	22.4818
	PA1514	16.5303	26.5368	14.032	35.3363	52.7116	17.3918	17.0086	25.1186	28.1022
	PA1515,alc	26.1731	29.8539	26.6609	31.6167	42.8282	90.8238	38.2694	71.7675	28.1022
	PA1517	17.9079	26.5368	26.6609	22.3176	46.1227	114.013	76.5388	107.651	53.3943
	PA1520	107.447	106.147	95.4179	79.9716	116.954	46.3781	55.278	57.414	33.7227
	PA1523,xdhB	17.9079	33.171	25.2577	35.3363	74.1257	160.391	68.0345	125.593	78.6863
	PA1524,xdhA	12.3978	16.5855	7.01602	20.4578	34.592	48.3105	19.1347	61.0024	33.7227
	PA1525,alkB2	12.3978	13.2684	8.41923	9.29902	28.003	15.4594	8.50431	35.8837	14.0511
	PA1526	97.8046	51.4151	72.9666	35.3363	67.5367	54.1078	42.5216	28.707	56.2045
	PA1527	753.508	748.006	798.423	922.463	905.981	585.523	595.302	724.852	792.483
	PA1528,zipA	1006.97	1252.21	968.211	1104.72	864.8	2019.38	1702.99	1862.37	1559.67
	PA1529,lig	179.079	160.879	206.271	165.523	136.721	144.932	159.456	179.419	109.599
	PA1530	28.9281	28.1954	51.9186	31.6167	44.4754	11.5945	12.7565	25.1186	11.2409
	PA1530.1,ffs	19.2854	28.1954	19.6449	148.784	87.3036	50.2429	97.7996	35.8837	50.584
	PA1531	27.5506	24.8783	42.0961	24.1774	42.8282	19.3242	27.639	32.2954	22.4818
	PA1532,dnaX	1168.14	683.323	871.39	758.8	729.726	541.078	508.133	638.731	556.424
	PA1533	493.155	384.784	394.3	596.997	525.469	216.431	210.482	172.242	157.373
	PA1534,recR	33.0607	16.5855	46.3057	22.3176	16.4724	30.9187	27.639	25.1186	22.4818
	PA1535	53.7236	38.1467	47.709	78.1118	65.8895	81.1617	36.1433	64.5907	36.5329
	PA1538	12.3978	14.927	5.61282	20.4578	16.4724	61.8374	23.3869	139.947	98.3578
	PA1539	28.9281	33.171	30.8705	18.598	28.003	73.432	31.8912	104.063	112.409
	PA1544,anr	447.697	456.101	338.172	195.279	312.975	759.441	442.224	491.607	699.746
	PA1545	30.3056	28.1954	21.0481	29.7569	32.9448	175.85	110.556	251.186	250.11
	PA1546,hemN	433.922	874.056	733.876	835.052	1190.95	1712.12	231.743	405.486	834.637
	PA1549	50.9686	46.4394	33.6769	50.2147	49.4171	146.864	51.0259	53.8256	123.65
	PA1550	52.3461	46.4394	33.6769	46.4951	67.5367	187.445	76.5388	104.063	137.701
	PA1551	143.263	194.05	122.079	133.906	228.966	908.238	261.508	477.254	747.52
	PA1552,ccoP1	268.618	167.514	126.288	185.98	186.138	278.269	331.668	183.007	247.3
	PA1553,ccoO1	143.263	107.806	98.2243	106.009	123.543	117.878	108.43	68.1791	73.0658
	PA1554,ccoN1	424.279	645.176	338.172	673.249	485.935	699.536	735.623	391.133	542.373
	PA1555,ccoP2	148.773	840.885	540.234	1346.5	698.429	929.494	240.247	279.893	542.373
	PA1555.1,ccoQ2	22.0405	145.952	89.8051	219.457	144.957	191.31	44.6476	57.414	98.3578
	PA1556,ccoO2	64.7439	565.566	350.801	851.79	619.361	672.482	165.834	157.888	306.314
	PA1557,ccoN2	348.515	985.179	606.184	1320.46	1233.78	1787.49	344.425	394.721	601.388
	PA1559	593.715	267.027	296.076	418.456	469.463	1329.51	1296.91	1202.11	1419.16
	PA1560	103.315	26.5368	74.3698	63.2333	110.365	235.755	191.347	186.595	222.008
	PA1561,aer	166.681	184.099	141.724	206.438	256.969	197.107	53.152	68.1791	98.3578
	PA1562,acnA	140.508	257.075	297.479	438.914	317.917	1969.14	718.614	1668.59	1806.97
	PA1563	39.9483	48.098	39.2897	31.6167	60.9478	77.2968	27.639	57.414	50.584
	PA1570	33.0607	16.5855	28.0641	20.4578	28.003	73.432	121.186	147.123	140.511
	PA1571	82.6517	94.5374	95.4179	130.186	98.8343	36.716	23.3869	14.3535	22.4818
	PA1572	369.178	270.344	359.22	396.138	410.162	800.022	546.402	1090.87	977.958
	PA1573	81.2742	111.123	108.047	213.877	141.662	127.54	180.717	190.184	207.957
	PA1574	31.6832	33.171	18.2417	27.8971	23.0613	5.79726	23.3869	17.9419	16.8613
	PA1575	26.1731	26.5368	29.4673	14.8784	39.5337	34.7836	36.1433	71.7675	25.292
	PA1576	77.1416	77.9519	105.24	70.6725	57.6533	88.8913	127.565	139.947	134.891
	PA1578	15.1528	24.8783	25.2577	11.1588	21.4141	30.9187	27.639	25.1186	28.1022
	PA1579	402.238	494.248	450.429	459.372	403.573	560.402	603.806	498.784	435.585
	PA1580,gltA	578.562	736.396	381.672	498.427	593.006	208.701	510.259	305.012	306.314
	PA1581,sdhC	217.65	429.565	189.433	234.335	200.963	77.2968	153.078	96.8861	115.219
	PA1582,sdhD	108.825	159.221	106.644	72.5323	120.248	67.6347	82.9171	64.5907	98.3578
	PA1583,sdhA	512.441	852.495	531.814	723.464	818.677	216.431	329.542	261.951	325.986
	PA1584,sdhB	703.917	1006.74	736.682	1326.04	986.695	173.918	231.743	157.888	236.059
	PA1585,sucA	914.679	1731.53	1074.85	1828.19	1818.55	1283.13	2283.41	1819.31	1635.55
	PA1586,sucB	275.506	761.275	464.461	836.912	866.447	427.065	648.454	470.077	466.497
	PA1587,lpdG	219.027	575.517	406.929	429.615	522.174	127.54	242.373	183.007	224.818
	PA1588,sucC	1172.28	3240.81	1906.95	3788.42	3049.04	873.454	1883.71	1464.06	1469.75
	PA1589,sucD	286.526	597.078	499.541	610.016	637.481	195.174	369.938	312.189	320.366
	PA1590,braB	67.4989	109.464	56.1282	48.3549	52.7116	85.0265	106.304	64.5907	101.168
	PA1592	235.557	154.245	270.818	223.176	247.086	471.511	359.307	348.072	356.898
	PA1595	39.9483	36.4881	46.3057	29.7569	32.9448	32.8511	40.3955	28.707	19.6716
	PA1596,htpG	387.086	918.837	1749.8	2912.45	2686.64	2266.73	588.924	1015.51	705.366
	PA1597	4.13259	11.6099	32.2737	31.6167	34.592	27.0539	8.50431	10.7651	28.1022
	PA1599	13.7753	16.5855	19.6449	14.8784	11.5307	19.3242	14.8825	10.7651	8.43067
	PA1600	5.51012	6.6342	5.61282	9.29902	13.1779	25.1215	23.3869	64.5907	92.7374
	PA1601	55.1012	39.8052	30.8705	29.7569	46.1227	268.606	204.104	513.137	635.111
	PA1602	8.26517	13.2684	11.2256	14.8784	18.1196	59.905	29.7651	61.0024	98.3578
	PA1604	63.3663	54.7322	64.5474	40.9157	159.782	214.499	29.7651	75.3559	106.789
	PA1605	16.5303	16.5855	16.8385	61.3735	21.4141	38.6484	31.8912	25.1186	28.1022
	PA1607	22.0405	33.171	14.032	35.3363	26.3558	17.3918	12.7565	17.9419	19.6716
	PA1608	24.7955	18.2441	16.8385	18.598	19.7669	46.3781	46.7737	28.707	11.2409
	PA1609,fabB	1384.42	2194.26	1692.26	1658.95	1512.16	948.818	897.205	588.493	663.213
	PA1610,fabA	349.892	487.614	350.801	228.756	245.438	173.918	231.743	107.651	106.789
	PA1611	223.16	325.076	260.996	310.587	263.558	102.418	127.565	61.0024	67.4454
	PA1613	70.254	92.8788	96.8211	57.6539	87.3036	32.8511	55.278	43.0605	33.7227
	PA1614,gpsA	286.526	280.295	211.884	221.317	210.846	365.227	208.356	236.833	320.366
	PA1615	50.9686	33.171	61.741	52.0745	46.1227	63.7699	34.0173	53.8256	39.3431
	PA1616	17.9079	14.927	18.2417	14.8784	28.003	25.1215	19.1347	17.9419	22.4818
	PA1617	75.7641	82.9275	75.773	189.7	268.5	104.351	51.0259	53.8256	56.2045
	PA1619	19.2854	19.9026	21.0481	16.7382	28.003	19.3242	19.1347	43.0605	28.1022
	PA1621	22.0405	29.8539	25.2577	27.8971	28.003	27.0539	10.6304	25.1186	42.1534
	PA1622	11.0202	4.97565	19.6449	9.29902	6.58895	13.5269	8.50431	32.2954	11.2409
	PA1623	121.223	152.587	154.352	119.027	166.371	114.013	110.556	129.181	148.942
	PA1624	33.0607	51.4151	63.1442	40.9157	80.7146	79.2292	53.152	71.7675	106.789
	PA1625	45.4585	43.1223	32.2737	61.3735	46.1227	104.351	76.5388	122.005	95.5476
	PA1627	26.1731	24.8783	25.2577	26.0373	31.2975	48.3105	19.1347	28.707	25.292
	PA1630	78.5192	54.7322	72.9666	50.2147	59.3006	92.7562	65.9084	104.063	87.1169
	PA1631	22.0405	13.2684	23.8545	22.3176	29.6503	23.189	21.2608	25.1186	14.0511
	PA1632,kdpF	23.418	4.97565	7.01602	22.3176	13.1779	65.7023	38.2694	107.651	103.978
	PA1633,kdpA	28.9281	11.6099	15.4352	27.8971	34.592	166.188	87.1692	168.654	230.438
	PA1634,kdpB	28.9281	28.1954	21.0481	29.7569	44.4754	469.578	335.92	606.435	598.578
	PA1635,kdpC	9.6427	6.6342	4.20961	5.57941	6.58895	158.458	155.204	233.244	182.665
	PA1636,kdpD	39.9483	34.8296	46.3057	63.2333	82.3619	131.405	89.2953	175.83	224.818
	PA1637,kdpE	23.418	6.6342	19.6449	5.57941	13.1779	27.0539	12.7565	35.8837	61.8249
	PA1640	140.508	145.952	140.32	146.925	153.193	77.2968	82.9171	93.2977	120.84
	PA1641	34.4382	38.1467	37.8865	27.8971	59.3006	75.3644	57.4041	32.2954	53.3943
	PA1642,selD	95.0495	59.7078	99.6275	65.0931	65.8895	127.54	72.2867	57.414	109.599
	PA1643	86.7843	64.6835	75.773	78.1118	65.8895	61.8374	36.1433	71.7675	53.3943
	PA1644	56.4787	46.4394	49.1122	29.7569	36.2392	52.1753	14.8825	17.9419	30.9125
	PA1645	31.6832	33.171	23.8545	20.4578	23.0613	32.8511	25.5129	39.4721	8.43067
	PA1646	35.8158	28.1954	25.2577	42.7755	26.3558	40.5808	46.7737	78.9442	14.0511
	PA1647	12.3978	31.5125	26.6609	26.0373	24.7086	27.0539	8.50431	46.6489	64.6352
	PA1648	6.88765	19.9026	18.2417	31.6167	28.003	25.1215	29.7651	28.707	75.8761
	PA1649	13.7753	11.6099	14.032	9.29902	9.88343	32.8511	19.1347	21.5302	39.3431
	PA1650	13.7753	36.4881	28.0641	31.6167	28.003	21.2566	14.8825	14.3535	28.1022
	PA1652	46.836	46.4394	50.5154	40.9157	51.0644	28.9863	34.0173	61.0024	30.9125
	PA1654	108.825	79.6104	77.1762	79.9716	82.3619	94.6886	138.195	71.7675	120.84
	PA1655	84.0293	61.3664	67.3538	111.588	105.423	71.4996	76.5388	64.5907	47.7738
	PA1656	45.4585	41.4638	63.1442	63.2333	59.3006	69.5671	25.5129	32.2954	47.7738
	PA1657	4.13259	11.6099	11.2256	16.7382	6.58895	13.5269	6.37823	17.9419	16.8613
	PA1658	12.3978	21.5612	25.2577	14.8784	37.8865	27.0539	25.5129	100.474	42.1534
	PA1662	22.0405	33.171	35.0801	37.1961	29.6503	36.716	36.1433	50.2372	50.584
	PA1667	13.7753	18.2441	28.0641	13.0186	19.7669	17.3918	10.6304	28.707	19.6716
	PA1669	37.1933	36.4881	64.5474	31.6167	31.2975	36.716	51.0259	39.4721	59.0147
	PA1670,stp1	15.1528	9.9513	15.4352	16.7382	11.5307	5.79726	12.7565	17.9419	8.43067
	PA1672	61.9888	71.3177	70.1602	79.9716	62.595	56.0402	53.152	53.8256	61.8249
	PA1673	961.515	1195.81	1664.2	963.378	1741.13	3176.9	291.273	459.312	1489.42
	PA1674,folE2	140.508	137.66	103.837	76.252	67.5367	36.716	112.682	78.9442	61.8249
	PA1677	95.0495	86.2446	70.1602	52.0745	97.187	154.594	72.2867	154.3	148.942
	PA1678	39.9483	36.4881	39.2897	29.7569	23.0613	83.0941	53.152	53.8256	50.584
	PA1680	23.418	13.2684	12.6288	26.0373	23.0613	36.716	10.6304	14.3535	16.8613
	PA1681,aroC	143.263	109.464	106.644	63.2333	82.3619	123.675	106.304	107.651	92.7374
	PA1682	45.4585	39.8052	42.0961	29.7569	41.1809	38.6484	59.5302	118.416	118.029
	PA1683	144.641	96.1959	119.272	115.308	133.426	96.621	74.4127	111.24	75.8761
	PA1684	173.569	237.173	203.465	191.56	224.024	98.5534	61.6563	93.2977	47.7738
	PA1685,masA	42.7034	43.1223	23.8545	20.4578	46.1227	21.2566	14.8825	25.1186	28.1022
	PA1686,alkA	28.9281	36.4881	35.0801	22.3176	26.3558	27.0539	29.7651	25.1186	25.292
	PA1687,speE	35.8158	48.098	39.2897	29.7569	24.7086	25.1215	76.5388	39.4721	22.4818
	PA1688	274.128	233.856	214.69	139.485	181.196	137.202	406.081	315.777	300.694
	PA1689	206.629	174.148	214.69	189.7	245.438	137.202	191.347	107.651	168.613
	PA1703,pcrD	46.836	29.8539	29.4673	27.8971	16.4724	102.418	142.447	96.8861	75.8761
	PA1706,pcrV	13.7753	14.927	19.6449	26.0373	16.4724	173.918	116.934	57.414	42.1534
	PA1707,pcrH	11.0202	13.2684	18.2417	18.598	19.7669	187.445	218.986	107.651	92.7374
	PA1708,popB	48.2135	38.1467	46.3057	79.9716	88.9508	757.509	956.735	523.903	449.636
	PA1709,popD	12.3978	19.9026	22.4513	31.6167	24.7086	208.701	191.347	100.474	106.789
	PA1710,exsC	57.8562	91.2203	65.9506	66.9529	54.3588	102.418	174.338	61.0024	92.7374
	PA1711,exsE	16.5303	14.927	22.4513	13.0186	16.4724	75.3644	87.1692	32.2954	42.1534
	PA1712,exsB	67.4989	48.098	57.5314	33.4765	37.8865	210.634	229.616	89.7094	115.219
	PA1713,exsA	170.814	119.416	126.288	61.3735	69.184	417.403	508.133	186.595	168.613
	PA1714,exsD	53.7236	33.171	58.9346	16.7382	34.592	171.985	193.473	89.7094	61.8249
	PA1716,pscC	50.9686	19.9026	33.6769	33.4765	31.2975	195.174	142.447	53.8256	56.2045
	PA1717,pscD	23.418	28.1954	16.8385	14.8784	26.3558	92.7562	82.9171	46.6489	30.9125
	PA1719,pscF	6.88765	16.5855	9.82243	16.7382	16.4724	25.1215	53.152	21.5302	14.0511
	PA1722,pscI	19.2854	18.2441	22.4513	20.4578	28.003	98.5534	102.052	71.7675	64.6352
	PA1723,pscJ	35.8158	16.5855	30.8705	20.4578	36.2392	94.6886	89.2953	68.1791	61.8249
	PA1724,pscK	6.88765	8.29275	4.20961	9.29902	8.23619	15.4594	21.2608	21.5302	25.292
	PA1725,pscL	26.1731	28.1954	28.0641	35.3363	44.4754	36.716	36.1433	25.1186	47.7738
	PA1726,bglX	57.8562	91.2203	51.9186	66.9529	42.8282	75.3644	114.808	82.5326	89.9272
	PA1727,mucR	46.836	68.0006	53.3218	31.6167	36.2392	57.9726	48.8998	57.414	89.9272
	PA1728	6.88765	13.2684	22.4513	13.0186	28.003	56.0402	57.4041	104.063	39.3431
	PA1729	26.1731	31.5125	28.0641	9.29902	26.3558	34.7836	31.8912	39.4721	70.2556
	PA1730	17.9079	11.6099	15.4352	11.1588	24.7086	48.3105	25.5129	17.9419	39.3431
	PA1731	6.88765	13.2684	14.032	9.29902	26.3558	36.716	23.3869	28.707	33.7227
	PA1732	41.3259	66.342	43.4993	111.588	88.9508	117.878	95.6735	183.007	118.029
	PA1734	19.2854	19.9026	32.2737	11.1588	28.003	11.5945	14.8825	28.707	19.6716
	PA1735	115.712	232.197	126.288	319.886	192.727	63.7699	78.6649	71.7675	87.1169
	PA1736	22.0405	41.4638	16.8385	31.6167	31.2975	83.0941	53.152	32.2954	44.9636
	PA1737	19.2854	28.1954	23.8545	18.598	31.2975	54.1078	25.5129	57.414	42.1534
	PA1741	41.3259	33.171	25.2577	9.29902	9.88343	13.5269	23.3869	28.707	16.8613
	PA1742,pauD2	100.56	137.66	195.045	208.298	273.441	371.025	295.525	495.196	458.067
	PA1746	66.1214	225.563	186.626	197.139	177.902	813.549	127.565	229.656	429.964
	PA1748	11.0202	29.8539	23.8545	18.598	16.4724	15.4594	27.639	10.7651	30.9125
	PA1749	155.661	116.099	172.594	81.8314	154.84	258.944	242.373	380.368	283.833
	PA1750	551.012	583.81	506.557	587.698	304.739	220.296	250.877	222.479	196.716
	PA1751	39.9483	48.098	61.741	46.4951	49.4171	44.4457	38.2694	39.4721	44.9636
	PA1752	208.007	154.245	207.674	172.962	177.902	210.634	206.23	261.951	202.336
	PA1753	44.0809	69.6591	63.1442	50.2147	97.187	100.486	65.9084	122.005	95.5476
	PA1754,cysB	315.454	311.807	260.996	325.466	383.806	531.416	552.78	545.433	418.723
	PA1756,cysH	71.6315	137.66	95.4179	72.5323	100.482	65.7023	65.9084	82.5326	81.4965
	PA1757,thrH	28.9281	43.1223	32.2737	24.1774	6.58895	25.1215	102.052	53.8256	36.5329
	PA1758,pabB	154.283	96.1959	129.095	89.2706	92.2453	57.9726	93.5474	86.121	70.2556
	PA1759	180.456	207.319	269.415	418.456	400.279	318.849	261.508	358.837	241.679
	PA1760	132.243	247.124	230.126	291.989	312.975	121.742	138.195	150.712	103.978
	PA1762	34.4382	56.3907	42.0961	40.9157	62.595	13.5269	8.50431	28.707	28.1022
	PA1763	27.5506	44.7809	16.8385	63.2333	52.7116	30.9187	31.8912	25.1186	22.4818
	PA1765	15.1528	14.927	14.032	20.4578	13.1779	5.79726	17.0086	17.9419	14.0511
	PA1766	515.196	568.883	582.33	617.455	517.233	367.16	314.66	186.595	227.628
	PA1767	300.301	495.907	325.543	405.437	331.095	295.66	429.468	290.658	297.884
	PA1768	134.998	149.27	61.741	59.5137	65.8895	108.216	150.952	132.77	129.27
	PA1769	77.1416	152.587	108.047	91.1304	112.012	67.6347	53.152	68.1791	56.2045
	PA1770,ppsA	1384.42	1549.09	1312	1753.8	1284.85	1725.65	1805.04	1395.88	1500.66
	PA1771,estX	38.5708	23.2197	33.6769	16.7382	28.003	40.5808	34.0173	28.707	16.8613
	PA1772	63.3663	121.074	71.5634	74.3922	82.3619	69.5671	44.6476	50.2372	42.1534
	PA1773,cmaX	183.211	127.708	188.029	141.345	168.018	262.809	218.986	294.247	219.197
	PA1774,crfX	196.987	217.27	164.175	70.6725	92.2453	71.4996	119.06	111.24	106.789
	PA1775,cmpX	1044.17	1484.4	1229.21	2029.05	1097.06	655.09	882.322	674.614	581.716
	PA1776,sigX	3381.83	3225.88	2831.67	2957.09	2785.48	1356.56	1233.13	1044.22	1000.44
	PA1777,oprF	4693.24	7358.99	6390.19	5756.09	6223.26	3157.57	2147.34	2336.03	2428.03
	PA1787,acnB	750.753	1557.38	919.099	1342.78	1607.7	631.901	754.758	645.907	1008.87
	PA1788	66.1214	28.1954	21.0481	5.57941	14.8251	36.716	36.1433	35.8837	22.4818
	PA1789	220.405	461.077	526.202	576.539	873.036	817.414	116.934	244.009	486.169
	PA1790	13.7753	18.2441	9.82243	5.57941	4.94171	25.1215	10.6304	10.7651	19.6716
	PA1791	249.333	213.953	189.433	247.354	75.7729	79.2292	221.112	111.24	70.2556
	PA1792	23.418	39.8052	40.6929	27.8971	28.003	21.2566	23.3869	35.8837	25.292
	PA1793,ppiB	316.832	524.102	343.785	416.596	467.816	88.8913	82.9171	75.3559	47.7738
	PA1794,glnS	413.259	623.615	442.009	578.399	532.058	827.076	693.102	545.433	562.045
	PA1795,cysS	416.014	466.053	471.477	513.306	596.3	452.186	363.559	380.368	418.723
	PA1796,folD	100.56	145.952	79.9827	65.0931	42.8282	154.594	136.069	86.121	157.373
	PA1797	498.666	23.2197	464.461	280.83	551.825	197.107	144.573	297.835	202.336
	PA1798,parS	24.7955	44.7809	50.5154	48.3549	36.2392	32.8511	48.8998	39.4721	33.7227
	PA1800,tig	1210.85	1179.23	1230.61	782.977	747.846	881.184	1031.15	717.675	865.549
	PA1801,clpP	844.425	804.397	808.246	784.837	792.321	641.564	861.062	696.145	781.242
	PA1802,clpX	3241.33	2985.39	4198.39	3528.05	4576.03	3279.32	3227.39	3843.15	3945.55
	PA1803,lon	10080.8	9735.69	10793.4	12836.4	9288.77	4883.23	4747.53	5590.69	4442.96
	PA1804,hupB	1219.11	1633.67	1549.14	1699.86	1419.92	166.188	331.668	186.595	191.095
	PA1805,ppiD	504.176	718.152	540.234	691.847	576.533	525.618	686.723	473.665	435.585
	PA1806,fabI	75.7641	101.172	110.853	113.448	138.368	21.2566	25.5129	21.5302	30.9125
	PA1807	90.9169	137.66	131.901	163.663	166.371	50.2429	78.6649	61.0024	50.584
	PA1808	38.5708	39.8052	74.3698	61.3735	49.4171	11.5945	10.6304	17.9419	22.4818
	PA1809	63.3663	64.6835	108.047	122.747	131.779	28.9863	31.8912	28.707	28.1022
	PA1810	132.243	137.66	179.61	269.672	265.205	23.189	53.152	35.8837	36.5329
	PA1811	196.987	160.879	197.852	189.7	237.202	57.9726	42.5216	107.651	73.0658
	PA1812,mltD	688.765	933.764	496.734	464.951	344.273	251.215	444.35	312.189	427.154
	PA1813	70.254	81.269	79.9827	53.9343	72.4785	67.6347	76.5388	82.5326	64.6352
	PA1814	225.915	154.245	158.562	87.4108	113.659	137.202	221.112	129.181	137.701
	PA1815,rnhA	173.569	157.562	155.756	109.728	144.957	104.351	178.591	211.714	171.424
	PA1816,dnaQ	53.7236	48.098	54.725	33.4765	39.5337	27.0539	51.0259	46.6489	25.292
	PA1817	107.447	104.489	124.885	135.766	146.604	434.795	280.642	574.14	486.169
	PA1818,ldcA	236.935	464.394	319.931	487.269	377.217	117.878	223.238	172.242	106.789
	PA1819	46.836	97.8545	109.45	111.588	102.129	28.9863	82.9171	53.8256	50.584
	PA1820,nhaB	57.8562	71.3177	95.4179	68.8127	82.3619	21.2566	23.3869	21.5302	14.0511
	PA1821	349.892	260.392	280.641	219.457	179.549	191.31	210.482	143.535	146.132
	PA1822,fimL	320.964	288.588	376.059	282.69	247.086	100.486	172.212	122.005	120.84
	PA1823	179.079	167.514	175.401	230.616	186.138	65.7023	85.0431	68.1791	56.2045
	PA1825	24.7955	26.5368	18.2417	18.598	16.4724	32.8511	55.278	46.6489	36.5329
	PA1826	8.26517	16.5855	16.8385	16.7382	19.7669	32.8511	29.7651	17.9419	16.8613
	PA1828	28.9281	51.4151	54.725	117.168	74.1257	38.6484	23.3869	53.8256	33.7227
	PA1829	59.2338	122.733	102.434	197.139	161.429	98.5534	102.052	89.7094	106.789
	PA1830	57.8562	84.5861	92.6115	148.784	116.954	34.7836	25.5129	17.9419	14.0511
	PA1831	213.517	368.198	297.479	662.09	406.868	154.594	218.986	86.121	120.84
	PA1832	352.647	472.687	408.332	615.595	538.647	1014.52	401.829	570.551	584.527
	PA1833	143.263	232.197	255.383	269.672	247.086	183.58	99.9257	132.77	120.84
	PA1834	17.9079	14.927	35.0801	11.1588	24.7086	38.6484	25.5129	53.8256	33.7227
	PA1837	31.6832	66.342	67.3538	37.1961	62.595	11.5945	23.3869	10.7651	14.0511
	PA1838,cysI	371.933	490.931	491.122	490.988	459.579	247.35	497.502	283.482	289.453
	PA1839	70.254	69.6591	60.3378	42.7755	46.1227	75.3644	138.195	64.5907	67.4454
	PA1840	28.9281	43.1223	29.4673	26.0373	13.1779	34.7836	55.278	43.0605	33.7227
	PA1841	11.0202	11.6099	15.4352	5.57941	8.23619	11.5945	10.6304	14.3535	16.8613
	PA1842	41.3259	21.5612	22.4513	29.7569	32.9448	56.0402	133.943	61.0024	47.7738
	PA1843,metH	663.969	699.908	545.847	522.605	471.11	972.007	1275.65	882.74	896.461
	PA1845	41.3259	21.5612	25.2577	22.3176	21.4141	25.1215	29.7651	21.5302	19.6716
	PA1846,cti	137.753	136.001	126.288	111.588	92.2453	98.5534	136.069	132.77	165.803
	PA1847	192.854	202.343	182.417	210.158	258.616	421.268	363.559	757.147	578.906
	PA1851	12.3978	16.5855	16.8385	11.1588	18.1196	17.3918	12.7565	14.3535	11.2409
	PA1852	314.077	268.685	369.043	57.6539	126.837	229.958	119.06	122.005	112.409
	PA1853	55.1012	28.1954	57.5314	26.0373	26.3558	50.2429	42.5216	46.6489	44.9636
	PA1856	24.7955	46.4394	39.2897	33.4765	37.8865	61.8374	53.152	28.707	30.9125
	PA1857	52.3461	49.7565	57.5314	33.4765	32.9448	77.2968	65.9084	64.5907	78.6863
	PA1861,modC	26.1731	23.2197	23.8545	18.598	23.0613	38.6484	44.6476	25.1186	44.9636
	PA1862,modB	8.26517	13.2684	15.4352	14.8784	8.23619	28.9863	21.2608	10.7651	25.292
	PA1863,modA	28.9281	23.2197	36.4833	35.3363	32.9448	121.742	138.195	71.7675	61.8249
	PA1865	39.9483	33.171	54.725	33.4765	41.1809	88.8913	82.9171	82.5326	95.5476
	PA1866	26.1731	16.5855	26.6609	27.8971	39.5337	56.0402	36.1433	39.4721	44.9636
	PA1872	89.5394	79.6104	120.676	102.289	75.7729	69.5671	87.1692	104.063	73.0658
	PA1874	13.7753	28.1954	25.2577	29.7569	36.2392	110.148	72.2867	218.891	171.424
	PA1880	30.3056	54.7322	60.3378	81.8314	70.8312	102.418	74.4127	143.535	95.5476
	PA1881	15.1528	19.9026	22.4513	48.3549	36.2392	73.432	55.278	53.8256	53.3943
	PA1885	23.418	26.5368	25.2577	48.3549	36.2392	44.4457	48.8998	39.4721	30.9125
	PA1886,polB	73.009	54.7322	72.9666	42.7755	74.1257	59.905	34.0173	61.0024	67.4454
	PA1889	15.1528	9.9513	37.8865	27.8971	11.5307	114.013	82.9171	46.6489	84.3067
	PA1915	45.4585	33.171	51.9186	46.4951	54.3588	54.1078	36.1433	50.2372	81.4965
	PA1920,nrdD	11.0202	96.1959	39.2897	104.149	93.8926	1375.88	461.359	907.859	1031.35
	PA1926	152.906	152.587	134.708	109.728	98.8343	195.174	321.038	287.07	300.694
	PA1927,metE	57.8562	19.9026	68.757	13.0186	19.7669	4009.77	3337.94	3265.42	2326.87
	PA1930	6.88765	11.6099	11.2256	16.7382	29.6503	44.4457	25.5129	35.8837	22.4818
	PA1933	4.13259	18.2441	9.82243	9.29902	14.8251	27.0539	12.7565	32.2954	19.6716
	PA1937	630.908	678.347	520.589	673.249	607.831	1157.52	1162.96	1144.69	913.323
	PA1938	139.13	112.781	133.304	135.766	105.423	102.418	102.052	104.063	103.978
	PA1941	41.3259	69.6591	58.9346	89.2706	90.5981	30.9187	14.8825	10.7651	30.9125
	PA1944	71.6315	84.5861	116.466	66.9529	92.2453	127.54	123.313	147.123	120.84
	PA1945	22.0405	23.2197	50.5154	35.3363	41.1809	56.0402	25.5129	43.0605	25.292
	PA1946,rbsB	300.301	189.075	307.302	438.914	452.99	228.026	119.06	183.007	148.942
	PA1947,rbsA	50.9686	96.1959	101.031	169.242	182.843	110.148	53.152	68.1791	44.9636
	PA1948,rbsC	27.5506	39.8052	36.4833	72.5323	72.4785	44.4457	31.8912	35.8837	19.6716
	PA1949,rbsR	52.3461	101.172	101.031	120.887	116.954	129.472	85.0431	100.474	115.219
	PA1950,rbsK	61.9888	107.806	108.047	96.7098	144.957	104.351	65.9084	96.8861	95.5476
	PA1951	9.6427	9.9513	8.41923	5.57941	9.88343	7.72968	6.37823	21.5302	11.2409
	PA1958	20.6629	19.9026	22.4513	9.29902	16.4724	5.79726	6.37823	10.7651	16.8613
	PA1959,bacA	44.0809	44.7809	30.8705	24.1774	18.1196	59.905	97.7996	82.5326	22.4818
	PA1961	20.6629	19.9026	28.0641	7.43922	11.5307	34.7836	17.0086	57.414	59.0147
	PA1964	66.1214	82.9275	56.1282	53.9343	52.7116	336.241	299.777	287.07	359.709
	PA1967	55.1012	49.7565	42.0961	76.252	64.2423	38.6484	44.6476	35.8837	98.3578
	PA1968	86.7843	71.3177	77.1762	53.9343	56.0061	67.6347	29.7651	68.1791	30.9125
	PA1973,pqqF	52.3461	34.8296	56.1282	61.3735	47.7699	32.8511	25.5129	46.6489	50.584
	PA1976,ercS'	17.9079	11.6099	14.032	7.43922	21.4141	5.79726	10.6304	10.7651	16.8613
	PA1982,exaA	6.88765	6.6342	11.2256	7.43922	6.58895	36.716	21.2608	17.9419	16.8613
	PA1984,exaC	59.2338	713.177	145.933	544.923	436.518	144.932	106.304	308.6	227.628
	PA1986,pqqB	56.4787	33.171	33.6769	20.4578	41.1809	54.1078	59.5302	43.0605	61.8249
	PA1987,pqqC	34.4382	24.8783	26.6609	20.4578	34.592	23.189	27.639	43.0605	36.5329
	PA1988,pqqD	19.2854	16.5855	11.2256	14.8784	24.7086	15.4594	17.0086	14.3535	14.0511
	PA1989,pqqE	34.4382	26.5368	30.8705	14.8784	41.1809	13.5269	17.0086	14.3535	22.4818
	PA1990,pqqH	27.5506	19.9026	26.6609	26.0373	59.3006	28.9863	44.6476	21.5302	22.4818
	PA1992,ercS	44.0809	33.171	42.0961	98.5696	100.482	40.5808	42.5216	61.0024	75.8761
	PA1994	20.6629	29.8539	18.2417	11.1588	24.7086	5.79726	17.0086	17.9419	11.2409
	PA1997	53.7236	48.098	81.3859	106.009	128.485	73.432	65.9084	57.414	98.3578
	PA1999,dhcA	181.834	665.079	408.332	864.809	705.018	299.525	87.1692	150.712	193.905
	PA2000,dhcB	95.0495	424.589	315.721	676.969	517.233	142.999	61.6563	64.5907	118.029
	PA2001,atoB	134.998	358.247	249.77	539.343	477.699	142.999	55.278	136.358	160.183
	PA2002	67.4989	104.489	64.5474	130.186	138.368	75.3644	65.9084	100.474	39.3431
	PA2005	24.7955	18.2441	22.4513	14.8784	14.8251	21.2566	46.7737	46.6489	19.6716
	PA2006	20.6629	24.8783	19.6449	20.4578	24.7086	7.72968	8.50431	21.5302	16.8613
	PA2007,maiA	122.6	195.709	140.32	386.839	321.211	173.918	61.6563	61.0024	112.409
	PA2008,fahA	104.692	212.294	152.949	323.606	387.101	492.767	114.808	132.77	255.73
	PA2009,hmgA	85.4068	268.685	147.336	394.278	416.751	355.565	93.5474	100.474	202.336
	PA2010	56.4787	31.5125	44.9025	55.7941	52.7116	150.729	63.7823	111.24	146.132
	PA2011,liuE	216.272	471.028	408.332	399.858	508.996	52.1753	65.9084	57.414	59.0147
	PA2012,liuD	562.032	1283.72	1236.22	1737.06	1503.93	168.121	112.682	161.477	134.891
	PA2013,liuC	205.252	699.908	472.88	840.631	714.901	52.1753	25.5129	50.2372	33.7227
	PA2014,liuB	367.8	1200.79	733.876	1634.77	1242.02	164.256	140.321	172.242	151.752
	PA2015,liuA	636.418	2328.6	1521.07	3213.74	2306.13	293.728	225.364	236.833	354.088
	PA2016,liuR	601.98	1733.18	1017.32	1270.25	1416.62	815.481	520.889	825.326	913.323
	PA2018	1326.56	1046.55	1268.5	1480.4	1441.33	972.007	1488.25	1011.92	1228.07
	PA2019	579.94	288.588	405.526	251.074	286.619	552.672	693.102	480.842	643.541
	PA2020	235.557	150.928	211.884	197.139	181.196	342.038	214.734	233.244	216.387
	PA2022	46.836	21.5612	63.1442	18.598	32.9448	162.323	53.152	71.7675	92.7374
	PA2023,galU	482.135	497.565	461.654	327.325	214.141	1526.61	1135.33	961.684	969.527
	PA2025,gor	168.059	262.051	244.158	271.531	306.386	713.063	450.729	904.27	907.702
	PA2026	12.3978	8.29275	9.82243	14.8784	8.23619	71.4996	12.7565	25.1186	11.2409
	PA2028	8.26517	21.5612	12.6288	20.4578	18.1196	30.9187	17.0086	21.5302	16.8613
	PA2032	71.6315	56.3907	63.1442	46.4951	44.4754	69.5671	53.152	64.5907	33.7227
	PA2033	19.2854	6.6342	5.61282	7.43922	9.88343	154.594	386.946	129.181	61.8249
	PA2035	8.26517	11.6099	14.032	27.8971	16.4724	71.4996	63.7823	68.1791	73.0658
	PA2040,pauA4	224.537	308.49	319.931	394.278	439.812	125.607	133.943	147.123	162.993
	PA2041	41.3259	51.4151	37.8865	92.9902	92.2453	21.2566	29.7651	10.7651	22.4818
	PA2042	84.0293	131.025	92.6115	57.6539	47.7699	88.8913	157.33	89.7094	95.5476
	PA2044	106.07	136.001	95.4179	91.1304	98.8343	94.6886	138.195	122.005	132.081
	PA2047	15.1528	28.1954	16.8385	13.0186	9.88343	38.6484	12.7565	17.9419	11.2409
	PA2049	31.6832	54.7322	49.1122	50.2147	31.2975	5.79726	19.1347	25.1186	39.3431
	PA2054,cynR	13.7753	14.927	12.6288	18.598	6.58895	79.2292	48.8998	100.474	64.6352
	PA2056	22.0405	18.2441	23.8545	26.0373	9.88343	34.7836	21.2608	10.7651	11.2409
	PA2062	27.5506	29.8539	42.0961	24.1774	54.3588	63.7699	31.8912	43.0605	39.3431
	PA2063	22.0405	18.2441	19.6449	9.29902	8.23619	13.5269	19.1347	10.7651	11.2409
	PA2071,fusA2	95.0495	91.2203	138.917	197.139	154.84	461.848	291.273	251.186	255.73
	PA2072	8.26517	16.5855	15.4352	14.8784	18.1196	30.9187	29.7651	61.0024	56.2045
	PA2076	27.5506	26.5368	22.4513	24.1774	8.23619	27.0539	8.50431	17.9419	14.0511
	PA2079	13.7753	8.29275	7.01602	26.0373	9.88343	13.5269	19.1347	10.7651	14.0511
	PA2081,kynB	22.0405	38.1467	58.9346	70.6725	29.6503	52.1753	70.1606	43.0605	59.0147
	PA2082	20.6629	23.2197	30.8705	22.3176	32.9448	21.2566	17.0086	21.5302	22.4818
	PA2089	8.26517	13.2684	7.01602	13.0186	13.1779	17.3918	23.3869	71.7675	53.3943
	PA2108	6.88765	8.29275	8.41923	9.29902	4.94171	30.9187	10.6304	25.1186	16.8613
	PA2114	298.924	1386.55	855.955	875.968	431.576	44.4457	331.668	46.6489	70.2556
	PA2115	31.6832	61.3664	49.1122	55.7941	9.88343	28.9863	82.9171	64.5907	39.3431
	PA2116	278.261	953.666	857.358	764.379	360.745	34.7836	329.542	111.24	44.9636
	PA2117	41.3259	31.5125	35.0801	24.1774	29.6503	30.9187	27.639	43.0605	30.9125
	PA2118,ada	34.4382	86.2446	92.6115	59.5137	44.4754	7.72968	29.7651	10.7651	8.43067
	PA2119	79.8967	164.196	161.369	117.168	225.672	432.862	57.4041	107.651	134.891
	PA2123	15.1528	4.97565	18.2417	9.29902	14.8251	21.2566	6.37823	14.3535	16.8613
	PA2127	79.8967	122.733	115.063	143.205	130.132	419.335	89.2953	96.8861	199.526
	PA2144,glgP	6.88765	11.6099	22.4513	7.43922	19.7669	123.675	125.439	218.891	118.029
	PA2152	4.13259	4.97565	11.2256	11.1588	8.23619	23.189	12.7565	32.2954	28.1022
	PA2177	26.1731	31.5125	70.1602	66.9529	37.8865	251.215	116.934	244.009	233.249
	PA2185,katN	9.6427	11.6099	8.41923	14.8784	11.5307	59.905	17.0086	96.8861	81.4965
	PA2191,exoY	15.1528	19.9026	22.4513	14.8784	21.4141	272.471	178.591	104.063	50.584
	PA2194,hcnB	8.26517	4.97565	12.6288	16.7382	4.94171	23.189	38.2694	111.24	118.029
	PA2195,hcnC	6.88765	18.2441	14.032	20.4578	14.8251	17.3918	6.37823	14.3535	8.43067
	PA2196	20.6629	8.29275	21.0481	14.8784	14.8251	61.8374	23.3869	50.2372	75.8761
	PA2199	89.5394	122.733	112.256	232.475	130.132	73.432	99.9257	93.2977	140.511
	PA2200	15.1528	8.29275	7.01602	14.8784	11.5307	13.5269	25.5129	14.3535	22.4818
	PA2201	39.9483	29.8539	40.6929	29.7569	21.4141	23.189	48.8998	32.2954	28.1022
	PA2204	174.946	477.662	502.347	440.774	556.766	115.945	248.751	139.947	151.752
	PA2210	6.88765	11.6099	7.01602	5.57941	6.58895	15.4594	14.8825	43.0605	25.292
	PA2229	28.9281	19.9026	23.8545	7.43922	24.7086	63.7699	14.8825	50.2372	61.8249
	PA2230	30.3056	14.927	25.2577	14.8784	23.0613	27.0539	12.7565	17.9419	19.6716
	PA2231,pslA	161.171	194.05	213.287	137.625	123.543	139.134	51.0259	46.6489	44.9636
	PA2232,pslB	114.335	150.928	210.481	169.242	112.012	98.5534	68.0345	89.7094	56.2045
	PA2233,pslC	148.773	217.27	225.916	124.607	164.724	77.2968	57.4041	57.414	50.584
	PA2234,pslD	46.836	56.3907	58.9346	48.3549	57.6533	13.5269	21.2608	17.9419	8.43067
	PA2235,pslE	314.077	447.809	481.299	533.764	424.987	330.444	253.003	265.54	283.833
	PA2236,pslF	108.825	147.611	183.82	146.925	144.957	123.675	174.338	136.358	118.029
	PA2237,pslG	132.243	155.904	166.981	130.186	108.718	54.1078	65.9084	86.121	50.584
	PA2238,pslH	60.6113	111.123	151.546	87.4108	102.129	42.5132	27.639	35.8837	47.7738
	PA2239,pslI	41.3259	49.7565	53.3218	35.3363	44.4754	11.5945	10.6304	28.707	22.4818
	PA2240,pslJ	26.1731	61.3664	54.725	48.3549	37.8865	25.1215	23.3869	14.3535	16.8613
	PA2241,pslK	49.591	66.342	95.4179	59.5137	60.9478	48.3105	42.5216	64.5907	61.8249
	PA2242,pslL	35.8158	34.8296	53.3218	48.3549	26.3558	17.3918	12.7565	10.7651	8.43067
	PA2246,bkdR	42.7034	44.7809	40.6929	20.4578	51.0644	21.2566	23.3869	39.4721	19.6716
	PA2247,bkdA1	275.506	915.52	479.896	1459.95	1464.39	204.837	116.934	200.949	112.409
	PA2248,bkdA2	195.609	633.566	343.785	1022.89	894.45	235.755	140.321	147.123	70.2556
	PA2249,bkdB	283.771	1005.08	582.33	1406.01	1284.85	369.092	182.843	261.951	118.029
	PA2250,lpdV	285.149	794.446	548.653	805.295	1130.01	369.092	119.06	247.598	202.336
	PA2251	49.591	31.5125	71.5634	40.9157	69.184	27.0539	6.37823	10.7651	11.2409
	PA2259,ptxS	19.2854	9.9513	11.2256	7.43922	23.0613	119.81	129.691	61.0024	101.168
	PA2264	8.26517	34.8296	16.8385	22.3176	23.0613	245.417	144.573	154.3	196.716
	PA2265	15.1528	38.1467	22.4513	22.3176	37.8865	166.188	104.178	129.181	185.475
	PA2267	50.9686	26.5368	51.9186	55.7941	49.4171	56.0402	97.7996	46.6489	42.1534
	PA2269	20.6629	13.2684	29.4673	16.7382	28.003	28.9863	357.181	104.063	50.584
	PA2270	27.5506	18.2441	19.6449	13.0186	24.7086	19.3242	46.7737	21.5302	16.8613
	PA2272,pbpC	16.5303	29.8539	22.4513	31.6167	37.8865	27.0539	48.8998	35.8837	19.6716
	PA2273,soxR	17.9079	14.927	15.4352	16.7382	14.8251	46.3781	34.0173	68.1791	47.7738
	PA2276	12.3978	19.9026	12.6288	16.7382	13.1779	11.5945	44.6476	35.8837	25.292
	PA2281	48.2135	39.8052	64.5474	40.9157	29.6503	102.418	78.6649	64.5907	109.599
	PA2288	15.1528	11.6099	11.2256	9.29902	9.88343	284.066	191.347	394.721	531.132
	PA2290,gcd	61.9888	19.9026	106.644	50.2147	70.8312	123.675	191.347	111.24	134.891
	PA2291	34.4382	21.5612	53.3218	18.598	21.4141	54.1078	59.5302	64.5907	70.2556
	PA2298	35.8158	28.1954	39.2897	31.6167	57.6533	160.391	87.1692	233.244	140.511
	PA2299	24.7955	23.2197	19.6449	31.6167	49.4171	423.2	178.591	430.605	295.074
	PA2302,ambE	9.6427	8.29275	9.82243	16.7382	14.8251	30.9187	27.639	53.8256	42.1534
	PA2305,ambB	22.0405	4.97565	14.032	16.7382	24.7086	71.4996	74.4127	75.3559	30.9125
	PA2317	11.0202	18.2441	15.4352	26.0373	8.23619	27.0539	6.37823	17.9419	33.7227
	PA2320,gntR	57.8562	28.1954	84.1923	70.6725	47.7699	67.6347	91.4214	75.3559	33.7227
	PA2323	56.4787	162.538	162.772	42.7755	202.61	104.351	110.556	71.7675	126.46
	PA2326	8.26517	8.29275	14.032	18.598	29.6503	21.2566	23.3869	21.5302	28.1022
	PA2327	4.13259	6.6342	21.0481	5.57941	21.4141	11.5945	31.8912	35.8837	16.8613
	PA2328	27.5506	16.5855	44.9025	91.1304	57.6533	61.8374	127.565	122.005	120.84
	PA2329	16.5303	8.29275	40.6929	59.5137	52.7116	100.486	195.599	93.2977	129.27
	PA2330	22.0405	8.29275	44.9025	46.4951	70.8312	96.621	114.808	104.063	115.219
	PA2331	22.0405	19.9026	82.7891	26.0373	74.1257	75.3644	85.0431	64.5907	78.6863
	PA2332	4.13259	11.6099	12.6288	18.598	34.592	21.2566	6.37823	14.3535	8.43067
	PA2337,mtlR	11.0202	16.5855	7.01602	7.43922	8.23619	13.5269	8.50431	10.7651	11.2409
	PA2344,mtlZ	6.88765	19.9026	5.61282	14.8784	11.5307	38.6484	19.1347	14.3535	25.292
	PA2345	17.9079	13.2684	14.032	20.4578	14.8251	61.8374	51.0259	35.8837	42.1534
	PA2352	13.7753	6.6342	8.41923	7.43922	4.94171	25.1215	14.8825	17.9419	16.8613
	PA2353	49.591	53.0736	40.6929	35.3363	32.9448	30.9187	38.2694	21.5302	16.8613
	PA2359	23.418	24.8783	42.0961	68.8127	56.0061	73.432	70.1606	75.3559	70.2556
	PA2361	13.7753	23.2197	30.8705	22.3176	47.7699	30.9187	29.7651	32.2954	56.2045
	PA2366	13.7753	46.4394	26.6609	68.8127	49.4171	23.189	29.7651	39.4721	22.4818
	PA2371	5.51012	16.5855	9.82243	9.29902	19.7669	50.2429	59.5302	208.126	188.285
	PA2378	104.692	101.172	136.111	145.065	98.8343	127.54	133.943	129.181	115.219
	PA2379	75.7641	53.0736	68.757	63.2333	46.1227	38.6484	40.3955	53.8256	8.43067
	PA2382,lldA	31.6832	19.9026	29.4673	44.6353	41.1809	856.062	261.508	527.491	587.337
	PA2383	12.3978	13.2684	12.6288	20.4578	13.1779	57.9726	61.6563	82.5326	39.3431
	PA2388,fpvR	34.4382	59.7078	29.4673	24.1774	28.003	79.2292	89.2953	57.414	64.6352
	PA2389,pvdR	15.1528	13.2684	15.4352	9.29902	13.1779	73.432	444.35	125.593	61.8249
	PA2390,pvdT	4.13259	9.9513	9.82243	9.29902	18.1196	52.1753	235.995	68.1791	44.9636
	PA2396,pvdF	5.51012	4.97565	5.61282	7.43922	14.8251	54.1078	218.986	104.063	47.7738
	PA2399,pvdD	13.7753	6.6342	8.41923	11.1588	8.23619	295.66	497.502	226.068	222.008
	PA2400,pvdJ	12.3978	6.6342	7.01602	5.57941	28.003	332.376	793.027	301.423	182.665
	PA2402	88.1619	43.1223	65.9506	63.2333	179.549	2560.46	5376.85	1815.72	1407.92
	PA2403	96.427	114.44	78.5794	16.7382	39.5337	98.5534	240.247	86.121	95.5476
	PA2404	148.773	142.635	143.127	59.5137	80.7146	156.526	323.164	204.537	162.993
	PA2405	68.8765	53.0736	54.725	29.7569	37.8865	75.3644	119.06	53.8256	81.4965
	PA2406	56.4787	64.6835	72.9666	9.29902	36.2392	54.1078	150.952	64.5907	78.6863
	PA2407	95.0495	99.513	94.0147	53.9343	74.1257	46.3781	178.591	64.5907	98.3578
	PA2408	75.7641	39.8052	64.5474	13.0186	54.3588	36.716	63.7823	53.8256	75.8761
	PA2409	152.906	89.5617	120.676	53.9343	80.7146	36.716	136.069	100.474	75.8761
	PA2410	144.641	116.099	151.546	91.1304	140.015	52.1753	159.456	136.358	81.4965
	PA2414	4.13259	4.97565	14.032	9.29902	6.58895	67.6347	34.0173	57.414	44.9636
	PA2417	17.9079	13.2684	40.6929	16.7382	21.4141	25.1215	21.2608	39.4721	59.0147
	PA2424,pvdL	61.9888	13.2684	29.4673	18.598	115.307	1408.73	3992.78	1575.3	1216.83
	PA2430	35.8158	66.342	47.709	48.3549	87.3036	17.3918	25.5129	39.4721	33.7227
	PA2431	45.4585	68.0006	47.709	22.3176	93.8926	19.3242	21.2608	35.8837	22.4818
	PA2434	6.88765	8.29275	14.032	9.29902	9.88343	115.945	82.9171	114.828	78.6863
	PA2435	56.4787	31.5125	64.5474	50.2147	57.6533	311.12	331.668	251.186	309.125
	PA2436	23.418	33.171	29.4673	31.6167	31.2975	131.405	131.817	125.593	103.978
	PA2439	13.7753	4.97565	11.2256	14.8784	4.94171	121.742	146.699	122.005	98.3578
	PA2440	56.4787	51.4151	65.9506	24.1774	34.592	71.4996	93.5474	78.9442	33.7227
	PA2441	85.4068	104.489	120.676	94.85	103.776	61.8374	89.2953	75.3559	33.7227
	PA2442,gcvT2	61.9888	210.636	179.61	180.401	100.482	57.9726	104.178	78.9442	87.1169
	PA2443,sdaA	111.58	461.077	260.996	407.297	186.138	241.553	406.081	244.009	261.351
	PA2444,glyA2	79.8967	371.515	202.061	541.203	149.899	156.526	267.886	175.83	101.168
	PA2445,gcvP2	391.218	2217.48	1058.02	2006.73	777.496	2048.37	1841.18	1173.4	1632.74
	PA2446,gcvH2	24.7955	137.66	44.9025	85.551	31.2975	63.7699	31.8912	53.8256	42.1534
	PA2449	202.497	218.929	137.514	174.822	105.423	148.796	144.573	139.947	120.84
	PA2453	34.4382	19.9026	32.2737	20.4578	23.0613	13.5269	19.1347	28.707	22.4818
	PA2454	17.9079	23.2197	12.6288	16.7382	9.88343	28.9863	25.5129	39.4721	25.292
	PA2457	8.26517	18.2441	9.82243	26.0373	18.1196	15.4594	12.7565	10.7651	11.2409
	PA2462	39.9483	33.171	49.1122	29.7569	39.5337	25.1215	29.7651	114.828	84.3067
	PA2464	17.9079	16.5855	16.8385	9.29902	14.8251	11.5945	12.7565	17.9419	11.2409
	PA2465	9.6427	9.9513	9.82243	9.29902	9.88343	30.9187	51.0259	50.2372	33.7227
	PA2466,foxA	26.1731	21.5612	21.0481	7.43922	52.7116	79.2292	231.743	114.828	64.6352
	PA2468,foxI	16.5303	11.6099	7.01602	7.43922	8.23619	83.0941	119.06	61.0024	56.2045
	PA2469	6.88765	9.9513	16.8385	27.8971	4.94171	25.1215	14.8825	25.1186	30.9125
	PA2475	53.7236	36.4881	56.1282	61.3735	52.7116	175.85	276.39	236.833	193.905
	PA2476,dsbG	848.558	452.784	867.18	1432.05	754.435	1304.38	3074.31	1862.37	1573.73
	PA2477	604.735	270.344	630.039	548.642	451.343	448.322	822.792	520.314	539.563
	PA2478	670.857	223.904	585.136	371.961	382.159	1294.72	1805.04	1234.4	1885.66
	PA2479	125.355	46.4394	67.3538	39.0559	39.5337	272.471	378.442	319.365	325.986
	PA2480	154.283	106.147	136.111	107.869	105.423	245.417	380.568	269.128	328.796
	PA2481	11.0202	8.29275	8.41923	11.1588	9.88343	23.189	19.1347	46.6489	28.1022
	PA2483	15.1528	9.9513	7.01602	11.1588	19.7669	83.0941	34.0173	139.947	98.3578
	PA2484	60.6113	116.099	96.8211	74.3922	103.776	57.9726	48.8998	75.3559	84.3067
	PA2485	19.2854	31.5125	53.3218	50.2147	39.5337	239.62	89.2953	200.949	179.854
	PA2486	11.0202	8.29275	14.032	18.598	8.23619	98.5534	36.1433	82.5326	70.2556
	PA2489	6.88765	13.2684	18.2417	11.1588	9.88343	25.1215	17.0086	53.8256	50.584
	PA2491	191.477	240.49	235.738	299.428	176.254	142.999	153.078	154.3	157.373
	PA2492,mexT	70.254	82.9275	53.3218	52.0745	69.184	27.0539	42.5216	28.707	56.2045
	PA2497	11.0202	8.29275	21.0481	9.29902	34.592	102.418	12.7565	46.6489	42.1534
	PA2498	8.26517	8.29275	4.20961	5.57941	23.0613	30.9187	17.0086	21.5302	36.5329
	PA2500	12.3978	9.9513	16.8385	20.4578	29.6503	23.189	12.7565	14.3535	28.1022
	PA2501	27.5506	43.1223	40.6929	35.3363	74.1257	79.2292	8.50431	14.3535	30.9125
	PA2502	24.7955	14.927	18.2417	13.0186	16.4724	17.3918	25.5129	39.4721	36.5329
	PA2503	28.9281	31.5125	36.4833	26.0373	31.2975	34.7836	46.7737	25.1186	64.6352
	PA2504	8.26517	6.6342	19.6449	7.43922	16.4724	40.5808	25.5129	43.0605	56.2045
	PA2506	73.009	18.2441	26.6609	57.6539	23.0613	382.619	1001.38	599.258	646.352
	PA2510,catR	6.88765	6.6342	5.61282	9.29902	6.58895	44.4457	36.1433	64.5907	44.9636
	PA2511	20.6629	36.4881	11.2256	24.1774	16.4724	61.8374	93.5474	107.651	73.0658
	PA2512,antA	8.26517	937.081	72.9666	319.886	29.6503	330.444	448.603	344.484	435.585
	PA2513,antB	5.51012	361.564	37.8865	161.803	14.8251	382.619	614.437	513.137	578.906
	PA2514,antC	5.51012	160.879	15.4352	48.3549	8.23619	108.216	119.06	89.7094	103.978
	PA2519,xylS	9.6427	14.927	9.82243	7.43922	4.94171	15.4594	31.8912	68.1791	14.0511
	PA2520,czcA	5.51012	16.5855	15.4352	13.0186	21.4141	34.7836	10.6304	14.3535	19.6716
	PA2524	17.9079	8.29275	14.032	16.7382	23.0613	13.5269	8.50431	32.2954	19.6716
	PA2525	39.9483	33.171	65.9506	89.2706	70.8312	38.6484	34.0173	39.4721	39.3431
	PA2526	85.4068	63.0249	94.0147	117.168	97.187	75.3644	76.5388	82.5326	78.6863
	PA2527	35.8158	31.5125	51.9186	42.7755	41.1809	61.8374	46.7737	53.8256	59.0147
	PA2528	60.6113	38.1467	57.5314	63.2333	52.7116	171.985	99.9257	96.8861	89.9272
	PA2529	110.202	119.416	110.853	137.625	120.248	88.8913	87.1692	136.358	61.8249
	PA2530	19.2854	36.4881	44.9025	61.3735	36.2392	25.1215	25.5129	61.0024	36.5329
	PA2532,tpx	42.7034	29.8539	46.3057	14.8784	34.592	27.0539	55.278	35.8837	22.4818
	PA2533	442.187	464.394	374.656	370.101	350.862	384.552	771.766	466.489	452.446
	PA2534	24.7955	9.9513	15.4352	11.1588	16.4724	25.1215	21.2608	35.8837	22.4818
	PA2535	6.88765	13.2684	9.82243	11.1588	9.88343	30.9187	27.639	21.5302	22.4818
	PA2536	81.2742	102.83	166.981	150.644	113.659	23.189	57.4041	17.9419	11.2409
	PA2537	49.591	92.8788	82.7891	81.8314	80.7146	19.3242	53.152	10.7651	42.1534
	PA2538	34.4382	51.4151	57.5314	37.1961	39.5337	15.4594	14.8825	21.5302	22.4818
	PA2541	213.517	260.392	223.11	180.401	174.607	21.2566	78.6649	46.6489	39.3431
	PA2542	180.456	172.489	218.9	198.999	237.202	189.377	316.786	322.954	295.074
	PA2543	179.079	184.099	172.594	182.261	133.426	81.1617	123.313	107.651	50.584
	PA2544	22.0405	28.1954	19.6449	26.0373	9.88343	9.6621	27.639	43.0605	14.0511
	PA2545,xthA	117.09	126.05	82.7891	42.7755	42.8282	27.0539	55.278	64.5907	36.5329
	PA2549	75.7641	81.269	78.5794	55.7941	56.0061	25.1215	42.5216	10.7651	25.292
	PA2550	22.0405	23.2197	30.8705	48.3549	28.003	137.202	68.0345	136.358	123.65
	PA2551	41.3259	66.342	44.9025	48.3549	54.3588	71.4996	34.0173	96.8861	73.0658
	PA2552	63.3663	247.124	171.191	286.41	392.043	54.1078	42.5216	28.707	64.6352
	PA2553	66.1214	389.759	228.722	623.034	586.417	199.039	197.725	183.007	168.613
	PA2554	53.7236	278.636	164.175	550.502	436.518	127.54	53.152	129.181	103.978
	PA2555	176.324	369.857	290.463	615.595	504.055	303.39	138.195	154.3	196.716
	PA2556	49.591	63.0249	72.9666	76.252	57.6533	15.4594	23.3869	14.3535	22.4818
	PA2557	275.506	767.909	540.234	1353.94	779.143	23.189	40.3955	50.2372	47.7738
	PA2558	52.3461	48.098	26.6609	27.8971	18.1196	28.9863	38.2694	28.707	39.3431
	PA2559	104.692	102.83	133.304	98.5696	116.954	106.283	106.304	75.3559	81.4965
	PA2560	205.252	230.538	221.706	107.869	136.721	183.58	167.96	193.772	162.993
	PA2562	99.1821	111.123	197.852	154.364	120.248	1091.82	525.141	599.258	626.68
	PA2564	19.2854	46.4394	25.2577	42.7755	39.5337	38.6484	38.2694	39.4721	61.8249
	PA2567	22.0405	44.7809	42.0961	50.2147	69.184	206.769	48.8998	68.1791	89.9272
	PA2568	15.1528	16.5855	12.6288	5.57941	4.94171	36.716	46.7737	10.7651	14.0511
	PA2569	103.315	104.489	98.2243	245.494	97.187	272.471	142.447	172.242	140.511
	PA2571	27.5506	51.4151	44.9025	65.0931	59.3006	83.0941	65.9084	53.8256	61.8249
	PA2572	13.7753	24.8783	15.4352	13.0186	29.6503	48.3105	19.1347	28.707	30.9125
	PA2573	37.1933	58.0493	56.1282	83.6912	100.482	77.2968	55.278	82.5326	115.219
	PA2574,alkB1	38.5708	23.2197	44.9025	24.1774	47.7699	50.2429	19.1347	50.2372	47.7738
	PA2575	177.701	267.027	223.11	388.699	393.69	322.714	316.786	344.484	435.585
	PA2576	20.6629	11.6099	21.0481	7.43922	19.7669	30.9187	8.50431	28.707	25.292
	PA2577	27.5506	36.4881	46.3057	16.7382	36.2392	27.0539	12.7565	14.3535	36.5329
	PA2578	41.3259	64.6835	60.3378	91.1304	77.4202	38.6484	40.3955	50.2372	61.8249
	PA2579,kynA	154.283	179.123	197.852	189.7	100.482	137.202	102.052	172.242	129.27
	PA2581	205.252	228.88	238.545	165.523	144.957	86.9589	74.4127	57.414	87.1169
	PA2582	235.557	255.417	200.658	122.747	207.552	125.607	116.934	136.358	106.789
	PA2583	166.681	150.928	193.642	184.121	222.377	216.431	195.599	193.772	247.3
	PA2584,pgsA	345.76	293.563	227.319	145.065	172.96	314.985	478.368	401.898	525.512
	PA2585,uvrC	192.854	204.002	192.239	202.719	163.077	83.0941	127.565	125.593	143.321
	PA2586,gacA	263.108	267.027	178.207	217.597	156.488	185.512	314.66	287.07	247.3
	PA2592	24.7955	24.8783	26.6609	18.598	31.2975	11.5945	12.7565	21.5302	8.43067
	PA2597	6.88765	6.6342	9.82243	11.1588	19.7669	23.189	17.0086	46.6489	39.3431
	PA2598	9.6427	8.29275	7.01602	11.1588	13.1779	7.72968	10.6304	14.3535	14.0511
	PA2599	20.6629	18.2441	14.032	20.4578	16.4724	30.9187	44.6476	61.0024	56.2045
	PA2600	11.0202	11.6099	7.01602	5.57941	9.88343	38.6484	40.3955	28.707	42.1534
	PA2601	66.1214	41.4638	53.3218	55.7941	49.4171	110.148	102.052	143.535	193.905
	PA2603	13.7753	9.9513	18.2417	20.4578	23.0613	21.2566	38.2694	46.6489	42.1534
	PA2604	148.773	164.196	183.82	83.6912	189.432	40.5808	31.8912	35.8837	30.9125
	PA2605	15.1528	19.9026	22.4513	9.29902	9.88343	9.6621	14.8825	21.5302	39.3431
	PA2607	34.4382	28.1954	30.8705	22.3176	29.6503	42.5132	53.152	28.707	33.7227
	PA2608	34.4382	28.1954	49.1122	11.1588	44.4754	30.9187	29.7651	35.8837	39.3431
	PA2609	111.58	164.196	145.933	180.401	156.488	88.8913	93.5474	114.828	92.7374
	PA2611,cysG	176.324	140.977	223.11	195.279	199.316	158.458	155.204	168.654	151.752
	PA2612,serS	221.782	285.271	273.625	286.41	266.853	218.363	172.212	136.358	162.993
	PA2613	385.708	291.905	409.736	303.148	405.22	394.214	335.92	387.544	356.898
	PA2614,lolA	243.823	204.002	253.98	195.279	275.089	231.89	221.112	168.654	191.095
	PA2615,ftsK	647.439	532.395	687.57	639.773	670.426	566.199	463.485	455.724	466.497
	PA2616,trxB1	421.524	457.76	369.043	563.521	490.877	367.16	329.542	287.07	325.986
	PA2617,aat	33.0607	36.4881	26.6609	24.1774	32.9448	15.4594	14.8825	10.7651	25.292
	PA2618	28.9281	33.171	47.709	42.7755	49.4171	44.4457	27.639	32.2954	39.3431
	PA2620,clpA	1274.21	1437.96	1500.03	1926.76	1795.49	2264.8	1398.96	1647.06	1565.29
	PA2621	774.171	719.811	628.636	840.631	826.913	2274.46	1424.47	1844.42	1764.82
	PA2622,cspD	239.69	343.32	377.462	411.017	439.812	193.242	172.212	258.363	160.183
	PA2623,icd	3296.43	4380.23	3044.95	4974.98	4986.19	3698.65	3544.17	4578.77	4369.9
	PA2624,idh	648.816	1011.72	516.379	1080.55	1405.09	1748.84	1724.25	2350.39	3085.63
	PA2626,trmU	261.731	210.636	202.061	174.822	171.313	226.093	182.843	222.479	252.92
	PA2628	12.3978	19.9026	15.4352	13.0186	16.4724	21.2566	14.8825	17.9419	11.2409
	PA2629,purB	212.139	303.515	162.772	178.541	93.8926	417.403	578.293	369.603	356.898
	PA2630	134.998	154.245	158.562	150.644	143.31	349.768	210.482	175.83	230.438
	PA2631	45.4585	63.0249	57.5314	40.9157	44.4754	71.4996	87.1692	57.414	81.4965
	PA2632	28.9281	23.2197	32.2737	24.1774	41.1809	38.6484	27.639	43.0605	28.1022
	PA2633	22.0405	43.1223	37.8865	46.4951	34.592	42.5132	44.6476	35.8837	42.1534
	PA2634,aceA	144.641	597.078	297.479	680.688	1240.37	2631.96	1549.91	1334.88	910.513
	PA2637,nuoA	703.917	950.349	432.187	409.157	322.859	226.093	182.843	204.537	222.008
	PA2638,nuoB	269.996	364.881	256.786	232.475	192.727	247.35	189.221	200.949	356.898
	PA2639,nuoD	420.146	734.738	442.009	621.174	502.408	204.837	157.33	175.83	266.971
	PA2641,nuoF	286.526	376.491	318.527	358.942	327.8	141.067	144.573	150.712	188.285
	PA2642,nuoG	376.065	739.713	495.331	537.483	546.883	210.634	138.195	129.181	224.818
	PA2643,nuoH	103.315	159.221	124.885	139.485	164.724	56.0402	34.0173	10.7651	47.7738
	PA2644,nuoI	63.3663	132.684	103.837	117.168	103.776	71.4996	51.0259	53.8256	59.0147
	PA2646,nuoK	38.5708	53.0736	60.3378	46.4951	69.184	15.4594	17.0086	28.707	11.2409
	PA2647,nuoL	208.007	331.71	256.786	297.569	194.374	96.621	51.0259	39.4721	120.84
	PA2648,nuoM	78.5192	139.318	112.256	109.728	133.426	21.2566	25.5129	32.2954	64.6352
	PA2649,nuoN	95.0495	167.514	130.498	137.625	169.665	32.8511	36.1433	43.0605	73.0658
	PA2651	96.427	89.5617	105.24	94.85	92.2453	208.701	159.456	139.947	98.3578
	PA2652	13.7753	19.9026	12.6288	18.598	8.23619	17.3918	17.0086	14.3535	11.2409
	PA2654	48.2135	18.2441	35.0801	20.4578	51.0644	67.6347	48.8998	75.3559	70.2556
	PA2655	70.254	4.97565	50.5154	35.3363	51.0644	15.4594	14.8825	25.1186	25.292
	PA2656	103.315	71.3177	117.869	107.869	79.0674	131.405	291.273	218.891	182.665
	PA2657	66.1214	31.5125	47.709	20.4578	36.2392	96.621	182.843	157.888	134.891
	PA2658	92.2944	81.269	116.466	137.625	108.718	322.714	420.964	344.484	236.059
	PA2659	132.243	137.66	234.335	165.523	140.015	452.186	1205.49	703.321	576.096
	PA2660	67.4989	74.6348	68.757	50.2147	29.6503	23.189	51.0259	46.6489	47.7738
	PA2664,fhp	4.13259	4.97565	7.01602	104.149	18.1196	660.888	157.33	139.947	427.154
	PA2665	23.418	24.8783	32.2737	37.1961	39.5337	44.4457	10.6304	28.707	28.1022
	PA2666	12.3978	21.5612	19.6449	5.57941	8.23619	28.9863	31.8912	17.9419	19.6716
	PA2667,mvaU	180.456	210.636	200.658	106.009	181.196	19.3242	53.152	61.0024	50.584
	PA2668	78.5192	53.0736	64.5474	130.186	98.8343	50.2429	63.7823	71.7675	42.1534
	PA2670	26.1731	16.5855	28.0641	29.7569	24.7086	9.6621	19.1347	14.3535	8.43067
	PA2676	8.26517	11.6099	12.6288	7.43922	13.1779	15.4594	27.639	25.1186	28.1022
	PA2679	136.375	79.6104	89.8051	85.551	153.193	106.283	108.43	118.416	118.029
	PA2681	13.7753	4.97565	11.2256	5.57941	13.1779	7.72968	8.50431	17.9419	22.4818
	PA2682	11.0202	245.465	47.709	96.7098	23.0613	52.1753	123.313	139.947	75.8761
	PA2683	99.1821	89.5617	119.272	109.728	88.9508	81.1617	65.9084	57.414	73.0658
	PA2684	665.347	451.126	753.521	487.269	649.012	117.878	178.591	104.063	70.2556
	PA2685,vgrG4	965.648	743.03	994.872	708.585	673.72	204.837	418.837	254.775	236.059
	PA2686,pfeR	17.9079	8.29275	11.2256	7.43922	9.88343	98.5534	142.447	104.063	56.2045
	PA2687,pfeS	27.5506	13.2684	23.8545	16.7382	34.592	142.999	201.977	136.358	109.599
	PA2691	16.5303	11.6099	12.6288	20.4578	24.7086	69.5671	55.278	172.242	78.6863
	PA2693	17.9079	44.7809	19.6449	27.8971	13.1779	13.5269	17.0086	10.7651	11.2409
	PA2695	55.1012	64.6835	53.3218	44.6353	32.9448	61.8374	104.178	68.1791	75.8761
	PA2696	13.7753	21.5612	23.8545	7.43922	19.7669	23.189	17.0086	25.1186	47.7738
	PA2698	26.1731	36.4881	22.4513	35.3363	37.8865	21.2566	21.2608	32.2954	36.5329
	PA2702,tse2	15.1528	29.8539	14.032	5.57941	6.58895	11.5945	14.8825	10.7651	14.0511
	PA2705	67.4989	86.2446	95.4179	76.252	118.601	100.486	31.8912	64.5907	73.0658
	PA2706	26.1731	28.1954	25.2577	33.4765	34.592	13.5269	19.1347	35.8837	19.6716
	PA2707	112.957	144.294	157.159	152.504	138.368	222.228	91.4214	179.419	118.029
	PA2708	16.5303	18.2441	12.6288	20.4578	19.7669	59.905	25.5129	35.8837	50.584
	PA2709,cysK	107.447	145.952	147.336	226.896	199.316	179.715	157.33	175.83	191.095
	PA2710	13.7753	13.2684	15.4352	20.4578	19.7669	9.6621	10.6304	10.7651	14.0511
	PA2711	12.3978	28.1954	28.0641	42.7755	31.2975	75.3644	80.791	78.9442	56.2045
	PA2713	39.9483	48.098	25.2577	27.8971	42.8282	142.999	48.8998	161.477	191.095
	PA2714	11.0202	6.6342	8.41923	18.598	11.5307	142.999	51.0259	89.7094	53.3943
	PA2718	78.5192	68.0006	81.3859	44.6353	42.8282	135.269	97.7996	129.181	101.168
	PA2719	16.5303	14.927	28.0641	29.7569	29.6503	42.5132	44.6476	53.8256	70.2556
	PA2720	86.7843	89.5617	56.1282	81.8314	62.595	94.6886	102.052	114.828	126.46
	PA2721	6.88765	11.6099	8.41923	22.3176	13.1779	15.4594	17.0086	32.2954	11.2409
	PA2722	9.6427	13.2684	14.032	27.8971	19.7669	38.6484	38.2694	32.2954	22.4818
	PA2723	19.2854	9.9513	8.41923	11.1588	18.1196	11.5945	17.0086	32.2954	22.4818
	PA2725	151.528	140.977	182.417	195.279	168.018	117.878	199.851	301.423	205.146
	PA2727	140.508	154.245	181.013	174.822	197.669	44.4457	97.7996	96.8861	98.3578
	PA2728	71.6315	149.27	152.949	152.504	171.313	50.2429	68.0345	39.4721	61.8249
	PA2729	23.418	56.3907	44.9025	68.8127	75.7729	17.3918	42.5216	28.707	42.1534
	PA2737	208.007	225.563	263.802	198.999	243.791	177.783	201.977	172.242	207.957
	PA2738,himA	1102.02	1209.08	1209.56	1065.67	1144.83	1149.79	831.297	854.033	868.359
	PA2739,pheT	736.978	1079.72	945.76	1082.41	1171.19	672.482	646.328	588.493	806.534
	PA2740,pheS	50.9686	102.83	65.9506	107.869	130.132	117.878	161.582	96.8861	171.424
	PA2741,rplT	1837.62	1051.52	1304.98	918.743	1042.7	2040.64	2547.04	2149.44	2520.77
	PA2742,rpmI	3195.87	2484.51	2604.35	2927.33	2101.88	1470.57	1668.97	1482	1821.03
	PA2743,infC	16162.5	8995.98	9226.07	10057.8	8486.57	15024.6	16842.8	15713.5	17830.9
	PA2744,thrS	2394.15	1927.24	1645.96	1528.76	1508.87	1161.38	2342.94	1865.95	2079.57
	PA2745	46.836	46.4394	33.6769	29.7569	19.7669	38.6484	10.6304	14.3535	33.7227
	PA2747	74.3866	28.1954	49.1122	44.6353	31.2975	69.5671	85.0431	107.651	61.8249
	PA2748	23.418	13.2684	25.2577	16.7382	14.8251	98.5534	99.9257	132.77	140.511
	PA2750	9.6427	9.9513	4.20961	5.57941	4.94171	11.5945	8.50431	10.7651	19.6716
	PA2753	15.1528	34.8296	60.3378	26.0373	105.423	162.323	6.37823	25.1186	70.2556
	PA2754	19.2854	34.8296	50.5154	29.7569	74.1257	425.132	65.9084	154.3	272.592
	PA2755,eco	460.095	278.636	304.495	332.905	385.454	349.768	552.78	405.486	370.95
	PA2756	123.978	187.416	161.369	132.046	141.662	88.8913	206.23	211.714	165.803
	PA2760,oprQ	600.603	1439.62	891.035	1560.38	1184.36	162.323	412.459	240.421	241.679
	PA2764	39.9483	63.0249	42.0961	44.6353	41.1809	71.4996	116.934	64.5907	67.4454
	PA2765	134.998	142.635	145.933	172.962	120.248	133.337	116.934	86.121	103.978
	PA2769	27.5506	16.5855	35.0801	13.0186	9.88343	46.3781	53.152	28.707	25.292
	PA2770	118.468	74.6348	94.0147	68.8127	69.184	100.486	136.069	104.063	75.8761
	PA2771	6.88765	4.97565	11.2256	14.8784	13.1779	5.79726	6.37823	10.7651	11.2409
	PA2772	26.1731	19.9026	15.4352	11.1588	8.23619	5.79726	19.1347	14.3535	19.6716
	PA2774	68.8765	58.0493	65.9506	39.0559	39.5337	11.5945	14.8825	17.9419	11.2409
	PA2776,pauB3	53.7236	116.099	116.466	234.335	256.969	85.0265	65.9084	86.121	56.2045
	PA2777	35.8158	49.7565	37.8865	61.3735	39.5337	199.039	85.0431	204.537	168.613
	PA2779	23.418	14.927	39.2897	39.0559	16.4724	46.3781	31.8912	61.0024	92.7374
	PA2780	66.1214	34.8296	29.4673	26.0373	11.5307	27.0539	38.2694	25.1186	50.584
	PA2781	6.88765	18.2441	8.41923	22.3176	23.0613	28.9863	59.5302	32.2954	36.5329
	PA2786	5.51012	4.97565	8.41923	11.1588	6.58895	9.6621	31.8912	28.707	8.43067
	PA2788	11.0202	6.6342	7.01602	9.29902	6.58895	28.9863	14.8825	17.9419	30.9125
	PA2790	13.7753	28.1954	26.6609	29.7569	11.5307	48.3105	59.5302	71.7675	33.7227
	PA2793	290.659	223.904	175.401	119.027	136.721	48.3105	59.5302	57.414	47.7738
	PA2794	220.405	233.856	202.061	392.419	294.856	106.283	76.5388	104.063	101.168
	PA2795	79.8967	34.8296	49.1122	50.2147	29.6503	63.7699	85.0431	61.0024	53.3943
	PA2796,tal	216.272	220.587	289.06	349.643	289.914	181.648	193.473	193.772	162.993
	PA2797	112.957	111.123	138.917	172.962	110.365	96.621	140.321	111.24	132.081
	PA2798	840.293	733.079	688.973	576.539	459.579	512.091	576.167	570.551	542.373
	PA2800	179.079	215.612	143.127	133.906	79.0674	92.7562	108.43	111.24	98.3578
	PA2801	78.5192	64.6835	53.3218	46.4951	36.2392	59.905	63.7823	39.4721	56.2045
	PA2802	52.3461	59.7078	46.3057	31.6167	41.1809	46.3781	14.8825	21.5302	56.2045
	PA2805	22.0405	41.4638	43.4993	72.5323	82.3619	36.716	27.639	43.0605	67.4454
	PA2810,copS	157.038	170.831	157.159	200.859	311.328	42.5132	51.0259	53.8256	56.2045
	PA2811	60.6113	79.6104	129.095	102.289	75.7729	38.6484	70.1606	53.8256	39.3431
	PA2812	85.4068	79.6104	98.2243	107.869	100.482	108.216	114.808	68.1791	61.8249
	PA2813	41.3259	44.7809	77.1762	72.5323	34.592	32.8511	59.5302	35.8837	39.3431
	PA2815	56.4787	86.2446	82.7891	89.2706	84.0091	388.416	201.977	315.777	306.314
	PA2816	19.2854	13.2684	9.82243	5.57941	9.88343	19.3242	8.50431	21.5302	8.43067
	PA2817	38.5708	16.5855	9.82243	18.598	23.0613	52.1753	57.4041	39.4721	42.1534
	PA2820	119.845	160.879	102.434	117.168	156.488	133.337	142.447	200.949	171.424
	PA2821	96.427	102.83	92.6115	91.1304	120.248	119.81	191.347	175.83	162.993
	PA2822	31.6832	8.29275	43.4993	29.7569	31.2975	11.5945	31.8912	21.5302	25.292
	PA2823	221.782	157.562	218.9	184.121	169.665	241.553	176.464	193.772	140.511
	PA2824	55.1012	79.6104	94.0147	122.747	105.423	65.7023	55.278	75.3559	81.4965
	PA2825,ospR	19.2854	21.5612	26.6609	18.598	28.003	166.188	65.9084	168.654	146.132
	PA2826	34.4382	29.8539	39.2897	42.7755	67.5367	436.727	187.095	448.547	247.3
	PA2827	88.1619	97.8545	101.031	100.429	138.368	272.471	127.565	247.598	247.3
	PA2828	161.171	155.904	126.288	68.8127	59.3006	96.621	176.464	111.24	89.9272
	PA2830,htpX	515.196	388.101	514.976	275.251	420.046	199.039	131.817	122.005	193.905
	PA2831	20.6629	19.9026	18.2417	16.7382	13.1779	9.6621	27.639	14.3535	8.43067
	PA2832,tpm	49.591	41.4638	54.725	40.9157	37.8865	44.4457	59.5302	17.9419	8.43067
	PA2833	12.3978	23.2197	23.8545	31.6167	14.8251	52.1753	91.4214	64.5907	42.1534
	PA2834	16.5303	16.5855	12.6288	13.0186	14.8251	17.3918	10.6304	17.9419	25.292
	PA2839	11.0202	9.9513	5.61282	7.43922	18.1196	27.0539	14.8825	39.4721	25.292
	PA2840	56.4787	16.5855	18.2417	9.29902	23.0613	956.548	975.87	340.896	567.665
	PA2842	48.2135	28.1954	40.6929	26.0373	34.592	42.5132	21.2608	35.8837	47.7738
	PA2843	57.8562	49.7565	42.0961	72.5323	56.0061	38.6484	70.1606	39.4721	47.7738
	PA2844	27.5506	54.7322	53.3218	53.9343	37.8865	50.2429	34.0173	43.0605	39.3431
	PA2849,ohrR	44.0809	46.4394	63.1442	55.7941	65.8895	30.9187	10.6304	28.707	22.4818
	PA2851,efp	1859.66	1484.4	1217.98	1067.53	779.143	927.562	1671.1	1273.87	1199.97
	PA2852	106.07	142.635	103.837	130.186	107.07	73.432	76.5388	82.5326	101.168
	PA2853,oprI	154.283	285.271	277.834	347.783	317.917	48.3105	40.3955	17.9419	28.1022
	PA2854	294.791	315.125	272.222	251.074	235.555	676.347	363.559	534.668	531.132
	PA2856,tesA	96.427	86.2446	102.434	63.2333	70.8312	25.1215	46.7737	43.0605	19.6716
	PA2857	41.3259	26.5368	30.8705	29.7569	24.7086	15.4594	17.0086	10.7651	14.0511
	PA2858	123.978	126.05	130.498	98.5696	108.718	46.3781	61.6563	68.1791	61.8249
	PA2859,greB	79.8967	106.147	81.3859	117.168	84.0091	92.7562	138.195	89.7094	140.511
	PA2860	161.171	119.416	71.5634	37.1961	32.9448	54.1078	51.0259	14.3535	19.6716
	PA2865	66.1214	56.3907	65.9506	46.4951	41.1809	121.742	87.1692	104.063	75.8761
	PA2866,mttC	45.4585	19.9026	18.2417	7.43922	9.88343	36.716	36.1433	28.707	39.3431
	PA2867	97.8046	180.782	126.288	119.027	179.549	83.0941	21.2608	71.7675	75.8761
	PA2870	17.9079	18.2441	16.8385	18.598	14.8251	25.1215	19.1347	46.6489	28.1022
	PA2871	133.62	122.733	148.74	238.055	174.607	98.5534	97.7996	82.5326	89.9272
	PA2872	30.3056	29.8539	32.2737	29.7569	26.3558	25.1215	19.1347	28.707	22.4818
	PA2873	56.4787	63.0249	75.773	79.9716	79.0674	30.9187	44.6476	68.1791	70.2556
	PA2874	19.2854	14.927	21.0481	16.7382	18.1196	15.4594	6.37823	35.8837	36.5329
	PA2875	63.3663	34.8296	30.8705	18.598	26.3558	21.2566	31.8912	35.8837	28.1022
	PA2876,pyrF	15.1528	18.2441	12.6288	11.1588	13.1779	15.4594	25.5129	14.3535	25.292
	PA2877	37.1933	33.171	23.8545	18.598	23.0613	40.5808	46.7737	53.8256	44.9636
	PA2879	34.4382	39.8052	72.9666	72.5323	70.8312	71.4996	48.8998	82.5326	78.6863
	PA2883	4.13259	14.927	19.6449	20.4578	24.7086	241.553	112.682	261.951	191.095
	PA2884	30.3056	29.8539	32.2737	14.8784	14.8251	32.8511	21.2608	43.0605	50.584
	PA2885,atuR	59.2338	43.1223	53.3218	74.3922	64.2423	63.7699	23.3869	50.2372	33.7227
	PA2886,atuA	19.2854	13.2684	12.6288	18.598	36.2392	56.0402	10.6304	21.5302	25.292
	PA2887,atuB	4.13259	9.9513	11.2256	27.8971	13.1779	13.5269	8.50431	14.3535	8.43067
	PA2888,atuC	26.1731	39.8052	16.8385	44.6353	72.4785	28.9863	12.7565	43.0605	44.9636
	PA2889,atuD	8.26517	8.29275	11.2256	18.598	28.003	11.5945	10.6304	10.7651	8.43067
	PA2891,atuF	6.88765	18.2441	23.8545	63.2333	41.1809	57.9726	23.3869	78.9442	70.2556
	PA2893,atuH	11.0202	23.2197	26.6609	31.6167	29.6503	30.9187	34.0173	50.2372	53.3943
	PA2894	38.5708	29.8539	32.2737	18.598	24.7086	67.6347	44.6476	61.0024	47.7738
	PA2895	38.5708	46.4394	67.3538	53.9343	26.3558	258.944	91.4214	305.012	317.555
	PA2896	60.6113	33.171	47.709	31.6167	59.3006	372.957	129.691	330.13	345.658
	PA2897	220.405	245.465	249.77	271.531	273.441	465.713	355.055	477.254	472.118
	PA2900	78.5192	86.2446	82.7891	94.85	67.5367	102.418	78.6649	86.121	123.65
	PA2901	254.843	210.636	197.852	198.999	107.07	291.795	244.499	125.593	252.92
	PA2902	184.589	167.514	162.772	146.925	79.0674	204.837	165.834	143.535	191.095
	PA2903,cobJ	77.1416	54.7322	70.1602	63.2333	74.1257	112.08	68.0345	25.1186	84.3067
	PA2904,cobI	77.1416	91.2203	72.9666	68.8127	57.6533	50.2429	74.4127	46.6489	81.4965
	PA2905,cobH	56.4787	51.4151	37.8865	42.7755	32.9448	81.1617	131.817	68.1791	143.321
	PA2906	112.957	53.0736	79.9827	40.9157	34.592	69.5671	38.2694	50.2372	42.1534
	PA2907,cobL	12.3978	16.5855	4.20961	7.43922	11.5307	17.3918	14.8825	14.3535	14.0511
	PA2911	132.243	199.026	157.159	195.279	107.07	193.242	344.425	157.888	196.716
	PA2912	53.7236	49.7565	67.3538	53.9343	57.6533	69.5671	140.321	78.9442	75.8761
	PA2913	41.3259	54.7322	39.2897	48.3549	41.1809	23.189	87.1692	53.8256	36.5329
	PA2914	38.5708	38.1467	36.4833	37.1961	31.2975	42.5132	112.682	75.3559	78.6863
	PA2917	33.0607	72.9762	39.2897	27.8971	13.1779	17.3918	23.3869	14.3535	11.2409
	PA2918	8.26517	38.1467	22.4513	40.9157	49.4171	23.189	19.1347	53.8256	25.292
	PA2920	63.3663	31.5125	54.725	57.6539	85.6564	212.566	127.565	236.833	222.008
	PA2928	28.9281	21.5612	37.8865	33.4765	24.7086	44.4457	31.8912	64.5907	30.9125
	PA2939	82.6517	64.6835	70.1602	63.2333	64.2423	121.742	104.178	165.065	168.613
	PA2940	11.0202	11.6099	23.8545	27.8971	18.1196	30.9187	6.37823	17.9419	36.5329
	PA2942	60.6113	38.1467	35.0801	31.6167	34.592	61.8374	42.5216	28.707	47.7738
	PA2942.1,P15	100.56	74.6348	63.1442	53.9343	29.6503	106.283	191.347	183.007	98.3578
	PA2943	96.427	109.464	103.837	161.803	120.248	166.188	242.373	175.83	143.321
	PA2944,cobN	265.863	281.954	283.447	251.074	233.908	162.323	325.29	197.361	134.891
	PA2945	128.11	134.343	131.901	120.887	79.0674	119.81	199.851	111.24	103.978
	PA2946	216.272	204.002	185.223	161.803	136.721	237.688	442.224	373.191	317.555
	PA2948,cobM	33.0607	34.8296	60.3378	79.9716	39.5337	67.6347	112.682	86.121	81.4965
	PA2949	63.3663	63.0249	54.725	120.887	87.3036	28.9863	34.0173	39.4721	33.7227
	PA2950	688.765	943.715	715.634	613.735	551.825	258.944	542.15	369.603	354.088
	PA2951,etfA	323.719	781.177	453.235	799.716	761.024	419.335	272.138	258.363	275.402
	PA2952,etfB	717.693	1822.75	795.617	2443.78	1782.31	1571.06	1139.58	1281.05	1087.56
	PA2953	341.627	471.028	331.156	479.829	520.527	678.28	448.603	574.14	649.162
	PA2954	22.0405	26.5368	39.2897	24.1774	19.7669	32.8511	17.0086	14.3535	19.6716
	PA2955	59.2338	44.7809	37.8865	35.3363	44.4754	57.9726	59.5302	86.121	106.789
	PA2956	59.2338	63.0249	79.9827	53.9343	65.8895	374.89	605.932	2791.76	1750.77
	PA2957	230.047	167.514	113.66	59.5137	36.2392	104.351	170.086	104.063	101.168
	PA2958	23.418	26.5368	46.3057	27.8971	14.8251	75.3644	51.0259	100.474	61.8249
	PA2959	117.09	152.587	122.079	100.429	130.132	46.3781	42.5216	50.2372	42.1534
	PA2960,pilZ	411.881	250.441	188.029	120.887	159.782	90.8238	102.052	89.7094	73.0658
	PA2961,holB	141.885	107.806	131.901	107.869	141.662	69.5671	68.0345	61.0024	53.3943
	PA2962,tmk	45.4585	36.4881	40.6929	26.0373	28.003	30.9187	40.3955	14.3535	28.1022
	PA2963	208.007	162.538	141.724	120.887	133.426	175.85	131.817	150.712	157.373
	PA2964,pabC	66.1214	39.8052	44.9025	39.0559	46.1227	38.6484	38.2694	46.6489	39.3431
	PA2965,fabF1	220.405	195.709	190.836	193.42	181.196	79.2292	106.304	89.7094	98.3578
	PA2966,acpP	1144.73	1278.74	1180.09	716.024	1207.43	363.295	727.119	441.37	452.446
	PA2967,fabG	1956.09	2305.38	2242.32	2027.19	1711.48	359.43	372.064	247.598	362.519
	PA2968,fabD	1327.94	1713.28	1309.19	1824.47	953.751	295.66	454.981	383.956	247.3
	PA2969,plsX	180.456	74.6348	106.644	78.1118	75.7729	123.675	289.147	147.123	174.234
	PA2970,rpmF	70.254	68.0006	74.3698	24.1774	36.2392	48.3105	36.1433	21.5302	22.4818
	PA2971	1797.68	1212.4	1088.89	539.343	474.404	365.227	676.093	466.489	387.811
	PA2973	343.005	295.222	339.575	409.157	294.856	396.146	306.155	258.363	303.504
	PA2974	319.587	245.465	300.286	254.793	245.438	440.592	274.264	258.363	314.745
	PA2975,rluC	289.281	223.904	227.319	115.308	121.896	546.875	418.837	376.779	466.497
	PA2976,rne	668.102	1061.47	655.296	1904.44	1243.66	2819.4	2510.9	3308.48	3861.25
	PA2977,murB	225.915	194.05	207.674	252.933	209.199	154.594	187.095	132.77	233.249
	PA2978,ptpA	82.6517	59.7078	86.9987	68.8127	47.7699	36.716	53.152	46.6489	39.3431
	PA2979,kdsB	63.3663	64.6835	72.9666	40.9157	75.7729	50.2429	65.9084	28.707	44.9636
	PA2980	39.9483	29.8539	39.2897	33.4765	37.8865	54.1078	44.6476	17.9419	28.1022
	PA2981,lpxK	119.845	79.6104	81.3859	66.9529	64.2423	90.8238	70.1606	57.414	73.0658
	PA2983	100.56	122.733	102.434	76.252	70.8312	71.4996	106.304	43.0605	92.7374
	PA2984	31.6832	36.4881	36.4833	31.6167	37.8865	50.2429	31.8912	107.651	59.0147
	PA2985	31.6832	19.9026	9.82243	13.0186	23.0613	19.3242	10.6304	10.7651	8.43067
	PA2986	107.447	77.9519	91.2083	104.149	97.187	57.9726	95.6735	68.1791	106.789
	PA2987	50.9686	23.2197	57.5314	35.3363	34.592	34.7836	59.5302	17.9419	22.4818
	PA2988	81.2742	69.6591	84.1923	57.6539	41.1809	191.31	112.682	143.535	115.219
	PA2989	53.7236	74.6348	53.3218	37.1961	62.595	65.7023	44.6476	39.4721	50.584
	PA2990	96.427	87.9032	131.901	109.728	118.601	73.432	85.0431	114.828	89.9272
	PA2991,sth	732.845	801.08	681.957	829.473	782.438	479.24	810.036	606.435	649.162
	PA2993	61.9888	74.6348	79.9827	55.7941	77.4202	19.3242	34.0173	28.707	44.9636
	PA2994,nqrF	158.416	150.928	183.82	176.681	168.018	108.216	121.186	107.651	120.84
	PA2995,nqrE	74.3866	96.1959	77.1762	81.8314	72.4785	67.6347	89.2953	57.414	64.6352
	PA2996,nqrD	53.7236	72.9762	64.5474	44.6353	59.3006	61.8374	44.6476	35.8837	19.6716
	PA2997,nqrC	130.865	154.245	134.708	133.906	144.957	48.3105	91.4214	50.2372	36.5329
	PA2998,nqrB	146.018	122.733	155.756	178.541	130.132	54.1078	72.2867	61.0024	53.3943
	PA2999,nqrA	254.843	233.856	196.449	161.803	138.368	79.2292	140.321	75.3559	115.219
	PA3000,aroP1	61.9888	69.6591	49.1122	57.6539	36.2392	81.1617	121.186	96.8861	70.2556
	PA3001	1030.39	1381.57	1136.6	1484.12	1097.06	1105.34	1026.9	882.74	882.41
	PA3002,mfd	355.403	432.882	374.656	392.419	387.101	282.133	259.382	229.656	286.643
	PA3003	88.1619	92.8788	72.9666	79.9716	88.9508	179.715	112.682	139.947	137.701
	PA3004	242.445	255.417	263.802	450.073	207.552	307.255	365.685	297.835	261.351
	PA3005,nagZ	151.528	230.538	202.061	208.298	161.429	200.972	246.625	157.888	132.081
	PA3006,psrA	123.978	84.5861	86.9987	57.6539	80.7146	477.308	165.834	208.126	244.489
	PA3007,lexA	48.2135	36.4881	47.709	42.7755	39.5337	187.445	170.086	168.654	182.665
	PA3008	17.9079	13.2684	28.0641	7.43922	23.0613	56.0402	42.5216	53.8256	50.584
	PA3009	79.8967	59.7078	29.4673	24.1774	41.1809	117.878	157.33	111.24	115.219
	PA3010	136.375	116.099	120.676	107.869	154.84	202.904	246.625	165.065	191.095
	PA3011,topA	1029.01	1033.28	1237.63	1569.67	1110.24	757.509	1143.83	760.735	719.417
	PA3012	35.8158	28.1954	30.8705	29.7569	23.0613	30.9187	40.3955	32.2954	28.1022
	PA3013,foaB	122.6	150.928	155.756	258.513	298.15	498.564	316.786	423.428	317.555
	PA3014,faoA	108.825	285.271	169.788	399.858	421.693	1145.93	763.262	882.74	935.805
	PA3015	60.6113	61.3664	47.709	91.1304	41.1809	40.5808	65.9084	21.5302	33.7227
	PA3017	17.9079	21.5612	23.8545	13.0186	21.4141	50.2429	29.7651	75.3559	59.0147
	PA3018	106.07	66.342	54.725	74.3922	49.4171	38.6484	17.0086	17.9419	14.0511
	PA3019	202.497	199.026	200.658	184.121	140.015	231.89	201.977	193.772	207.957
	PA3020	220.405	258.734	169.788	206.438	192.727	102.418	142.447	157.888	174.234
	PA3021	73.009	101.172	77.1762	79.9716	64.2423	36.716	42.5216	28.707	42.1534
	PA3022	95.0495	77.9519	96.8211	79.9716	93.8926	67.6347	55.278	86.121	56.2045
	PA3023	9.6427	11.6099	26.6609	16.7382	26.3558	88.8913	25.5129	68.1791	64.6352
	PA3024	35.8158	72.9762	54.725	87.4108	46.1227	32.8511	48.8998	46.6489	39.3431
	PA3025	42.7034	59.7078	57.5314	61.3735	54.3588	48.3105	65.9084	43.0605	92.7374
	PA3026	24.7955	18.2441	36.4833	22.3176	18.1196	42.5132	74.4127	28.707	92.7374
	PA3027	75.7641	81.269	57.5314	53.9343	59.3006	34.7836	19.1347	35.8837	30.9125
	PA3028,moeA2	143.263	132.684	168.385	139.485	154.84	164.256	140.321	200.949	205.146
	PA3029,moaB2	52.3461	39.8052	51.9186	31.6167	39.5337	25.1215	19.1347	25.1186	28.1022
	PA3030,mobA	63.3663	36.4881	37.8865	31.6167	34.592	44.4457	59.5302	53.8256	19.6716
	PA3031	217.65	185.758	196.449	308.727	248.733	245.417	229.616	247.598	185.475
	PA3033	15.1528	8.29275	8.41923	13.0186	6.58895	21.2566	19.1347	28.707	14.0511
	PA3034	33.0607	31.5125	33.6769	14.8784	8.23619	102.418	131.817	434.193	370.95
	PA3038	115.712	225.563	86.9987	267.812	212.494	34.7836	48.8998	50.2372	30.9125
	PA3040	66.1214	61.3664	101.031	102.289	80.7146	355.565	112.682	251.186	252.92
	PA3041	23.418	13.2684	30.8705	18.598	36.2392	71.4996	19.1347	39.4721	56.2045
	PA3043	67.4989	66.342	74.3698	89.2706	70.8312	57.9726	85.0431	93.2977	36.5329
	PA3044,rocsS2	12.3978	16.5855	14.032	11.1588	11.5307	28.9863	23.3869	25.1186	25.292
	PA3046	39.9483	29.8539	37.8865	18.598	14.8251	17.3918	40.3955	32.2954	33.7227
	PA3047	92.2944	69.6591	82.7891	92.9902	69.184	86.9589	91.4214	43.0605	78.6863
	PA3048	136.375	129.367	120.676	104.149	120.248	266.674	150.952	150.712	140.511
	PA3049,rmf	217.65	558.931	519.186	1452.51	1227.19	894.711	1175.72	1575.3	775.622
	PA3050,pyrD	221.782	237.173	151.546	133.906	118.601	266.674	367.812	269.128	370.95
	PA3052	61.9888	54.7322	61.741	37.1961	69.184	50.2429	53.152	86.121	87.1169
	PA3053	53.7236	77.9519	47.709	78.1118	49.4171	40.5808	53.152	57.414	53.3943
	PA3054	24.7955	51.4151	44.9025	74.3922	52.7116	104.351	29.7651	21.5302	67.4454
	PA3055	85.4068	68.0006	81.3859	53.9343	90.5981	40.5808	44.6476	28.707	36.5329
	PA3056	125.355	122.733	99.6275	68.8127	102.129	71.4996	102.052	100.474	95.5476
	PA3059,pelF	9.6427	23.2197	26.6609	13.0186	19.7669	34.7836	19.1347	10.7651	33.7227
	PA3063,pelB	30.3056	36.4881	30.8705	20.4578	31.2975	63.7699	23.3869	21.5302	36.5329
	PA3064,pelA	146.018	127.708	124.885	83.6912	77.4202	102.418	68.0345	46.6489	36.5329
	PA3066	34.4382	43.1223	29.4673	44.6353	56.0061	77.2968	85.0431	132.77	39.3431
	PA3067	42.7034	68.0006	33.6769	70.6725	41.1809	73.432	85.0431	157.888	73.0658
	PA3068,gdhB	528.971	1761.38	930.325	2004.87	1263.43	539.145	1177.85	642.319	337.227
	PA3070	97.8046	89.5617	115.063	50.2147	74.1257	83.0941	78.6649	75.3559	50.584
	PA3071	13.7753	26.5368	16.8385	22.3176	19.7669	13.5269	23.3869	28.707	25.292
	PA3074	68.8765	69.6591	63.1442	85.551	90.5981	81.1617	68.0345	136.358	112.409
	PA3075	28.9281	34.8296	46.3057	42.7755	42.8282	27.0539	17.0086	50.2372	33.7227
	PA3076	20.6629	38.1467	28.0641	42.7755	28.003	48.3105	19.1347	14.3535	33.7227
	PA3077	24.7955	31.5125	23.8545	22.3176	23.0613	42.5132	59.5302	35.8837	56.2045
	PA3078	49.591	48.098	56.1282	55.7941	24.7086	38.6484	42.5216	61.0024	39.3431
	PA3079	52.3461	51.4151	75.773	172.962	169.665	42.5132	23.3869	35.8837	53.3943
	PA3080	22.0405	14.927	12.6288	50.2147	37.8865	21.2566	29.7651	39.4721	25.292
	PA3082,gbt	52.3461	66.342	42.0961	83.6912	77.4202	34.7836	34.0173	75.3559	70.2556
	PA3083,pepN	228.67	296.88	260.996	265.952	339.331	314.985	278.516	337.307	359.709
	PA3084	114.335	139.318	117.869	133.906	161.429	129.472	155.204	111.24	140.511
	PA3085	143.263	81.269	84.1923	50.2147	64.2423	131.405	91.4214	100.474	120.84
	PA3086	66.1214	77.9519	72.9666	59.5137	69.184	23.189	23.3869	50.2372	42.1534
	PA3087	73.009	61.3664	68.757	68.8127	49.4171	28.9863	38.2694	46.6489	28.1022
	PA3088	130.865	152.587	96.8211	124.607	120.248	77.2968	72.2867	39.4721	89.9272
	PA3089	4.13259	4.97565	16.8385	14.8784	13.1779	9.6621	8.50431	14.3535	8.43067
	PA3091	28.9281	38.1467	35.0801	27.8971	51.0644	42.5132	31.8912	86.121	50.584
	PA3092,fadH1	68.8765	56.3907	49.1122	106.009	80.7146	168.121	95.6735	139.947	140.511
	PA3093	53.7236	31.5125	57.5314	20.4578	34.592	36.716	61.6563	35.8837	16.8613
	PA3094	82.6517	74.6348	94.0147	70.6725	70.8312	25.1215	127.565	43.0605	33.7227
	PA3096,xcpY	70.254	107.806	91.2083	143.205	128.485	73.432	61.6563	53.8256	56.2045
	PA3097,xcpX	86.7843	86.2446	92.6115	109.728	90.5981	73.432	85.0431	86.121	92.7374
	PA3098,xcpW	46.836	44.7809	53.3218	83.6912	84.0091	40.5808	25.5129	46.6489	33.7227
	PA3100,xcpU	44.0809	48.098	47.709	57.6539	72.4785	27.0539	40.3955	68.1791	50.584
	PA3101,xcpT	86.7843	114.44	108.047	171.102	156.488	25.1215	42.5216	32.2954	19.6716
	PA3103,xcpR	70.254	91.2203	91.2083	115.308	128.485	71.4996	68.0345	64.5907	92.7374
	PA3104,xcpP	68.8765	94.5374	65.9506	111.588	80.7146	61.8374	74.4127	46.6489	59.0147
	PA3105,xcpQ	96.427	145.952	158.562	230.616	207.552	81.1617	102.052	118.416	101.168
	PA3106	90.9169	76.2933	72.9666	59.5137	75.7729	110.148	78.6649	100.474	106.789
	PA3107,metZ	173.569	200.685	197.852	174.822	156.488	121.742	106.304	122.005	109.599
	PA3108,purF	337.495	444.491	355.011	481.689	316.27	508.227	361.433	394.721	441.205
	PA3109	26.1731	24.8783	19.6449	7.43922	11.5307	42.5132	61.6563	14.3535	33.7227
	PA3110	309.944	320.1	304.495	355.223	268.5	237.688	231.743	233.244	236.059
	PA3111,folC	767.284	743.03	850.342	803.435	663.837	338.174	399.703	308.6	289.453
	PA3112,accD	571.675	597.078	516.379	379.4	280.03	173.918	231.743	125.593	118.029
	PA3113,trpF	236.935	182.441	179.61	171.102	138.368	108.216	131.817	107.651	219.197
	PA3115,fimV	1214.98	1189.18	1415.83	1398.57	1365.56	1903.43	995.005	950.919	1450.08
	PA3116	141.885	162.538	182.417	251.074	245.438	185.512	78.6649	57.414	109.599
	PA3117,asd	276.883	252.1	227.319	210.158	143.31	148.796	225.364	136.358	123.65
	PA3118,leuB	67.4989	69.6591	94.0147	139.485	77.4202	83.0941	72.2867	71.7675	81.4965
	PA3119	31.6832	33.171	35.0801	52.0745	32.9448	83.0941	65.9084	82.5326	103.978
	PA3120,leuD	16.5303	16.5855	23.8545	68.8127	31.2975	44.4457	14.8825	35.8837	44.9636
	PA3121,leuC	101.937	96.1959	103.837	176.681	131.779	566.199	276.39	595.67	491.789
	PA3123	71.6315	89.5617	119.272	148.784	146.604	177.783	119.06	150.712	165.803
	PA3124	152.906	187.416	204.868	169.242	184.491	94.6886	74.4127	89.7094	70.2556
	PA3125	37.1933	34.8296	37.8865	39.0559	44.4754	25.1215	25.5129	25.1186	44.9636
	PA3126,ibpA	41.3259	54.7322	154.352	96.7098	189.432	139.134	34.0173	118.416	84.3067
	PA3127	48.2135	46.4394	78.5794	50.2147	75.7729	30.9187	34.0173	43.0605	33.7227
	PA3128	26.1731	28.1954	32.2737	33.4765	44.4754	30.9187	17.0086	14.3535	28.1022
	PA3129	60.6113	41.4638	50.5154	59.5137	29.6503	38.6484	61.6563	61.0024	30.9125
	PA3131	129.488	84.5861	79.9827	44.6353	42.8282	75.3644	78.6649	43.0605	44.9636
	PA3132	5.51012	6.6342	8.41923	5.57941	9.88343	44.4457	27.639	53.8256	16.8613
	PA3133	13.7753	18.2441	21.0481	14.8784	23.0613	119.81	46.7737	197.361	81.4965
	PA3134,gltX	285.149	306.832	300.286	245.494	238.849	278.269	191.347	168.654	185.475
	PA3135	85.4068	54.7322	35.0801	46.4951	34.592	54.1078	27.639	25.1186	28.1022
	PA3138,uvrB	199.742	223.904	237.142	234.335	275.089	515.956	280.642	452.135	415.913
	PA3139	308.567	376.491	325.543	275.251	171.313	133.337	121.186	111.24	112.409
	PA3141,wbpM	461.472	434.54	433.59	418.456	411.809	183.58	184.969	204.537	188.285
	PA3161,himD	238.313	212.294	246.964	130.186	280.03	65.7023	104.178	86.121	50.584
	PA3162,rpsA	4519.67	5022.09	3449.08	4621.61	2971.62	7756.74	10883.4	7851.36	8829.72
	PA3163,cmk	143.263	164.196	141.724	150.644	159.782	50.2429	102.052	61.0024	70.2556
	PA3164	392.596	358.247	395.704	371.961	336.036	185.512	510.259	391.133	396.242
	PA3165,hisC2	174.946	127.708	150.143	104.149	130.132	61.8374	108.43	96.8861	123.65
	PA3166,pheA	203.874	232.197	190.836	226.896	184.491	88.8913	140.321	118.416	123.65
	PA3167,serC	242.445	273.661	289.06	312.447	280.03	235.755	278.516	200.949	174.234
	PA3168,gyrA	949.118	912.203	862.971	913.164	761.024	1126.6	1554.16	1220.05	1348.91
	PA3169	180.456	205.66	152.949	185.98	135.073	75.3644	140.321	100.474	171.424
	PA3170	126.733	121.074	113.66	89.2706	80.7146	127.54	121.186	139.947	134.891
	PA3172	27.5506	31.5125	25.2577	27.8971	24.7086	13.5269	12.7565	10.7651	22.4818
	PA3173	35.8158	41.4638	37.8865	40.9157	36.2392	56.0402	48.8998	53.8256	81.4965
	PA3177	13.7753	16.5855	29.4673	5.57941	16.4724	52.1753	40.3955	50.2372	22.4818
	PA3179	107.447	86.2446	94.0147	94.85	75.7729	102.418	278.516	118.416	137.701
	PA3180	28.9281	26.5368	15.4352	11.1588	24.7086	40.5808	29.7651	50.2372	47.7738
	PA3182,pgl	107.447	13.2684	42.0961	18.598	34.592	684.077	259.382	197.361	292.263
	PA3183,zwf	212.139	43.1223	110.853	53.9343	110.365	1327.57	748.38	767.912	767.191
	PA3184	44.0809	38.1467	36.4833	39.0559	24.7086	57.9726	46.7737	57.414	61.8249
	PA3185	219.027	165.855	145.933	202.719	169.665	257.012	206.23	287.07	281.022
	PA3186,oprB	31.6832	18.2441	49.1122	39.0559	26.3558	67.6347	63.7823	86.121	59.0147
	PA3190	12.3978	18.2441	12.6288	16.7382	16.4724	23.189	17.0086	43.0605	19.6716
	PA3191	44.0809	26.5368	29.4673	29.7569	42.8282	123.675	93.5474	143.535	87.1169
	PA3193,glk	97.8046	79.6104	101.031	94.85	105.423	67.6347	42.5216	61.0024	64.6352
	PA3194,edd	129.488	49.7565	78.5794	44.6353	62.595	270.539	182.843	226.068	224.818
	PA3195,gapA	88.1619	23.2197	47.709	20.4578	64.2423	191.31	46.7737	172.242	255.73
	PA3197	110.202	109.464	78.5794	65.0931	74.1257	108.216	174.338	204.537	143.321
	PA3198	63.3663	94.5374	86.9987	96.7098	103.776	88.8913	106.304	154.3	103.978
	PA3199	74.3866	49.7565	53.3218	46.4951	56.0061	36.716	61.6563	57.414	42.1534
	PA3200	34.4382	29.8539	32.2737	13.0186	29.6503	54.1078	36.1433	46.6489	33.7227
	PA3201	196.987	194.05	168.385	143.205	135.073	162.323	138.195	168.654	171.424
	PA3202	35.8158	53.0736	74.3698	42.7755	57.6533	25.1215	27.639	28.707	36.5329
	PA3203	86.7843	101.172	85.5955	81.8314	67.5367	88.8913	80.791	75.3559	75.8761
	PA3204	31.6832	26.5368	53.3218	27.8971	32.9448	38.6484	44.6476	32.2954	30.9125
	PA3205	15.1528	11.6099	18.2417	27.8971	9.88343	56.0402	89.2953	186.595	120.84
	PA3208	20.6629	18.2441	26.6609	11.1588	16.4724	23.189	19.1347	21.5302	28.1022
	PA3211	22.0405	11.6099	8.41923	14.8784	80.7146	56.0402	17.0086	14.3535	36.5329
	PA3215	39.9483	28.1954	21.0481	46.4951	24.7086	27.0539	14.8825	25.1186	22.4818
	PA3217,cyaB	61.9888	61.3664	64.5474	52.0745	37.8865	25.1215	42.5216	14.3535	25.292
	PA3220	27.5506	26.5368	19.6449	16.7382	13.1779	25.1215	27.639	28.707	16.8613
	PA3224	26.1731	24.8783	25.2577	18.598	14.8251	9.6621	27.639	43.0605	11.2409
	PA3225	89.5394	68.0006	81.3859	104.149	115.307	28.9863	46.7737	57.414	42.1534
	PA3226	38.5708	79.6104	94.0147	119.027	115.307	65.7023	74.4127	64.5907	53.3943
	PA3227,ppiA	66.1214	68.0006	89.8051	81.8314	116.954	34.7836	23.3869	57.414	22.4818
	PA3228	104.692	107.806	148.74	163.663	154.84	114.013	121.186	150.712	109.599
	PA3229	5.51012	6.6342	5.61282	9.29902	9.88343	94.6886	36.1433	68.1791	92.7374
	PA3230	63.3663	39.8052	33.6769	42.7755	37.8865	32.8511	63.7823	39.4721	59.0147
	PA3233	106.07	86.2446	32.2737	48.3549	126.837	27.0539	42.5216	57.414	61.8249
	PA3234	125.355	177.465	98.2243	172.962	253.675	65.7023	38.2694	68.1791	59.0147
	PA3235	45.4585	69.6591	35.0801	33.4765	56.0061	5.79726	8.50431	10.7651	16.8613
	PA3236	15.1528	23.2197	18.2417	26.0373	19.7669	54.1078	31.8912	68.1791	19.6716
	PA3238	77.1416	82.9275	74.3698	111.588	97.187	197.107	163.708	161.477	132.081
	PA3239	60.6113	58.0493	86.9987	115.308	88.9508	96.621	76.5388	46.6489	64.6352
	PA3240	19.2854	29.8539	16.8385	35.3363	24.7086	42.5132	40.3955	93.2977	89.9272
	PA3241	107.447	111.123	157.159	223.176	191.08	65.7023	82.9171	64.5907	59.0147
	PA3242	100.56	86.2446	42.0961	39.0559	31.2975	54.1078	63.7823	53.8256	78.6863
	PA3243,minC	184.589	265.368	181.013	184.121	136.721	148.796	189.221	104.063	95.5476
	PA3244,minD	1096.51	1137.77	930.325	857.37	681.956	488.902	548.528	383.956	432.775
	PA3245,minE	110.202	137.66	117.869	72.5323	84.0091	25.1215	48.8998	25.1186	22.4818
	PA3246,rluA	74.3866	41.4638	43.4993	37.1961	36.2392	129.472	182.843	107.651	101.168
	PA3247	101.937	107.806	122.079	89.2706	97.187	79.2292	48.8998	64.5907	87.1169
	PA3248	12.3978	16.5855	22.4513	24.1774	24.7086	15.4594	6.37823	35.8837	28.1022
	PA3254	23.418	28.1954	19.6449	27.8971	39.5337	23.189	38.2694	28.707	19.6716
	PA3256	56.4787	97.8545	103.837	98.5696	113.659	131.405	138.195	197.361	160.183
	PA3257,prc	647.439	801.08	847.535	1065.67	912.57	1285.06	1029.02	1202.11	1053.83
	PA3260	86.7843	56.3907	65.9506	68.8127	56.0061	38.6484	42.5216	61.0024	81.4965
	PA3261	22.0405	26.5368	23.8545	11.1588	16.4724	27.0539	31.8912	25.1186	28.1022
	PA3262	396.728	257.075	340.979	223.176	258.616	430.93	557.033	330.13	348.468
	PA3263	39.9483	26.5368	16.8385	14.8784	16.4724	9.6621	23.3869	17.9419	22.4818
	PA3266,capB	46.836	21.5612	19.6449	9.29902	16.4724	28.9863	74.4127	43.0605	47.7738
	PA3267	126.733	154.245	181.013	111.588	98.8343	69.5671	68.0345	32.2954	42.1534
	PA3268	63.3663	56.3907	63.1442	57.6539	95.5398	114.013	259.382	150.712	109.599
	PA3269	86.7843	72.9762	68.757	66.9529	56.0061	40.5808	38.2694	21.5302	19.6716
	PA3270	253.465	199.026	173.997	117.168	108.718	247.35	312.534	179.419	112.409
	PA3271	385.708	215.612	245.561	176.681	344.273	166.188	157.33	165.065	179.854
	PA3272	106.07	104.489	276.431	239.915	283.325	293.728	178.591	330.13	199.526
	PA3277	22.0405	49.7565	29.4673	106.009	79.0674	228.026	106.304	247.598	238.869
	PA3280,oprO	12.3978	9.9513	9.82243	7.43922	13.1779	181.648	223.238	168.654	241.679
	PA3283	6.88765	6.6342	5.61282	5.57941	8.23619	5080.33	3818.44	4489.06	5780.63
	PA3284	13.7753	9.9513	11.2256	26.0373	13.1779	9463.06	5089.83	8106.14	8683.59
	PA3285	90.9169	99.513	116.466	91.1304	102.129	71.4996	53.152	46.6489	42.1534
	PA3286	166.681	255.417	218.9	197.139	163.077	139.134	140.321	136.358	59.0147
	PA3287	4.13259	4.97565	5.61282	5.57941	6.58895	146.864	61.6563	122.005	118.029
	PA3288	19.2854	4.97565	19.6449	11.1588	11.5307	28.9863	23.3869	10.7651	39.3431
	PA3290	140.508	145.952	165.578	195.279	172.96	156.526	91.4214	118.416	137.701
	PA3291	125.355	69.6591	78.5794	68.8127	87.3036	15.4594	23.3869	32.2954	22.4818
	PA3294	50.9686	33.171	43.4993	44.6353	64.2423	5.79726	8.50431	17.9419	11.2409
	PA3295	163.926	140.977	159.965	120.887	97.187	21.2566	53.152	28.707	16.8613
	PA3297	202.497	207.319	256.786	212.018	197.669	282.133	321.038	322.954	356.898
	PA3299,fadD1	358.158	457.76	326.947	435.194	359.098	150.729	229.616	197.361	216.387
	PA3300,fadD2	106.07	102.83	101.031	217.597	131.779	137.202	125.439	100.474	129.27
	PA3301	134.998	184.099	124.885	252.933	171.313	56.0402	68.0345	89.7094	81.4965
	PA3302	68.8765	104.489	86.9987	137.625	148.251	54.1078	74.4127	82.5326	101.168
	PA3304	16.5303	26.5368	15.4352	14.8784	21.4141	46.3781	29.7651	39.4721	59.0147
	PA3305	53.7236	51.4151	51.9186	48.3549	54.3588	220.296	108.43	157.888	227.628
	PA3305.1,phrS	1467.07	2627.14	1848.02	2341.49	3366.95	2212.62	161.582	380.368	739.089
	PA3306	79.8967	92.8788	91.2083	92.9902	102.129	98.5534	55.278	78.9442	73.0658
	PA3307	13.7753	4.97565	12.6288	16.7382	6.58895	73.432	59.5302	100.474	64.6352
	PA3308,hepA	103.315	109.464	89.8051	83.6912	54.3588	86.9589	108.43	100.474	118.029
	PA3309	133.62	326.734	470.073	347.783	591.358	1696.67	295.525	387.544	907.702
	PA3310	53.7236	54.7322	64.5474	55.7941	26.3558	42.5132	102.052	93.2977	78.6863
	PA3311	8.26517	6.6342	8.41923	11.1588	19.7669	17.3918	14.8825	32.2954	25.292
	PA3312	30.3056	23.2197	23.8545	14.8784	9.88343	23.189	19.1347	21.5302	30.9125
	PA3313	78.5192	126.05	82.7891	94.85	46.1227	21.2566	55.278	10.7651	28.1022
	PA3315	30.3056	21.5612	19.6449	22.3176	19.7669	23.189	36.1433	35.8837	22.4818
	PA3317	16.5303	6.6342	21.0481	11.1588	16.4724	42.5132	21.2608	25.1186	42.1534
	PA3319,plcN	8.26517	8.29275	8.41923	7.43922	8.23619	9.6621	14.8825	14.3535	11.2409
	PA3321	12.3978	13.2684	33.6769	16.7382	16.4724	27.0539	25.5129	10.7651	19.6716
	PA3322	82.6517	74.6348	47.709	79.9716	32.9448	44.4457	68.0345	39.4721	53.3943
	PA3326,clpP2	42.7034	49.7565	54.725	57.6539	56.0061	46.3781	78.6649	57.414	47.7738
	PA3337,rfaD	48.2135	91.2203	183.82	137.625	299.797	599.05	40.3955	118.416	297.884
	PA3339,plpD	50.9686	54.7322	40.6929	52.0745	34.592	36.716	38.2694	53.8256	47.7738
	PA3340	31.6832	11.6099	28.0641	20.4578	32.9448	44.4457	48.8998	64.5907	67.4454
	PA3342	12.3978	9.9513	18.2417	24.1774	44.4754	25.1215	31.8912	28.707	33.7227
	PA3343	9.6427	14.927	21.0481	18.598	21.4141	13.5269	14.8825	14.3535	16.8613
	PA3344,recQ	417.391	383.125	357.817	282.69	301.445	224.161	253.003	215.302	250.11
	PA3345,hptB	73.009	69.6591	35.0801	27.8971	23.0613	28.9863	25.5129	32.2954	19.6716
	PA3346	42.7034	44.7809	57.5314	81.8314	102.129	104.351	61.6563	32.2954	53.3943
	PA3347	26.1731	19.9026	33.6769	35.3363	47.7699	32.8511	27.639	35.8837	44.9636
	PA3348	71.6315	84.5861	79.9827	83.6912	88.9508	59.905	57.4041	68.1791	56.2045
	PA3349	297.546	328.393	268.012	371.961	312.975	117.878	116.934	104.063	87.1169
	PA3350	84.0293	48.098	56.1282	48.3549	80.7146	73.432	46.7737	39.4721	92.7374
	PA3351,flgM	140.508	122.733	151.546	107.869	131.779	471.511	333.794	419.84	460.877
	PA3352	126.733	132.684	117.869	57.6539	120.248	94.6886	70.1606	89.7094	106.789
	PA3353	22.0405	41.4638	36.4833	13.0186	44.4754	32.8511	25.5129	25.1186	16.8613
	PA3354	16.5303	23.2197	22.4513	9.29902	23.0613	28.9863	8.50431	17.9419	16.8613
	PA3355	86.7843	64.6835	77.1762	191.56	128.485	96.621	61.6563	118.416	132.081
	PA3356,pauA5	134.998	132.684	204.868	249.214	233.908	100.486	121.186	118.416	75.8761
	PA3357,dsdA	35.8158	28.1954	44.9025	40.9157	39.5337	42.5132	34.0173	53.8256	42.1534
	PA3358	15.1528	16.5855	16.8385	18.598	19.7669	30.9187	8.50431	14.3535	30.9125
	PA3362	11.0202	11.6099	14.032	5.57941	8.23619	13.5269	12.7565	14.3535	11.2409
	PA3364,amiC	12.3978	51.4151	16.8385	18.598	16.4724	17.3918	8.50431	10.7651	16.8613
	PA3365	28.9281	92.8788	18.2417	22.3176	28.003	52.1753	46.7737	35.8837	30.9125
	PA3366,amiE	53.7236	217.27	42.0961	52.0745	39.5337	115.945	65.9084	125.593	89.9272
	PA3369	20.6629	33.171	19.6449	14.8784	24.7086	17.3918	8.50431	43.0605	16.8613
	PA3373	57.8562	53.0736	47.709	46.4951	52.7116	44.4457	44.6476	114.828	39.3431
	PA3374	38.5708	24.8783	30.8705	18.598	14.8251	19.3242	17.0086	14.3535	19.6716
	PA3385,amrZ	78.5192	36.4881	72.9666	24.1774	42.8282	255.079	93.5474	132.77	179.854
	PA3397,fpr	407.749	290.246	183.82	182.261	182.843	1594.25	746.253	932.977	904.892
	PA3399	33.0607	31.5125	46.3057	18.598	23.0613	19.3242	14.8825	10.7651	28.1022
	PA3400	38.5708	39.8052	47.709	53.9343	42.8282	19.3242	21.2608	21.5302	8.43067
	PA3402	84.0293	89.5617	58.9346	39.0559	46.1227	42.5132	46.7737	46.6489	59.0147
	PA3403	41.3259	49.7565	32.2737	16.7382	14.8251	9.6621	8.50431	10.7651	8.43067
	PA3408,hasR	11.0202	16.5855	26.6609	14.8784	13.1779	1097.61	3714.26	1076.51	351.278
	PA3409	15.1528	23.2197	26.6609	16.7382	16.4724	784.563	769.64	423.428	418.723
	PA3413	37.1933	46.4394	33.6769	63.2333	59.3006	314.985	233.869	348.072	342.847
	PA3414	4.13259	9.9513	7.01602	5.57941	8.23619	61.8374	42.5216	75.3559	101.168
	PA3419	33.0607	31.5125	46.3057	29.7569	24.7086	15.4594	27.639	25.1186	19.6716
	PA3420	15.1528	4.97565	9.82243	11.1588	8.23619	28.9863	23.3869	53.8256	61.8249
	PA3424	6.88765	4.97565	9.82243	11.1588	19.7669	52.1753	36.1433	46.6489	44.9636
	PA3426	12.3978	6.6342	15.4352	9.29902	24.7086	63.7699	51.0259	68.1791	33.7227
	PA3427	19.2854	33.171	47.709	39.0559	36.2392	100.486	46.7737	132.77	89.9272
	PA3429	8.26517	6.6342	4.20961	5.57941	11.5307	34.7836	6.37823	25.1186	30.9125
	PA3430	12.3978	11.6099	7.01602	14.8784	8.23619	243.485	29.7651	111.24	160.183
	PA3435	115.712	131.025	96.8211	74.3922	52.7116	54.1078	61.6563	64.5907	70.2556
	PA3437,folM	49.591	44.7809	51.9186	52.0745	29.6503	19.3242	61.6563	25.1186	67.4454
	PA3438,folE1	185.966	210.636	165.578	238.055	144.957	137.202	155.204	154.3	95.5476
	PA3439,folX	79.8967	66.342	70.1602	87.4108	59.3006	38.6484	53.152	53.8256	42.1534
	PA3440	303.056	311.807	204.868	267.812	283.325	193.242	272.138	276.305	185.475
	PA3442	31.6832	36.4881	67.3538	104.149	23.0613	52.1753	51.0259	61.0024	98.3578
	PA3444	6.88765	6.6342	23.8545	13.0186	16.4724	86.9589	82.9171	61.0024	75.8761
[truncated: 1,526 more rows]

## Sheet: Suppl. Figure 3b
Supplementary Fgure 3b (Data need to be log2 transformed)		subsampling (0.5 /0.53 billion)		invitro_ULP	invivo_ULP		subsampling (1 billion)		invitro_ULP	invivo_ULP		subsampling (1,44 billion)		invitro_ULP	invivo_ULP
			PA0001,dnaA	599.91	462.695			PA0001,dnaA	602.54	455.711			PA0001,dnaA	542.658	466.246
			PA0002,dnaN	408.342	329.591			PA0002,dnaN	399.306	328.38			PA0002,dnaN	426.641	329.935
			PA0003,recF	783.076	287.336			PA0003,recF	787.868	316.094			PA0003,recF	806.502	309.023
			PA0004,gyrB	828.447	629.604			PA0004,gyrB	793.24	621.018			PA0004,gyrB	843.303	628.115
			PA0005,lptA	183.166	69.7212			PA0005,lptA	196.072	79.3026			PA0005,lptA	213.321	78.9984
			PA0006	92.4231	76.0595			PA0006	130.714	69.2502			PA0006	121.006	71.2535
			PA0007	62.1756	14.7894			PA0007	39.3934	12.2863			PA0007	40.5434	13.1664
			PA0008,glyS	142.836	71.834			PA0008,glyS	158.469	65.8994			PA0008,glyS	142.214	65.832
			PA0009,glyQ	268.867	287.336			PA0009,glyQ	274.858	307.158			PA0009,glyQ	291.912	298.18
			PA0010,tag	38.6497	82.3978			PA0010,tag	35.8122	75.9518			PA0010,tag	38.0484	69.7045
			PA0011	184.846	202.825			PA0011	212.187	220.037			PA0011	197.727	224.603
			PA0012	31.928	46.4808			PA0012	31.3357	37.9759			PA0012	28.0685	38.7247
			PA0013	10.0825	16.9021			PA0013	9.84835	16.7541			PA0013	13.7224	13.9409
			PA0014	5.04126	8.45106			PA0015	35.8122	10.0524			PA0015	21.8311	13.1664
			PA0015	21.8455	10.5638			PA0016,trkA	168.317	83.7704			PA0016,trkA	179.638	78.9984
			PA0016,trkA	176.444	92.9616			PA0017	62.6713	77.0688			PA0017	69.2357	72.8025
			PA0017	84.021	61.2702			PA0018,fmt	34.0216	30.1573			PA0018,fmt	36.8009	34.8522
			PA0018,fmt	35.2888	29.5787			PA0019,def	232.779	135.15			PA0019,def	207.707	134.762
			PA0019,def	189.888	114.089			PA0020	204.129	137.383			PA0020	208.331	151.026
			PA0020	210.053	156.345			PA0022	28.6497	41.3267			PA0022	19.9598	40.2737
			PA0022	23.5259	31.6915			PA0023,qor	125.343	48.0284			PA0023,qor	127.244	51.8911
			PA0023,qor	120.99	46.4808			PA0024,hemF	316.938	164.19			PA0024,hemF	286.299	158.771
			PA0024,hemF	294.074	179.585			PA0025,aroE	62.6713	34.6251			PA0025,aroE	51.7708	28.6563
			PA0025,aroE	65.5364	29.5787			PA0030	5.37183	6.70163			PA0031,betC	11.8511	10.0684
			PA0031,betC	8.4021	8.45106			PA0031,betC	7.16244	8.93551			PA0032	44.9096	32.5288
			PA0032	52.093	38.0298			PA0032	49.2417	32.3912			PA0035,trpA	18.0886	10.8429
			PA0034	16.8042	10.5638			PA0034	12.5343	5.58469			PA0036,trpB	122.878	100.684
			PA0036,trpB	109.227	109.864			PA0035,trpA	11.639	12.2863			PA0037,trpI	15.5936	11.6174
			PA0037,trpI	21.8455	14.7894			PA0036,trpB	110.122	100.524			PA0038	124.749	92.9393
			PA0038	122.671	69.7212			PA0037,trpI	27.7544	12.2863			PA0039	448.472	75.9005
			PA0039	468.837	78.1723			PA0038	122.657	97.1737			PA0040	26.821	16.2644
			PA0040	25.2063	12.6766			PA0039	416.317	73.7179			PA0041	76.7206	41.8227
			PA0041	82.3406	40.1425			PA0040	26.8591	16.7541			PA0042	33.6822	7.74494
			PA0042	25.2063	10.5638			PA0041	79.6821	40.2098			PA0043	26.821	15.4899
			PA0043	18.4846	21.1276			PA0042	21.4873	7.81857			PA0044,exoT	45.5334	139.409
			PA0044,exoT	50.4126	126.766			PA0043	18.8014	15.6371			PA0045	90.443	151.801
			PA0045	72.2581	130.991			PA0044,exoT	44.7652	132.916			PA0046	35.5534	17.8134
			PA0046	33.6084	16.9021			PA0045	100.274	151.904			PA0047	31.1872	17.8134
			PA0047	31.928	21.1276			PA0046	36.7075	21.2218			PA0048	10.6037	9.29393
			PA0049	236.939	65.4957			PA0047	30.4403	12.2863			PA0049	189.618	71.2535
			PA0053	55.4539	12.6766			PA0048	12.5343	8.93551			PA0053	52.3945	15.4899
			PA0055	82.3406	40.1425			PA0049	170.108	78.1857			PA0055	106.037	48.7931
			PA0057	5.04126	19.0149			PA0053	53.7183	14.5202			PA0057	6.86119	21.6858
			PA0059,osmC	23.5259	141.555			PA0055	87.7398	48.0284			PA0059,osmC	24.9498	137.086
			PA0060	25.2063	52.8191			PA0059,osmC	30.4403	149.67			PA0060	31.1872	54.2146
			PA0061	13.4434	16.9021			PA0060	35.8122	50.2622			PA0061	8.10868	10.0684
			PA0062	6.72168	14.7894			PA0061	10.7437	10.0524			PA0062	9.35617	20.9113
			PA0063	55.4539	21.1276			PA0062	9.84835	23.4557			PA0063	58.0082	34.0778
			PA0064	35.2888	14.7894			PA0063	64.4619	27.9235			PA0064	43.6621	12.3919
			PA0065	35.2888	21.1276			PA0064	51.0323	8.93551			PA0065	55.5133	16.2644
			PA0066	73.9385	10.5638			PA0065	59.0901	15.6371			PA0066	76.0968	19.3624
			PA0067,prlC	542.776	376.072			PA0066	69.8337	15.6371			PA0067,prlC	565.736	356.267
			PA0068	28.5672	19.0149			PA0067,prlC	585.529	358.537			PA0068	28.0685	27.1073
			PA0069	5.04126	48.5936			PA0068	39.3934	24.5726			PA0070,tagQ1	684.872	140.183
			PA0070,tagQ1	692.333	120.428			PA0069	4.47652	34.6251			PA0071,tagR1	566.36	261.779
			PA0071,tagR1	557.9	253.532			PA0070,tagQ1	663.421	136.267			PA0072,tagS1	29.9397	8.51944
			PA0072,tagS1	42.0105	8.45106			PA0071,tagR1	537.183	258.013			PA0073,tagT1	21.8311	14.7154
			PA0073,tagT1	21.8455	10.5638			PA0072,tagS1	36.7075	11.1694			PA0074,ppkA	218.311	140.958
			PA0074,ppkA	236.939	141.555			PA0073,tagT1	18.8014	14.5202			PA0075,pppA	51.7708	6.97045
			PA0075,pppA	65.5364	6.33829			PA0074,ppkA	282.021	146.319			PA0077,tssM1	235.152	43.3717
			PA0077,tssM1	270.548	33.8042			PA0075,pppA	50.137	5.58469			PA0078,tssL1	81.7105	11.6174
			PA0078,tssL1	72.2581	8.45106			PA0077,tssM1	256.057	40.2098			PA0079,tssK1	113.522	103.008
			PA0079,tssK1	100.825	107.751			PA0078,tssL1	75.2056	13.4033			PA0080,tssJ1	23.0786	8.51944
			PA0080,tssJ1	26.8867	10.5638			PA0079,tssK1	109.227	103.875			PA0081,fha1	188.371	96.8118
			PA0081,fha1	188.207	88.7361			PA0080,tssJ1	25.9638	11.1694			PA0082,tssA1	305.011	116.949
			PA0082,tssA1	341.125	116.202			PA0081,fha1	188.909	93.8228			PA0083,tssB1	404.81	209.888
			PA0083,tssB1	408.342	179.585			PA0082,tssA1	318.728	101.641			PA0084,tssC1	926.885	328.386
			PA0084,tssC1	951.118	363.395			PA0083,tssB1	432.432	226.739			PA0085,hcp1	322.476	78.9984
			PA0085,hcp1	294.074	95.0744			PA0084,tssC1	966.929	338.432			PA0086,tagJ1	44.9096	27.1073
			PA0086,tagJ1	45.3714	19.0149			PA0085,hcp1	349.169	73.7179			PA0087,tssE1	38.0484	25.5583
			PA0087,tssE1	36.9693	25.3532			PA0086,tagJ1	38.4981	26.8065			PA0088,tssF1	92.3142	24.7838
			PA0088,tssF1	94.1036	33.8042			PA0087,tssE1	54.6136	26.8065			PA0089,tssG1	93.5617	30.2053
			PA0089,tssG1	89.0623	21.1276			PA0088,tssF1	95.7976	22.3388			PA0090,clpV1	281.309	100.684
			PA0090,clpV1	267.187	97.1872			PA0089,tssG1	79.6821	35.742			PA0091,vgrG1	207.707	40.2737
			PA0091,vgrG1	235.259	38.0298			PA0090,clpV1	267.696	94.9398			PA0093	61.7507	23.2348
			PA0093	70.5777	25.3532			PA0091,vgrG1	210.397	34.6251			PA0094	33.6822	8.51944
			PA0095	243.661	139.442			PA0093	69.8337	24.5726			PA0095	236.399	147.154
			PA0099	18.4846	6.33829			PA0094	29.545	7.81857			PA0099	14.9699	6.19596
			PA0101	30.2476	19.0149			PA0095	227.407	164.19			PA0101	18.0886	17.8134
			PA0102	243.661	103.525			PA0099	16.1155	7.81857			PA0102	247.627	99.1353
			PA0104	13.4434	23.2404			PA0101	17.9061	17.871			PA0103	8.73242	13.9409
			PA0105,coxB	55.4539	63.3829			PA0102	230.093	98.2906			PA0104	12.4749	17.0389
			PA0106,coxA	18.4846	8.45106			PA0103	8.95304	14.5202			PA0105,coxB	56.137	71.2535
			PA0111	6.72168	6.33829			PA0104	14.3249	12.2863			PA0106,coxA	14.9699	7.74494
			PA0112	10.0825	61.2702			PA0105,coxB	56.4042	65.8994			PA0111	5.6137	7.74494
			PA0113	10.0825	8.45106			PA0106,coxA	18.8014	5.58469			PA0112	7.48494	59.6361
			PA0114,senC	33.6084	80.285			PA0109	7.16244	5.58469			PA0113	11.2274	6.19596
			PA0115	40.3301	46.4808			PA0111	10.7437	10.0524			PA0114,senC	33.6822	65.0575
			PA0116	28.5672	31.6915			PA0112	17.0108	65.8994			PA0115	43.0384	41.0482
			PA0117	25.2063	35.917			PA0114,senC	34.0216	67.0163			PA0116	33.6822	25.5583
			PA0118	13.4434	8.45106			PA0115	45.6605	42.4437			PA0117	29.316	32.5288
			PA0119	21.8455	23.2404			PA0116	32.231	29.0404			PA0118	16.2174	12.3919
			PA0120	16.8042	8.45106			PA0117	25.0685	30.1573			PA0119	29.9397	23.2348
			PA0121	5.04126	16.9021			PA0118	16.1155	7.81857			PA0120	27.4448	10.0684
			PA0122,rahU	42.0105	8.45106			PA0119	25.9638	22.3388			PA0121	10.6037	15.4899
			PA0123	15.1238	6.33829			PA0120	25.0685	7.81857			PA0122,rahU	47.4046	10.8429
			PA0125	31.928	29.5787			PA0121	10.7437	10.0524			PA0123	22.4548	8.51944
			PA0126	60.4951	21.1276			PA0122,rahU	51.0323	11.1694			PA0124	12.4749	6.97045
			PA0127	15.1238	12.6766			PA0123	10.7437	6.70163			PA0125	45.5334	39.4992
			PA0128	258.785	141.555			PA0124	12.5343	5.58469			PA0126	53.642	17.0389
			PA0129,bauD	16.8042	12.6766			PA0125	43.8699	42.4437			PA0127	12.4749	13.9409
			PA0130,bauC	178.125	291.561			PA0126	59.9854	17.871			PA0128	228.291	132.439
			PA0131,bauB	33.6084	133.104			PA0127	12.5343	13.4033			PA0129,bauD	16.2174	10.0684
			PA0132,bauA	42.0105	73.9468			PA0128	242.627	142.968			PA0130,bauC	190.866	268.75
			PA0133,bauR	15.1238	14.7894			PA0129,bauD	14.3249	7.81857			PA0131,bauB	61.127	130.115
			PA0134	25.2063	46.4808			PA0130,bauC	193.386	270.299			PA0132,bauA	43.6621	72.8025
			PA0139,ahpC	912.468	2490.95			PA0131,bauB	60.8807	119.512			PA0133,bauR	20.5836	16.2644
			PA0140,ahpF	67.2168	716.227			PA0132,bauA	43.8699	73.7179			PA0134	23.7023	51.1166
			PA0141	297.434	177.472			PA0133,bauR	19.6967	17.871			PA0139,ahpC	957.448	2474.51
			PA0142	16.8042	27.4659			PA0134	33.1263	50.2622			PA0140,ahpF	79.2156	697.045
			PA0143,nuh	21.8455	6.33829			PA0139,ahpC	928.431	2469.55			PA0141	274.448	148.703
			PA0144	5.04126	6.33829			PA0140,ahpF	58.1948	726.01			PA0142	16.8411	23.2348
			PA0145	18.4846	21.1276			PA0141	273.068	149.67			PA0143,nuh	28.0685	7.74494
			PA0146	16.8042	14.7894			PA0142	16.1155	18.988			PA0145	12.4749	22.4603
			PA0148	57.1343	57.0446			PA0143,nuh	25.9638	8.93551			PA0146	13.0986	13.1664
			PA0149	6.72168	92.9616			PA0145	17.0108	17.871			PA0147	13.0986	10.8429
			PA0150	10.0825	52.8191			PA0146	11.639	15.6371			PA0148	46.7808	49.5676
			PA0151	15.1238	103.525			PA0147	17.0108	12.2863			PA0150	6.86119	50.3421
			PA0152,pcaQ	13.4434	10.5638			PA0148	50.137	42.4437			PA0151	15.5936	122.37
			PA0155,pcaR	33.6084	31.6915			PA0149	6.26713	84.8873			PA0152,pcaQ	13.0986	8.51944
			PA0156,triA	52.093	50.7063			PA0150	9.84835	48.0284			PA0155,pcaR	42.4146	19.3624
			PA0157,triB	23.5259	35.917			PA0151	10.7437	112.811			PA0156,triA	35.5534	52.6656
			PA0158,triC	142.836	73.9468			PA0152,pcaQ	13.4296	6.70163			PA0157,triB	28.6923	36.4012
			PA0159	50.4126	23.2404			PA0155,pcaR	41.184	20.1049			PA0158,triC	113.522	80.5474
			PA0162,opdC	124.351	25.3532			PA0156,triA	34.9169	46.9114			PA0159	42.4146	21.6858
			PA0163	36.9693	12.6766			PA0157,triB	29.545	35.742			PA0162,opdC	116.016	20.9113
			PA0164	30.2476	63.3829			PA0158,triC	119.075	86.0043			PA0163	29.9397	12.3919
			PA0167	171.403	57.0446			PA0159	37.6028	17.871			PA0164	16.8411	50.3421
			PA0168	28.5672	8.45106			PA0162,opdC	140.563	15.6371			PA0165	8.10868	33.3033
			PA0169,siaD	52.093	8.45106			PA0163	26.8591	15.6371			PA0167	146.58	56.5381
			PA0170	52.093	8.45106			PA0164	24.1732	48.0284			PA0168	25.5735	8.51944
			PA0171	307.517	92.9616			PA0165	13.4296	30.1573			PA0169,siaD	51.1471	15.4899
			PA0172,siaA	280.63	103.525			PA0167	180.851	62.5486			PA0170	55.5133	10.8429
			PA0178	8.4021	6.33829			PA0168	24.1732	10.0524			PA0171	310.625	92.1648
			PA0179	11.7629	12.6766			PA0169,siaD	47.4511	15.6371			PA0172,siaA	285.051	111.527
			PA0181	15.1238	8.45106			PA0170	52.823	6.70163			PA0179	9.35617	17.0389
			PA0183,atsA	5.04126	8.45106			PA0171	312.461	86.0043			PA0180,cttP	18.0886	10.8429
			PA0185	5.04126	6.33829			PA0172,siaA	287.393	109.46			PA0181	16.8411	13.1664
			PA0190	13.4434	6.33829			PA0176,aer2	20.592	6.70163			PA0183,atsA	6.86119	6.19596
			PA0191	15.1238	8.45106			PA0178	4.47652	5.58469			PA0187	6.86119	6.19596
			PA0195,pntAA	40.3301	54.9319			PA0179	13.4296	17.871			PA0190	12.4749	9.29393
			PA0196,pntB	6.72168	31.6915			PA0180,cttP	17.0108	10.0524			PA0191	18.0886	6.97045
			PA0199,exbD1	8.4021	12.6766			PA0181	15.2202	13.4033			PA0195,pntAA	48.0283	59.6361
			PA0200	60.4951	1003.56			PA0183,atsA	6.26713	6.70163			PA0196,pntB	12.4749	21.6858
			PA0201	67.2168	105.638			PA0185	4.47652	10.0524			PA0200	62.3745	978.961
			PA0211,mdcD	5.04126	14.7894			PA0187	4.47652	6.70163			PA0201	62.3745	102.233
			PA0213	5.04126	16.9021			PA0189	13.4296	5.58469			PA0208,mdcA	10.6037	101.459
			PA0214	6.72168	23.2404			PA0190	12.5343	11.1694			PA0214	8.10868	14.7154
			PA0217	25.2063	10.5638			PA0191	13.4296	7.81857			PA0216	8.10868	10.0684
			PA0218	15.1238	12.6766			PA0195,pntAA	41.184	62.5486			PA0217	25.5735	20.1369
			PA0219	6.72168	35.917			PA0195.1,pntAB	7.16244	5.58469			PA0218	10.6037	17.8134
			PA0223	25.2063	10.5638			PA0196,pntB	11.639	18.988			PA0219	4.98996	33.3033
			PA0225	40.3301	21.1276			PA0200	53.7183	1004.13			PA0221	5.6137	6.97045
			PA0226	100.825	439.455			PA0201	61.776	100.524			PA0223	25.5735	16.2644
			PA0227	119.31	95.0744			PA0208,mdcA	8.05774	92.7059			PA0225	38.6722	20.1369
			PA0228,pcaF	119.31	137.33			PA0216	8.05774	6.70163			PA0226	119.759	411.257
			PA0229,pcaT	52.093	76.0595			PA0217	26.8591	21.2218			PA0227	129.739	94.4883
			PA0230,pcaB	42.0105	71.834			PA0218	15.2202	13.4033			PA0228,pcaF	130.363	126.243
			PA0231,pcaD	42.0105	16.9021			PA0219	5.37183	35.742			PA0229,pcaT	53.642	78.2239
			PA0232,pcaC	31.928	48.5936			PA0221	6.26713	8.93551			PA0230,pcaB	52.3945	61.1851
			PA0233	15.1238	12.6766			PA0223	33.1263	11.1694			PA0231,pcaD	48.0283	17.8134
			PA0240	5.04126	6.33829			PA0225	32.231	20.1049			PA0232,pcaC	48.6521	58.8616
			PA0242	8.4021	19.0149			PA0226	114.599	432.255			PA0233	28.0685	19.3624
			PA0243	33.6084	6.33829			PA0227	129.819	87.1212			PA0239	8.10868	6.97045
			PA0245,aroQ2	11.7629	6.33829			PA0228,pcaF	114.599	127.331			PA0240	5.6137	7.74494
			PA0246	31.928	14.7894			PA0229,pcaT	51.9277	84.8873			PA0242	11.8511	15.4899
			PA0248	10.0825	6.33829			PA0230,pcaB	51.0323	63.6655			PA0243	23.7023	9.29393
			PA0249	18.4846	25.3532			PA0231,pcaD	39.3934	18.988			PA0246	21.2073	20.9113
			PA0250	53.7735	54.9319			PA0232,pcaC	42.9746	54.73			PA0247,pobA	12.4749	13.1664
			PA0254	62.1756	46.4808			PA0233	25.9638	21.2218			PA0248	9.97991	8.51944
			PA0255	65.5364	65.4957			PA0239	10.7437	6.70163			PA0249	13.7224	48.7931
			PA0256	63.856	57.0446			PA0240	4.47652	7.81857			PA0250	48.0283	68.1555
			PA0257	73.9385	48.5936			PA0242	10.7437	15.6371			PA0254	81.0868	52.6656
			PA0258	33.6084	25.3532			PA0243	22.3826	10.0524			PA0255	63.622	63.5085
			PA0259	107.547	57.0446			PA0244	11.639	5.58469			PA0256	52.3945	57.3126
			PA0260	136.114	54.9319			PA0246	24.1732	21.2218			PA0257	71.7306	41.8227
			PA0261	16.8042	10.5638			PA0247,pobA	10.7437	16.7541			PA0258	49.8996	20.9113
			PA0262	105.867	57.0446			PA0248	14.3249	10.0524			PA0259	110.403	61.1851
			PA0263,hcpC	5.04126	10.5638			PA0249	13.4296	49.1453			PA0260	145.956	68.93
			PA0263.1	5.04126	6.33829			PA0250	51.9277	68.1333			PA0261	27.4448	9.29393
			PA0265,gabD	230.218	240.855			PA0254	89.5304	49.1453			PA0262	107.284	65.832
			PA0266,gabT	267.187	382.41			PA0255	53.7183	60.3147			PA0265,gabD	214.568	257.132
			PA0267	25.2063	16.9021			PA0256	47.4511	55.8469			PA0266,gabT	256.983	360.914
			PA0268	5.04126	12.6766			PA0257	67.1478	50.2622			PA0267	25.5735	20.9113
			PA0269	11.7629	8.45106			PA0258	57.2995	27.9235			PA0268	7.48494	10.0684
			PA0270	21.8455	12.6766			PA0259	95.7976	63.6655			PA0269	14.3461	6.97045
			PA0271	11.7629	19.0149			PA0260	142.353	60.3147			PA0270	17.4648	13.1664
			PA0275	36.9693	14.7894			PA0261	20.592	13.4033			PA0271	13.0986	19.3624
			PA0276	10.0825	73.9468			PA0262	74.3103	59.1977			PA0275	31.1872	18.5879
			PA0277	36.9693	6.33829			PA0265,gabD	219.35	270.299			PA0276	10.6037	67.381
			PA0280,cysA	55.4539	86.6233			PA0266,gabT	250.685	350.719			PA0277	31.1872	10.8429
			PA0281,cysW	58.8147	154.232			PA0267	22.3826	23.4557			PA0280,cysA	55.5133	76.6749
			PA0282,cysT	38.6497	57.0446			PA0268	7.16244	10.0524			PA0281,cysW	74.8494	163.418
			PA0283,sbp	179.805	635.942			PA0270	16.1155	13.4033			PA0282,cysT	58.0082	72.028
			PA0284	379.775	395.087			PA0271	12.5343	18.988			PA0283,sbp	186.5	693.947
			PA0285	94.1036	82.3978			PA0275	30.4403	22.3388			PA0284	370.504	398.865
			PA0286,desA	490.683	785.948			PA0276	8.05774	68.1333			PA0285	101.047	74.3515
			PA0289,gpuR	26.8867	19.0149			PA0277	35.8122	10.0524			PA0286,desA	514.589	736.544
			PA0290	107.547	196.487			PA0278	8.05774	6.70163			PA0289,gpuR	29.9397	12.3919
			PA0291,oprE	312.558	297.9			PA0280,cysA	59.9854	80.4196			PA0290	85.453	178.134
			PA0292,aguA	151.238	82.3978			PA0281,cysW	80.5774	160.839			PA0291,oprE	297.526	326.062
			PA0293,aguB	80.6602	82.3978			PA0282,cysT	59.0901	65.8994			PA0292,aguA	156.56	98.3608
			PA0294,aguR	31.928	10.5638			PA0283,sbp	182.642	709.256			PA0293,aguB	76.0968	72.8025
			PA0295	50.4126	16.9021			PA0284	397.515	403.215			PA0294,aguR	20.5836	6.97045
			PA0296,spuI	309.197	101.413			PA0285	97.5882	71.4841			PA0295	55.5133	17.8134
			PA0297,spuA	236.939	67.6085			PA0286,desA	498.685	719.308			PA0296,spuI	308.13	82.0964
			PA0298,spuB	489.002	255.644			PA0289,gpuR	33.1263	14.5202			PA0297,spuA	200.846	68.93
			PA0299,spuC	556.219	593.687			PA0290	83.2633	180.944			PA0298,spuB	480.907	271.848
			PA0300,spuD	964.561	378.185			PA0291,oprE	303.508	331.731			PA0299,spuC	585.072	603.331
			PA0301,spuE	206.692	76.0595			PA0292,aguA	153.097	96.0567			PA0300,spuD	949.339	384.149
			PA0302,spuF	213.413	118.315			PA0293,aguB	74.3103	74.8349			PA0301,spuE	169.659	79.7729
			PA0303,spuG	132.753	40.1425			PA0294,aguR	21.4873	5.58469			PA0302,spuF	224.548	92.9393
			PA0304,spuH	119.31	59.1574			PA0295	46.5558	18.988			PA0303,spuG	139.719	37.9502
			PA0305,hacB	30.2476	27.4659			PA0296,spuI	311.566	80.4196			PA0304,spuH	143.461	65.832
			PA0306	20.165	8.45106			PA0297,spuA	222.931	72.601			PA0305,hacB	31.811	30.2053
			PA0307	18.4846	8.45106			PA0298,spuB	488.836	269.182			PA0307	13.0986	16.2644
			PA0308	73.9385	61.2702			PA0299,spuC	582.843	589.744			PA0308	73.6019	50.3421
			PA0309	25.2063	25.3532			PA0300,spuD	998.264	385.344			PA0309	33.6822	44.9207
			PA0310	5.04126	25.3532			PA0301,spuE	199.653	78.1857			PA0310	11.8511	23.2348
			PA0312	68.8972	50.7063			PA0302,spuF	198.758	104.992			PA0312	80.4631	48.7931
			PA0313	11.7629	29.5787			PA0303,spuG	120.866	37.9759			PA0313	10.6037	26.3328
			PA0314	60.4951	61.2702			PA0304,spuH	128.924	62.5486			PA0314	46.7808	44.1462
			PA0315	199.97	259.87			PA0305,hacB	39.3934	27.9235			PA0315	193.985	216.084
			PA0316,serA	473.879	676.085			PA0306	16.1155	6.70163			PA0316,serA	479.66	659.095
			PA0317	191.568	247.193			PA0307	12.5343	14.5202			PA0317	187.123	204.467
			PA0318	47.0518	44.3681			PA0308	65.3572	50.2622			PA0318	41.1671	37.9502
			PA0319	80.6602	92.9616			PA0309	42.0793	50.2622			PA0319	85.453	115.4
			PA0320	11.7629	272.547			PA0310	11.639	22.3388			PA0320	15.5936	267.201
			PA0323	5.04126	6.33829			PA0312	75.2056	46.9114			PA0327	28.6923	78.9984
			PA0327	21.8455	71.834			PA0313	16.1155	25.6896			PA0328	13.7224	13.9409
			PA0328	11.7629	8.45106			PA0314	53.7183	41.3267			PA0329	46.7808	36.4012
			PA0329	36.9693	31.6915			PA0315	196.967	214.452			PA0330,rpiA	79.2156	107.655
			PA0330,rpiA	84.021	111.977			PA0316,serA	436.013	656.76			PA0331,ilvA1	281.309	260.23
			PA0331,ilvA1	245.341	283.11			PA0317	189.805	213.335			PA0332	53.0183	48.7931
			PA0332	55.4539	61.2702			PA0318	55.5089	39.0929			PA0333	18.7123	16.2644
			PA0333	20.165	12.6766			PA0319	94.007	107.226			PA0334	11.2274	8.51944
			PA0334	15.1238	10.5638			PA0320	20.592	287.053			PA0335	68.6119	56.5381
			PA0335	70.5777	57.0446			PA0327	26.8591	74.8349			PA0336,ygdP	742.88	282.69
			PA0336,ygdP	720.9	287.336			PA0328	17.9061	11.1694			PA0337,ptsP	778.433	511.941
			PA0337,ptsP	825.087	538.755			PA0329	46.5558	40.2098			PA0338	52.3945	75.126
			PA0338	47.0518	69.7212			PA0330,rpiA	85.0539	108.343			PA0339	42.4146	42.5972
			PA0339	31.928	42.2553			PA0331,ilvA1	277.544	268.065			PA0340	66.1169	47.2442
			PA0340	73.9385	61.2702			PA0332	47.4511	48.0284			PA0341,lgt	46.1571	35.6267
			PA0341,lgt	50.4126	33.8042			PA0333	19.6967	20.1049			PA0342,thyA	136.6	118.498
			PA0342,thyA	132.753	137.33			PA0334	14.3249	6.70163			PA0343	28.0685	27.1073
			PA0343	25.2063	29.5787			PA0335	62.6713	56.9639			PA0344	9.35617	10.0684
			PA0344	15.1238	6.33829			PA0336,ygdP	709.976	288.17			PA0345	9.97991	13.9409
			PA0345	8.4021	8.45106			PA0337,ptsP	770.857	507.09			PA0346	76.0968	59.6361
			PA0346	65.5364	73.9468			PA0338	53.7183	69.2502			PA0348	5.6137	6.97045
			PA0350,folA	84.021	82.3978			PA0339	41.184	43.5606			PA0349	7.48494	7.74494
			PA0351	25.2063	31.6915			PA0340	65.3572	54.73			PA0350,folA	84.8293	64.283
			PA0352	13.4434	8.45106			PA0341,lgt	52.823	42.4437			PA0351	25.5735	27.8818
			PA0353,ilvD	283.991	226.066			PA0342,thyA	124.447	135.15			PA0352	13.7224	8.51944
			PA0354	73.9385	76.0595			PA0343	17.0108	25.6896			PA0353,ilvD	298.15	218.407
			PA0355,pfpI	6.72168	40.1425			PA0344	6.26713	11.1694			PA0354	59.2557	78.9984
			PA0356	85.7015	57.0446			PA0345	12.5343	15.6371			PA0355,pfpI	9.97991	48.0187
			PA0357,mutM	326.002	209.164			PA0346	61.776	59.1977			PA0356	85.453	58.0871
			PA0358	42.0105	40.1425			PA0348	7.16244	7.81857			PA0357,mutM	338.07	209.888
			PA0359	36.9693	8.45106			PA0349	4.47652	8.93551			PA0358	41.7909	44.9207
			PA0360	122.671	124.653			PA0350,folA	75.2056	56.9639			PA0359	16.8411	13.1664
			PA0361	57.1343	92.9616			PA0351	30.4403	25.6896			PA0360	130.986	119.272
			PA0362,fdx1	48.7322	23.2404			PA0352	14.3249	8.93551			PA0361	71.1069	77.4494
			PA0363,coaD	87.3819	29.5787			PA0353,ilvD	305.299	224.505			PA0362,fdx1	52.3945	24.7838
			PA0364	78.9798	42.2553			PA0354	49.2417	75.9518			PA0363,coaD	102.294	34.0778
			PA0365	65.5364	109.864			PA0355,pfpI	10.7437	52.4961			PA0364	83.5818	44.1462
			PA0366	129.392	211.276			PA0356	84.1586	59.1977			PA0365	64.8694	139.409
			PA0367	178.125	266.208			PA0357,mutM	332.158	212.218			PA0366	162.797	225.378
			PA0368	53.7735	42.2553			PA0358	42.9746	43.5606			PA0367	158.431	270.299
			PA0370	36.9693	35.917			PA0359	21.4873	13.4033			PA0368	47.4046	41.8227
			PA0371	90.7427	42.2553			PA0360	155.783	128.448			PA0369	9.35617	7.74494
			PA0372	60.4951	150.006			PA0361	70.729	69.2502			PA0370	56.7608	30.9798
			PA0373,ftsY	527.652	439.455			PA0362,fdx1	42.0793	21.2218			PA0371	96.6804	50.3421
			PA0374,ftsE	238.62	240.855			PA0363,coaD	102.065	25.6896			PA0372	85.453	138.635
			PA0375,ftsX	147.877	147.894			PA0364	100.274	41.3267			PA0373,ftsY	552.014	439.913
			PA0376,rpoH	1551.03	1888.81			PA0365	71.6244	137.383			PA0374,ftsE	251.369	237.77
			PA0377	26.8867	84.5106			PA0366	155.783	241.259			PA0375,ftsX	160.302	133.213
			PA0378	31.928	14.7894			PA0367	144.144	266.948			PA0376,rpoH	1564.35	1908.35
			PA0379	42.0105	12.6766			PA0368	51.0323	44.6775			PA0377	25.5735	55.7636
			PA0380	18.4846	10.5638			PA0369	6.26713	11.1694			PA0378	16.8411	10.0684
			PA0381,thiG	75.6189	50.7063			PA0370	50.137	31.2743			PA0379	34.306	13.9409
			PA0382,micA	57.1343	54.9319			PA0371	86.8445	48.0284			PA0380	25.5735	15.4899
			PA0383	10.0825	21.1276			PA0372	92.2164	144.085			PA0381,thiG	77.9681	58.8616
			PA0385	5.04126	16.9021			PA0373,ftsY	517.486	444.542			PA0382,micA	56.7608	54.9891
			PA0386	11.7629	10.5638			PA0374,ftsE	245.313	236.791			PA0383	8.73242	15.4899
			PA0387	52.093	46.4808			PA0375,ftsX	146.83	130.682			PA0385	14.9699	18.5879
			PA0388	163.001	52.8191			PA0376,rpoH	1599.01	1875.34			PA0386	14.3461	23.2348
			PA0389	206.692	42.2553			PA0377	18.8014	56.9639			PA0387	53.642	46.4697
			PA0390,metX	152.918	82.3978			PA0378	16.1155	12.2863			PA0388	187.123	57.3126
			PA0391	82.3406	35.917			PA0379	25.9638	14.5202			PA0389	205.836	41.0482
			PA0392	72.2581	29.5787			PA0380	25.9638	16.7541			PA0390,metX	151.57	82.8709
			PA0393,proC	141.155	38.0298			PA0381,thiG	85.0539	55.8469			PA0391	72.3544	41.0482
			PA0394	347.847	283.11			PA0382,micA	52.823	60.3147			PA0392	73.6019	21.6858
			PA0395,pilT	124.351	82.3978			PA0383	8.05774	13.4033			PA0393,proC	130.363	30.2053
			PA0396,pilU	36.9693	29.5787			PA0385	12.5343	22.3388			PA0394	288.17	259.456
			PA0397	38.6497	29.5787			PA0386	26.8591	26.8065			PA0395,pilT	141.59	96.0373
			PA0398	35.2888	6.33829			PA0387	46.5558	44.6775			PA0396,pilU	39.9197	34.8522
			PA0399	68.8972	111.977			PA0388	192.49	59.1977			PA0397	39.2959	22.4603
			PA0400	97.4644	177.472			PA0389	199.653	46.9114			PA0398	23.7023	8.51944
			PA0401	107.547	65.4957			PA0390,metX	146.83	83.7704			PA0399	75.4731	118.498
			PA0402,pyrB	230.218	139.442			PA0391	76.9962	42.4437			PA0400	85.453	174.261
			PA0404	43.6909	38.0298			PA0392	58.1948	24.5726			PA0401	89.8192	58.0871
			PA0405	141.155	196.487			PA0393,proC	128.924	27.9235			PA0402,pyrB	183.381	130.115
			PA0406,tonB3	10.0825	21.1276			PA0394	303.508	261.364			PA0403,pyrR	14.9699	8.51944
			PA0407,gshB	168.042	105.638			PA0395,pilT	125.343	94.9398			PA0404	29.316	29.4308
			PA0408,pilG	418.425	92.9616			PA0396,pilU	39.3934	39.0929			PA0405	129.115	180.457
			PA0409,pilH	102.506	82.3978			PA0397	33.1263	24.5726			PA0406,tonB3	11.8511	23.2348
			PA0410,pilI	40.3301	19.0149			PA0398	29.545	6.70163			PA0407,gshB	157.184	106.106
			PA0411,pilJ	579.745	242.968			PA0399	65.3572	123.98			PA0408,pilG	355.534	86.7434
			PA0412,pilK	47.0518	35.917			PA0400	76.9962	160.839			PA0409,pilH	119.135	88.2924
			PA0413,chpA	640.24	414.102			PA0401	97.5882	51.3792			PA0410,pilI	44.9096	19.3624
			PA0414,chpB	62.1756	25.3532			PA0402,pyrB	172.794	135.15			PA0411,pilJ	525.193	240.868
			PA0415,chpC	31.928	12.6766			PA0403,pyrR	25.0685	8.93551			PA0412,pilK	56.137	27.8818
			PA0418	68.8972	48.5936			PA0404	33.1263	22.3388			PA0413,chpA	684.872	367.885
			PA0419	35.2888	21.1276			PA0405	125.343	180.944			PA0414,chpB	54.2658	27.1073
			PA0420,bioA	609.993	92.9616			PA0406,tonB3	18.8014	23.4557			PA0415,chpC	27.4448	8.51944
			PA0421	40.3301	59.1574			PA0407,gshB	148.621	101.641			PA0416,chpD	13.0986	11.6174
			PA0422	1030.1	369.734			PA0408,pilG	386.771	91.589			PA0418	79.2156	39.4992
			PA0423,pasP	978.005	198.6			PA0409,pilH	102.065	97.1737			PA0419	29.316	16.2644
			PA0424,mexR	38.6497	65.4957			PA0410,pilI	51.9277	16.7541			PA0420,bioA	570.103	100.684
			PA0425,mexA	334.404	268.321			PA0411,pilJ	555.984	243.493			PA0421	52.3945	59.6361
			PA0426,mexB	541.095	327.478			PA0412,pilK	48.3464	31.2743			PA0422	1032.3	399.639
			PA0427,oprM	504.126	257.757			PA0413,chpA	633.875	352.953			PA0423,pasP	923.766	216.858
			PA0428	431.868	673.972			PA0414,chpB	72.5197	26.8065			PA0424,mexR	36.1772	54.2146
			PA0429	95.784	150.006			PA0415,chpC	19.6967	11.1694			PA0425,mexA	317.486	266.426
			PA0430,metF	36.9693	59.1574			PA0416,chpD	11.639	10.0524			PA0426,mexB	613.765	314.445
			PA0431	58.8147	204.938			PA0418	73.415	36.859			PA0427,oprM	512.094	292.759
			PA0432,sahH	510.848	739.468			PA0419	17.0108	16.7541			PA0428	454.086	632.762
			PA0435	10.0825	111.977			PA0420,bioA	607.016	101.641			PA0429	89.8192	172.712
			PA0436	236.939	145.781			PA0421	51.0323	64.7824			PA0430,metF	52.3945	58.8616
			PA0437,codA	43.6909	25.3532			PA0422	1041.24	398.747			PA0431	62.3745	209.113
			PA0438,codB	36.9693	6.33829			PA0423,pasP	857.702	206.634			PA0432,sahH	592.557	752.034
			PA0441,dht	23.5259	65.4957			PA0424,mexR	37.6028	59.1977			PA0434	7.48494	36.4012
			PA0443	6.72168	35.917			PA0425,mexA	326.786	279.235			PA0435	4.98996	83.6454
			PA0444	23.5259	16.9021			PA0426,mexB	593.587	317.211			PA0436	248.874	150.252
			PA0446	70.5777	114.089			PA0427,oprM	509.428	268.065			PA0437,codA	49.2758	31.7543
			PA0447,gcdH	226.857	1035.25			PA0428	473.616	661.228			PA0440	6.23745	9.29393
			PA0448	67.2168	33.8042			PA0429	115.494	189.88			PA0441,dht	26.821	55.7636
			PA0449	722.581	407.764			PA0430,metF	48.3464	60.3147			PA0443	8.10868	39.4992
			PA0451	13.4434	19.0149			PA0431	61.776	220.037			PA0444	25.5735	23.2348
			PA0452	8.4021	21.1276			PA0432,sahH	539.869	742.764			PA0446	68.6119	94.4883
			PA0453	10.0825	12.6766			PA0434	8.05774	36.859			PA0447,gcdH	251.993	1061.06
			PA0454	109.227	48.5936			PA0435	5.37183	93.8228			PA0448	74.2256	44.9207
			PA0455,dbpA	72.2581	52.8191			PA0436	222.931	151.904			PA0449	716.683	415.904
			PA0456	329.362	289.449			PA0437,codA	50.137	27.9235			PA0450	4.98996	13.9409
			PA0457.1	35.2888	10.5638			PA0438,codB	17.9061	5.58469			PA0451	16.2174	16.2644
			PA0458	47.0518	10.5638			PA0439	7.16244	11.1694			PA0452	7.48494	17.8134
			PA0459	220.135	198.6			PA0440	6.26713	8.93551			PA0453	8.73242	10.0684
			PA0460	100.825	120.428			PA0441,dht	24.1732	53.6131			PA0454	129.739	54.9891
			PA0461	171.403	50.7063			PA0443	8.05774	40.2098			PA0455,dbpA	63.622	77.4494
			PA0462	89.0623	300.013			PA0444	29.545	24.5726			PA0456	346.802	280.367
			PA0463,creB	50.4126	52.8191			PA0446	56.4042	97.1737			PA0457.1	36.1772	22.4603
			PA0464,creC	131.073	92.9616			PA0447,gcdH	259.638	1065.56			PA0458	39.9197	15.4899
			PA0465,creD	45.3714	181.698			PA0448	75.2056	44.6775			PA0459	230.162	200.594
			PA0466	8.4021	71.834			PA0449	684.013	426.671			PA0460	81.0868	109.204
			PA0467	15.1238	10.5638			PA0450	11.639	16.7541			PA0461	169.659	50.3421
			PA0468	20.165	14.7894			PA0451	15.2202	15.6371			PA0462	86.0768	315.994
			PA0469	60.4951	59.1574			PA0452	5.37183	14.5202			PA0463,creB	51.7708	44.9207
			PA0470	68.8972	591.574			PA0453	9.84835	12.2863			PA0464,creC	127.244	87.5179
			PA0473	77.2994	78.1723			PA0454	155.783	58.0808			PA0465,creD	41.1671	167.291
			PA0475	16.8042	12.6766			PA0455,dbpA	76.9962	84.8873			PA0466	11.2274	61.9596
			PA0478	18.4846	23.2404			PA0456	332.158	266.948			PA0467	17.4648	15.4899
			PA0481	23.5259	38.0298			PA0457	5.37183	10.0524			PA0468	23.0786	16.2644
			PA0482,glcB	613.354	566.221			PA0457.1	37.6028	21.2218			PA0469	54.8895	60.4106
			PA0483	31.928	25.3532			PA0458	47.4511	13.4033			PA0470	76.0968	614.174
			PA0484	15.1238	35.917			PA0459	231.884	213.335			PA0473	111.027	67.381
			PA0485	10.0825	23.2404			PA0460	77.8915	109.46			PA0475	10.6037	13.9409
			PA0486	35.2888	50.7063			PA0461	157.574	49.1453			PA0477	4.98996	8.51944
			PA0487	20.165	14.7894			PA0462	87.7398	326.146			PA0478	16.8411	16.2644
			PA0490	10.0825	10.5638			PA0463,creB	52.823	51.3792			PA0481	23.7023	30.2053
			PA0495	6.72168	12.6766			PA0464,creC	122.657	90.472			PA0482,glcB	593.181	626.566
			PA0496	5.04126	8.45106			PA0465,creD	31.3357	167.541			PA0483	19.9598	24.7838
			PA0500,bioB	652.003	813.414			PA0466	12.5343	56.9639			PA0484	14.3461	36.4012
			PA0501,bioF	43.6909	61.2702			PA0467	17.0108	18.988			PA0485	9.35617	34.0778
			PA0502	25.2063	27.4659			PA0468	25.0685	16.7541			PA0486	39.2959	46.4697
			PA0503	60.4951	33.8042			PA0469	51.0323	55.8469			PA0487	26.1973	17.8134
			PA0505	18.4846	80.285			PA0470	70.729	588.627			PA0490	6.86119	8.51944
			PA0506	45.3714	268.321			PA0473	93.1117	72.601			PA0494	6.86119	10.8429
			PA0507	15.1238	23.2404			PA0475	10.7437	15.6371			PA0495	12.4749	10.0684
			PA0508	36.9693	143.668			PA0477	10.7437	10.0524			PA0496	8.10868	8.51944
			PA0511,nirJ	65.5364	6.33829			PA0478	14.3249	14.5202			PA0500,bioB	632.477	781.465
			PA0517,nirC	31.928	8.45106			PA0481	29.545	34.6251			PA0501,bioF	51.7708	53.4401
			PA0519,nirS	329.362	90.8489			PA0482,glcB	623.132	632.187			PA0502	23.7023	22.4603
			PA0524,norB	8.4021	35.917			PA0483	19.6967	23.4557			PA0503	77.3443	31.7543
			PA0527,dnr	163.001	38.0298			PA0484	12.5343	32.3912			PA0504,bioD	8.73242	12.3919
			PA0527.1,rsmY	5313.49	648.619			PA0485	12.5343	40.2098			PA0505	14.3461	68.1555
			PA0529	10.0825	8.45106			PA0486	30.4403	42.4437			PA0506	44.2859	224.603
			PA0530	6.72168	14.7894			PA0487	22.3826	16.7541			PA0507	11.2274	18.5879
			PA0531	5.04126	19.0149			PA0490	9.84835	7.81857			PA0508	61.7507	137.86
			PA0532	5.04126	29.5787			PA0494	5.37183	12.2863			PA0509,nirN	61.127	6.97045
			PA0533	70.5777	29.5787			PA0495	10.7437	11.1694			PA0511,nirJ	72.3544	6.97045
			PA0534,pauB1	35.2888	59.1574			PA0496	7.16244	8.93551			PA0517,nirC	44.9096	10.8429
			PA0535	8.4021	23.2404			PA0500,bioB	638.352	822.067			PA0519,nirS	321.852	95.2628
			PA0536	40.3301	192.262			PA0501,bioF	46.5558	43.5606			PA0527,dnr	163.421	37.1757
			PA0537	171.403	559.883			PA0502	21.4873	23.4557			PA0527.1,rsmY	5464.63	661.418
			PA0538,dsbB	82.3406	373.959			PA0503	85.9492	34.6251			PA0529	8.10868	12.3919
			PA0541	62.1756	52.8191			PA0504,bioD	13.4296	11.1694			PA0530	12.4749	13.9409
			PA0542	324.321	331.704			PA0505	17.0108	68.1333			PA0532	8.73242	25.5583
			PA0543	6.72168	29.5787			PA0506	37.6028	228.972			PA0533	65.4932	38.7247
			PA0544	23.5259	8.45106			PA0507	9.84835	18.988			PA0534,pauB1	34.9297	63.5085
			PA0545	176.444	128.879			PA0508	59.9854	128.448			PA0535	9.35617	20.9113
			PA0546,metK	110.908	198.6			PA0509,nirN	61.776	7.81857			PA0536	47.4046	234.672
			PA0547	164.681	445.793			PA0511,nirJ	67.1478	7.81857			PA0537	163.421	520.46
			PA0548,tktA	1065.39	881.023			PA0513	35.8122	5.58469			PA0538,dsbB	67.9882	357.042
			PA0549	60.4951	71.834			PA0515	27.7544	5.58469			PA0541	54.8895	44.1462
			PA0550	16.8042	10.5638			PA0517,nirC	34.9169	11.1694			PA0542	293.16	306.7
			PA0551,epd	110.908	67.6085			PA0519,nirS	299.032	97.1737			PA0544	28.6923	11.6174
			PA0552,pgk	178.125	114.089			PA0520,nirQ	5.37183	7.81857			PA0545	174.025	136.311
			PA0553	28.5672	23.2404			PA0524,norB	5.37183	37.9759			PA0546,metK	109.155	237.77
			PA0554	126.032	152.119			PA0527,dnr	163.841	43.5606			PA0547	167.164	432.942
			PA0555,fda	480.6	407.764			PA0527.1,rsmY	5318.11	679.099			PA0548,tktA	1089.06	911.58
			PA0556	11.7629	27.4659			PA0529	10.7437	15.6371			PA0549	72.9781	53.4401
			PA0557	6.72168	8.45106			PA0530	9.84835	16.7541			PA0550	16.8411	7.74494
			PA0558	45.3714	128.879			PA0533	51.0323	46.9114			PA0551,epd	115.393	68.1555
			PA0559	38.6497	57.0446			PA0534,pauB1	41.184	69.2502			PA0552,pgk	155.936	91.3903
			PA0560	52.093	107.751			PA0535	8.95304	15.6371			PA0553	23.7023	39.4992
			PA0561	47.0518	46.4808			PA0536	41.184	233.44			PA0554	154.689	154.124
			PA0562	31.928	19.0149			PA0537	176.375	523.844			PA0555,fda	470.303	408.933
			PA0563	89.0623	65.4957			PA0538,dsbB	76.1009	360.771			PA0556	11.2274	21.6858
			PA0564	38.6497	44.3681			PA0541	59.9854	45.7945			PA0557	8.10868	11.6174
			PA0565	5.04126	71.834			PA0542	295.45	300.456			PA0558	52.3945	118.498
			PA0566	26.8867	25.3532			PA0544	26.8591	11.1694			PA0559	44.9096	52.6656
			PA0568	42.0105	8.45106			PA0545	162.945	131.799			PA0560	44.2859	91.3903
			PA0569	20.165	19.0149			PA0546,metK	107.437	251.311			PA0561	53.642	51.1166
			PA0570	25.2063	23.2404			PA0547	161.155	425.554			PA0562	24.9498	29.4308
			PA0571	23.5259	6.33829			PA0548,tktA	1111.97	906.954			PA0563	111.65	69.7045
			PA0574	104.186	33.8042			PA0549	74.3103	52.4961			PA0564	33.6822	31.7543
			PA0575	20.165	31.6915			PA0550	17.9061	10.0524			PA0565	8.10868	72.8025
			PA0576,rpoD	1692.18	2535.32			PA0551,epd	121.761	69.2502			PA0566	26.1973	25.5583
			PA0577,dnaG	319.28	259.87			PA0552,pgk	153.097	77.0688			PA0568	36.1772	8.51944
			PA0578	57.1343	82.3978			PA0553	27.7544	30.1573			PA0569	28.0685	17.0389
			PA0579,rpsU	189.888	84.5106			PA0554	156.678	158.605			PA0570	25.5735	19.3624
			PA0580,gcp	65.5364	95.0744			PA0555,fda	480.778	409.916			PA0571	31.1872	9.29393
			PA0581	15.1238	27.4659			PA0556	12.5343	24.5726			PA0572	6.86119	6.19596
			PA0582,folB	16.8042	40.1425			PA0557	7.16244	14.5202			PA0574	100.423	43.3717
			PA0583	16.8042	82.3978			PA0558	46.5558	125.097			PA0575	14.9699	25.5583
			PA0584,cca	58.8147	73.9468			PA0559	39.3934	52.4961			PA0576,rpoD	1685.36	2560.48
			PA0586	120.99	158.457			PA0560	42.9746	93.8228			PA0577,dnaG	341.812	254.809
			PA0587	223.496	331.704			PA0561	51.9277	53.6131			PA0578	61.127	95.2628
			PA0588	635.199	1396.54			PA0562	32.231	27.9235			PA0579,rpsU	188.371	92.9393
			PA0590,apaH	23.5259	19.0149			PA0563	111.913	67.0163			PA0580,gcp	96.0567	109.204
			PA0591	28.5672	8.45106			PA0564	35.8122	23.4557			PA0581	13.7224	23.2348
			PA0592,ksgA	94.1036	173.247			PA0565	8.05774	74.8349			PA0582,folB	20.5836	27.8818
			PA0593,pdxA	30.2476	12.6766			PA0566	24.1732	22.3388			PA0583	14.3461	85.9689
			PA0594,surA	974.644	293.674			PA0568	33.1263	8.93551			PA0584,cca	55.5133	76.6749
			PA0595,ostA	2949.14	1876.13			PA0569	33.1263	17.871			PA0586	106.66	162.644
			PA0596	50.4126	78.1723			PA0570	25.9638	20.1049			PA0587	202.717	326.062
			PA0597	25.2063	23.2404			PA0571	42.0793	8.93551			PA0588	595.052	1350.72
			PA0598	70.5777	54.9319			PA0574	99.3788	46.9114			PA0590,apaH	24.326	23.2348
			PA0599	40.3301	40.1425			PA0575	13.4296	31.2743			PA0591	20.5836	11.6174
			PA0600	137.794	82.3978			PA0576,rpoD	1676.91	2565.61			PA0592,ksgA	95.4329	164.193
			PA0601	50.4126	109.864			PA0577,dnaG	322.31	249.077			PA0593,pdxA	43.0384	15.4899
			PA0602	65.5364	61.2702			PA0578	49.2417	98.2906			PA0594,surA	947.468	285.788
			PA0603	47.0518	114.089			PA0579,rpsU	188.909	101.641			PA0595,ostA	2912.26	1799.15
			PA0604	55.4539	71.834			PA0580,gcp	92.2164	117.279			PA0596	57.3845	72.8025
			PA0605	18.4846	10.5638			PA0581	17.0108	22.3388			PA0597	32.4347	22.4603
			PA0607,rpe	42.0105	19.0149			PA0582,folB	21.4873	29.0404			PA0598	64.8694	69.7045
			PA0608	82.3406	384.523			PA0583	15.2202	89.3551			PA0599	43.0384	40.2737
			PA0609,trpE	463.796	1751.48			PA0584,cca	53.7183	68.1333			PA0600	116.64	72.8025
			PA0610,prtN	16.8042	14.7894			PA0586	100.274	167.541			PA0601	62.9982	101.459
			PA0611,prtR	295.754	181.698			PA0587	197.862	329.497			PA0602	69.2357	62.734
			PA0612,ptrB	23.5259	52.8191			PA0588	660.735	1379.42			PA0603	49.8996	99.1353
			PA0613	57.1343	200.713			PA0589	6.26713	7.81857			PA0604	66.1169	75.126
			PA0614	30.2476	52.8191			PA0590,apaH	19.6967	18.988			PA0605	20.5836	12.3919
			PA0633	52.093	59.1574			PA0591	26.8591	10.0524			PA0607,rpe	36.8009	26.3328
			PA0634	58.8147	10.5638			PA0592,ksgA	104.751	173.125			PA0608	77.3443	392.669
			PA0635	15.1238	6.33829			PA0593,pdxA	45.6605	17.871			PA0609,trpE	418.533	1785.21
			PA0636	47.0518	69.7212			PA0594,surA	961.557	302.69			PA0610,prtN	21.2073	24.0093
			PA0638	5.04126	8.45106			PA0595,ostA	3036.87	1808.32			PA0611,prtR	318.11	169.614
			PA0639	35.2888	31.6915			PA0596	64.4619	67.0163			PA0612,ptrB	21.2073	58.0871
			PA0640	35.2888	38.0298			PA0597	28.6497	20.1049			PA0613	51.7708	204.467
			PA0641	120.99	128.879			PA0598	61.776	63.6655			PA0614	31.1872	43.3717
			PA0643	72.2581	57.0446			PA0599	38.4981	39.0929			PA0629	14.3461	7.74494
			PA0644	53.7735	27.4659			PA0600	121.761	82.6535			PA0633	56.137	48.0187
			PA0645	58.8147	90.8489			PA0601	59.0901	103.875			PA0634	59.2557	17.8134
			PA0649,trpG	368.012	295.787			PA0602	71.6244	64.7824			PA0635	7.48494	6.19596
			PA0650,trpD	1233.43	813.414			PA0603	65.3572	107.226			PA0636	64.2457	65.832
			PA0651,trpC	178.125	114.089			PA0604	53.7183	78.1857			PA0638	10.6037	7.74494
			PA0652,vfr	295.754	411.989			PA0605	21.4873	14.5202			PA0639	34.306	37.9502
			PA0653	35.2888	27.4659			PA0607,rpe	33.1263	24.5726			PA0640	29.316	44.1462
			PA0654,speD	171.403	678.197			PA0608	86.8445	375.291			PA0641	112.274	118.498
			PA0655	112.588	192.262			PA0609,trpE	418.107	1767			PA0643	64.2457	54.2146
			PA0657	107.547	107.751			PA0610,prtN	21.4873	25.6896			PA0644	61.7507	34.0778
			PA0658	45.3714	105.638			PA0611,prtR	356.331	168.658			PA0645	72.9781	74.3515
			PA0659	179.805	145.781			PA0612,ptrB	18.8014	62.5486			PA0649,trpG	371.128	284.239
			PA0660	67.2168	82.3978			PA0613	48.3464	205.517			PA0650,trpD	1216.3	810.121
			PA0661	107.547	42.2553			PA0614	31.3357	44.6775			PA0651,trpC	192.737	118.498
			PA0662,argC	129.392	143.668			PA0629	15.2202	11.1694			PA0652,vfr	300.021	415.904
			PA0663	161.32	122.54			PA0633	56.4042	49.1453			PA0653	40.5434	24.0093
			PA0664	236.939	202.825			PA0634	59.9854	22.3388			PA0654,speD	170.282	638.958
			PA0665	15.1238	46.4808			PA0635	6.26713	5.58469			PA0655	105.413	166.516
			PA0666	84.021	69.7212			PA0636	59.9854	71.4841			PA0657	122.254	118.498
			PA0667	319.28	363.395			PA0638	11.639	5.58469			PA0658	41.1671	78.9984
			PA0668,tyrZ	1115.8	792.287			PA0639	39.3934	36.859			PA0659	218.934	127.017
			PA0668.1	309.197	699.325			PA0640	37.6028	44.6775			PA0660	75.4731	75.126
			PA0668.2	305.837	221.84			PA0641	106.541	132.916			PA0661	84.8293	36.4012
			PA0668.3	65.5364	107.751			PA0643	59.0901	58.0808			PA0662,argC	144.709	117.723
			PA0668.4	1068.75	91117.2			PA0644	51.9277	37.9759			PA0663	155.312	138.635
			PA0669	28.5672	33.8042			PA0645	70.729	79.3026			PA0664	248.25	188.202
			PA0670	5.04126	16.9021			PA0649,trpG	393.934	270.299			PA0665	19.9598	41.8227
			PA0673	11.7629	16.9021			PA0650,trpD	1264.17	804.196			PA0666	62.9982	63.5085
			PA0679	11.7629	6.33829			PA0651,trpC	173.689	120.629			PA0667	387.969	362.463
			PA0690	104.186	145.781			PA0652,vfr	285.602	428.904			PA0668,tyrZ	1150.81	794.631
			PA0701	6.72168	6.33829			PA0653	45.6605	21.2218			PA0668.1	336.822	707.113
			PA0703	8.4021	12.6766			PA0654,speD	173.689	647.824			PA0668.2	268.834	237.77
			PA0704	6.72168	10.5638			PA0655	118.18	166.424			PA0668.3	55.5133	96.8118
			PA0705,migA	94.1036	141.555			PA0657	118.18	125.097			PA0668.4	1058.49	90893.9
			PA0706,cat	72.2581	59.1574			PA0658	54.6136	71.4841			PA0669	30.5635	25.5583
			PA0708	124.351	105.638			PA0659	225.617	131.799			PA0670	7.48494	23.2348
			PA0710,gloA2	30.2476	21.1276			PA0660	84.1586	80.4196			PA0673	9.35617	14.7154
			PA0713	21.8455	16.9021			PA0661	85.9492	32.3912			PA0674,vreA	5.6137	34.8522
			PA0714	8.4021	6.33829			PA0662,argC	152.202	115.045			PA0679	9.97991	8.51944
			PA0722	45.3714	65.4957			PA0663	156.678	144.085			PA0685	4.98996	6.19596
			PA0723,coaB	15.1238	10.5638			PA0664	243.523	195.464			PA0689	14.3461	13.1664
			PA0727	5.04126	14.7894			PA0665	17.9061	44.6775			PA0690	121.006	166.516
			PA0730	43.6909	137.33			PA0666	57.2995	62.5486			PA0697	7.48494	8.51944
			PA0731	73.9385	67.6085			PA0667	370.656	359.654			PA0701	8.10868	6.19596
			PA0732	15.1238	16.9021			PA0668,tyrZ	1111.07	790.793			PA0703	8.73242	7.74494
			PA0734	11.7629	25.3532			PA0668.1	346.483	717.075			PA0705,migA	127.244	115.4
			PA0735	57.1343	23.2404			PA0668.2	289.183	222.271			PA0706,cat	58.0082	63.5085
			PA0736	42.0105	27.4659			PA0668.3	56.4042	101.641			PA0708	124.749	106.88
			PA0739	8.4021	10.5638			PA0668.4	1085.11	91147.8			PA0709	38.6722	7.74494
			PA0740,sdsA1	8.4021	21.1276			PA0669	26.8591	23.4557			PA0710,gloA2	29.316	26.3328
			PA0742	11.7629	23.2404			PA0670	4.47652	23.4557			PA0713	24.326	17.0389
			PA0744	184.846	46.4808			PA0673	17.0108	14.5202			PA0722	41.1671	54.9891
			PA0745	287.352	42.2553			PA0679	13.4296	11.1694			PA0723,coaB	11.2274	10.8429
			PA0746	280.63	21.1276			PA0689	15.2202	11.1694			PA0727	9.35617	13.9409
			PA0747	294.074	59.1574			PA0690	102.96	183.178			PA0730	37.4247	125.468
			PA0749	45.3714	10.5638			PA0701	8.95304	6.70163			PA0731	72.9781	58.8616
			PA0750,ung	179.805	27.4659			PA0703	10.7437	5.58469			PA0732	15.5936	17.8134
			PA0754	60.4951	10.5638			PA0704	6.26713	6.70163			PA0733	6.23745	28.6563
			PA0755,opdH	53.7735	38.0298			PA0705,migA	119.971	115.045			PA0734	8.73242	42.5972
			PA0756	42.0105	10.5638			PA0706,cat	59.0901	59.1977			PA0735	35.5534	18.5879
			PA0757	47.0518	65.4957			PA0707,toxR	6.26713	31.2743			PA0736	36.8009	19.3624
			PA0758	109.227	306.351			PA0708	126.238	103.875			PA0739	8.10868	14.7154
			PA0759	67.2168	50.7063			PA0709	39.3934	7.81857			PA0742	12.4749	24.7838
			PA0760	60.4951	143.668			PA0710,gloA2	28.6497	31.2743			PA0743	19.9598	6.19596
			PA0761,nadB	191.568	160.57			PA0713	25.9638	17.871			PA0744	196.48	50.3421
			PA0762,algU	505.807	1855.01			PA0714	4.47652	10.0524			PA0745	250.122	41.8227
			PA0763,mucA	223.496	1316.25			PA0722	50.137	55.8469			PA0746	276.319	14.7154
			PA0764,mucB	92.4231	363.395			PA0723,coaB	10.7437	11.1694			PA0747	313.12	71.2535
			PA0765,mucC	100.825	99.2999			PA0727	9.84835	16.7541			PA0748	9.35617	7.74494
			PA0766,mucD	571.343	494.387			PA0730	40.2887	125.097			PA0749	37.4247	10.0684
			PA0767,lepA	747.787	1702.89			PA0731	77.8915	64.7824			PA0750,ung	179.638	34.8522
			PA0768,lepB	147.877	169.021			PA0732	8.05774	14.5202			PA0752	19.9598	10.8429
			PA0769	68.8972	84.5106			PA0733	7.16244	27.9235			PA0754	43.0384	8.51944
			PA0770,rnc	70.5777	61.2702			PA0734	7.16244	44.6775			PA0755,opdH	61.127	31.7543
			PA0771,era	230.218	538.755			PA0735	44.7652	16.7541			PA0756	29.316	15.4899
			PA0772,recO	30.2476	21.1276			PA0736	29.545	18.988			PA0757	46.7808	56.5381
			PA0773,pdxJ	58.8147	50.7063			PA0737	5.37183	83.7704			PA0758	107.284	325.288
			PA0774	35.2888	38.0298			PA0739	4.47652	13.4033			PA0759	106.037	51.1166
			PA0775	47.0518	44.3681			PA0740,sdsA1	5.37183	15.6371			PA0760	55.5133	153.35
			PA0777	47.0518	40.1425			PA0741	8.05774	5.58469			PA0761,nadB	182.133	157.997
			PA0778,icp	30.2476	21.1276			PA0742	17.9061	24.5726			PA0762,algU	474.67	1892.86
			PA0779	539.415	249.306			PA0743	13.4296	8.93551			PA0763,mucA	218.311	1315.87
			PA0780,pruR	62.1756	23.2404			PA0744	181.747	53.6131			PA0764,mucB	97.3042	382.6
			PA0782,putA	1020.02	361.283			PA0745	246.209	45.7945			PA0765,mucC	88.5717	88.2924
			PA0783,putP	283.991	111.977			PA0746	284.707	15.6371			PA0766,mucD	606.28	474.765
			PA0784	20.165	27.4659			PA0747	316.042	74.8349			PA0767,lepA	801.512	1667.49
			PA0787	20.165	38.0298			PA0748	6.26713	7.81857			PA0768,lepB	161.55	182.781
			PA0788	10.0825	14.7894			PA0749	25.0685	11.1694			PA0769	78.5918	90.6158
			PA0789	134.434	173.247			PA0750,ung	192.49	32.3912			PA0770,rnc	67.3644	69.7045
			PA0791	11.7629	6.33829			PA0752	19.6967	11.1694			PA0771,era	226.419	537.499
			PA0792,prpD	18.4846	16.9021			PA0754	43.8699	7.81857			PA0772,recO	43.0384	16.2644
			PA0793	149.557	76.0595			PA0755,opdH	62.6713	29.0404			PA0773,pdxJ	82.3343	54.2146
			PA0794	362.971	111.977			PA0756	34.0216	11.1694			PA0774	37.4247	34.8522
			PA0795,prpC	401.621	105.638			PA0757	57.2995	53.6131			PA0775	34.306	32.5288
			PA0796,prpB	603.271	266.208			PA0758	102.96	328.38			PA0777	59.2557	30.2053
			PA0797	159.64	86.6233			PA0759	106.541	51.3792			PA0778,icp	27.4448	24.7838
			PA0798,pmtA	40.3301	16.9021			PA0760	50.137	154.138			PA0779	506.481	257.907
			PA0799	141.155	97.1872			PA0761,nadB	190.7	154.138			PA0780,pruR	58.0082	23.2348
			PA0801	36.9693	232.404			PA0762,algU	487.046	1877.57			PA0782,putA	1029.18	339.229
			PA0804	33.6084	67.6085			PA0763,mucA	206.815	1309.05			PA0783,putP	290.041	111.527
			PA0805	102.506	496.5			PA0764,mucB	93.1117	365.239			PA0784	21.2073	24.0093
			PA0806	8.4021	16.9021			PA0765,mucC	78.7868	91.589			PA0787	24.9498	31.7543
			PA0807,ampDh3	102.506	35.917			PA0766,mucD	596.273	469.114			PA0788	9.97991	15.4899
			PA0809	8.4021	6.33829			PA0767,lepA	838.005	1657.54			PA0789	131.61	185.879
			PA0810	10.0825	6.33829			PA0768,lepB	164.736	186.529			PA0792,prpD	19.9598	24.0093
			PA0811	35.2888	31.6915			PA0769	69.8337	89.3551			PA0793	172.777	73.577
			PA0815	21.8455	10.5638			PA0770,rnc	72.5197	68.1333			PA0794	344.931	106.88
			PA0816	23.5259	78.1723			PA0771,era	211.292	533.897			PA0795,prpC	438.492	100.684
			PA0827	33.6084	8.45106			PA0772,recO	52.823	16.7541			PA0796,prpB	585.072	270.299
			PA0828	11.7629	8.45106			PA0773,pdxJ	80.5774	65.8994			PA0797	183.381	103.782
			PA0830	20.165	38.0298			PA0774	30.4403	39.0929			PA0798,pmtA	33.6822	15.4899
			PA0831,oruR	45.3714	21.1276			PA0775	38.4981	33.5082			PA0799	114.145	99.9098
			PA0832	26.8867	19.0149			PA0776	6.26713	5.58469			PA0801	41.7909	216.084
			PA0833	273.909	716.227			PA0777	54.6136	32.3912			PA0804	34.306	67.381
			PA0834	77.2994	65.4957			PA0778,icp	29.545	26.8065			PA0805	117.264	508.843
			PA0835,pta	156.279	158.457			PA0779	514.8	251.311			PA0806	5.6137	20.1369
			PA0836,ackA	146.197	57.0446			PA0780,pruR	52.823	23.4557			PA0807,ampDh3	90.443	34.8522
			PA0837,slyD	452.033	376.072			PA0782,putA	1025.12	329.497			PA0811	29.9397	23.2348
			PA0838	21.8455	54.9319			PA0783,putP	305.299	121.746			PA0815	39.2959	13.1664
			PA0839	21.8455	124.653			PA0784	17.0108	25.6896			PA0816	20.5836	68.93
			PA0840	18.4846	209.164			PA0787	19.6967	32.3912			PA0826	6.23745	9.29393
			PA0841	30.2476	12.6766			PA0788	17.9061	14.5202			PA0827	20.5836	6.19596
			PA0843,plcR	6.72168	19.0149			PA0789	122.657	189.88			PA0828	10.6037	6.19596
			PA0844,plcH	8.4021	10.5638			PA0792,prpD	20.592	17.871			PA0830	14.3461	32.5288
			PA0846	35.2888	52.8191			PA0793	167.422	70.3671			PA0831,oruR	37.4247	17.8134
			PA0847	13.4434	8.45106			PA0794	366.179	115.045			PA0832	26.1973	16.2644
			PA0848	8.4021	88.7361			PA0795,prpC	419.898	99.4075			PA0833	260.102	743.515
			PA0849,trxB2	53.7735	137.33			PA0796,prpB	583.738	278.118			PA0834	86.7005	74.3515
			PA0851	10.0825	10.5638			PA0797	162.05	106.109			PA0835,pta	167.787	177.359
			PA0852,cbpD	5.04126	6.33829			PA0798,pmtA	42.0793	18.988			PA0836,ackA	145.332	56.5381
			PA0853	10.0825	21.1276			PA0799	102.96	94.9398			PA0837,slyD	426.018	441.462
			PA0854,fumC2	52.093	120.428			PA0801	39.3934	213.335			PA0838	19.9598	51.8911
			PA0856	361.29	494.387			PA0803	5.37183	7.81857			PA0839	14.3461	119.272
			PA0857,bolA	196.609	209.164			PA0804	30.4403	68.1333			PA0840	21.8311	175.81
			PA0858	70.5777	126.766			PA0805	111.018	504.856			PA0841	24.9498	8.51944
			PA0859	16.8042	6.33829			PA0806	5.37183	14.5202			PA0843,plcR	8.73242	23.2348
			PA0860	33.6084	40.1425			PA0807,ampDh3	73.415	26.8065			PA0844,plcH	5.6137	11.6174
			PA0861	228.537	84.5106			PA0810	4.47652	7.81857			PA0846	26.1973	39.4992
			PA0862	149.557	223.953			PA0811	31.3357	23.4557			PA0847	21.2073	14.7154
			PA0863	10.0825	16.9021			PA0812	4.47652	11.1694			PA0848	8.73242	98.3608
			PA0864	5.04126	6.33829			PA0815	23.2779	14.5202			PA0849,trxB2	26.821	135.537
			PA0865,hpd	1880.39	76.0595			PA0816	17.0108	67.0163			PA0851	11.2274	6.97045
			PA0866,aroP2	68.8972	6.33829			PA0826	4.47652	7.81857			PA0852,cbpD	11.2274	8.51944
			PA0867,mliC	115.949	35.917			PA0827	23.2779	6.70163			PA0853	9.35617	26.3328
			PA0868	15.1238	40.1425			PA0828	5.37183	7.81857			PA0854,fumC2	58.632	97.5863
			PA0869,pbpG	77.2994	69.7212			PA0830	16.1155	29.0404			PA0856	363.643	523.558
			PA0870,phhC	840.21	181.698			PA0831,oruR	34.0216	21.2218			PA0857,bolA	184.005	200.594
			PA0871,phhB	620.075	69.7212			PA0832	24.1732	16.7541			PA0858	89.8192	126.243
			PA0872,phhA	1374.58	344.381			PA0833	284.707	748.349			PA0859	11.2274	7.74494
			PA0873,phhR	95.784	84.5106			PA0834	76.1009	67.0163			PA0860	40.5434	36.4012
			PA0874	8.4021	6.33829			PA0835,pta	188.014	175.359			PA0861	217.063	103.782
			PA0876	15.1238	21.1276			PA0836,ackA	140.563	53.6131			PA0862	129.115	209.113
			PA0877	5.04126	19.0149			PA0837,slyD	440.49	437.84			PA0863	18.7123	14.7154
			PA0882	6.72168	14.7894			PA0838	20.592	46.9114			PA0865,hpd	1916.77	75.9005
			PA0886	11.7629	12.6766			PA0839	17.9061	112.811			PA0866,aroP2	59.8795	13.9409
			PA0887,acsA	1552.71	335.93			PA0840	26.8591	166.424			PA0867,mliC	129.115	30.2053
			PA0887.1,P7	5.04126	23.2404			PA0841	32.231	5.58469			PA0868	19.3361	34.0778
			PA0888,aotJ	699.055	350.719			PA0843,plcR	12.5343	22.3388			PA0869,pbpG	85.453	78.9984
			PA0889,aotQ	67.2168	71.834			PA0844,plcH	8.95304	13.4033			PA0870,phhC	910.043	196.722
			PA0890,aotM	126.032	52.8191			PA0846	24.1732	40.2098			PA0871,phhB	616.26	77.4494
			PA0891	206.692	133.104			PA0847	18.8014	12.2863			PA0872,phhA	1391.57	315.994
			PA0892,aotP	201.65	105.638			PA0848	13.4296	89.3551			PA0873,phhR	96.6804	87.5179
			PA0893,argR	100.825	65.4957			PA0849,trxB2	23.2779	139.617			PA0876	22.4548	17.0389
			PA0894	10.0825	23.2404			PA0851	12.5343	6.70163			PA0877	9.35617	20.1369
			PA0895,aruC	1186.38	498.612			PA0852,cbpD	14.3249	11.1694			PA0879	4.98996	6.97045
			PA0896,aruF	475.559	177.472			PA0853	14.3249	29.0404			PA0886	9.97991	7.74494
			PA0897,aruG	290.713	99.2999			PA0854,fumC2	64.4619	93.8228			PA0887,acsA	1541.27	317.543
			PA0898,aruD	178.125	63.3829			PA0855	20.592	7.81857			PA0887.1,P7	6.86119	17.8134
			PA0899,aruB	381.456	179.585			PA0856	352.75	504.856			PA0888,aotJ	700.465	346.973
			PA0900	179.805	82.3978			PA0857,bolA	215.768	194.347			PA0889,aotQ	58.0082	54.9891
			PA0901,aruE	346.167	116.202			PA0858	73.415	130.682			PA0890,aotM	133.481	51.1166
			PA0902	68.8972	35.917			PA0859	13.4296	7.81857			PA0891	218.934	127.017
			PA0903,alaS	715.859	469.034			PA0860	54.6136	37.9759			PA0892,aotP	184.005	101.459
			PA0904,lysC	436.909	300.013			PA0861	220.245	104.992			PA0893,argR	107.284	66.6065
			PA0905,rsmA	1446.84	2776.17			PA0862	135.191	201.049			PA0894	5.6137	19.3624
			PA0905.1	122.671	73.9468			PA0863	15.2202	12.2863			PA0895,aruC	1223.79	477.863
			PA0905.2	99.1448	80.285			PA0865,hpd	1883.72	78.1857			PA0896,aruF	467.808	171.938
			PA0905.3	38.6497	67.6085			PA0866,aroP2	51.9277	11.1694			PA0897,aruG	332.456	117.723
			PA0906	104.186	99.2999			PA0867,mliC	148.621	30.1573			PA0898,aruD	177.767	55.7636
			PA0907	15.1238	38.0298			PA0868	17.0108	34.6251			PA0899,aruB	354.287	177.359
			PA0909	6.72168	14.7894			PA0869,pbpG	90.4257	82.6535			PA0900	151.57	85.9689
			PA0911	38.6497	10.5638			PA0870,phhC	906.943	190.996			PA0901,aruE	336.198	101.459
			PA0912	8.4021	6.33829			PA0871,phhB	575.681	81.5365			PA0902	82.958	38.7247
			PA0913,mgtE	226.857	183.81			PA0872,phhA	1391.3	320.561			PA0903,alaS	718.554	486.382
			PA0915	11.7629	40.1425			PA0873,phhR	94.007	87.1212			PA0904,lysC	390.464	310.572
			PA0916	67.2168	101.413			PA0876	12.5343	20.1049			PA0905,rsmA	1448.34	2786.63
			PA0917,kup	97.4644	179.585			PA0877	8.05774	25.6896			PA0905.1	142.214	72.028
			PA0918	43.6909	33.8042			PA0879	4.47652	6.70163			PA0905.2	67.3644	79.7729
			PA0919	38.6497	21.1276			PA0882	5.37183	14.5202			PA0905.3	35.5534	66.6065
			PA0920	62.1756	57.0446			PA0886	8.05774	7.81857			PA0906	122.878	85.1944
			PA0921	28.5672	27.4659			PA0887,acsA	1533.66	326.146			PA0907	13.0986	43.3717
			PA0922	26.8867	192.262			PA0887.1,P7	5.37183	20.1049			PA0911	46.1571	6.19596
			PA0922.1	8.4021	6.33829			PA0888,aotJ	681.327	344.017			PA0913,mgtE	229.538	175.036
			PA0923,dinB	23.5259	42.2553			PA0889,aotQ	58.1948	55.8469			PA0915	13.7224	33.3033
			PA0924	5.04126	21.1276			PA0890,aotM	113.704	55.8469			PA0916	58.0082	92.1648
			PA0925	26.8867	48.5936			PA0891	196.967	131.799			PA0917,kup	99.1754	178.134
			PA0926	57.1343	69.7212			PA0892,aotP	222.931	97.1737			PA0918	52.3945	31.7543
			PA0927,ldhA	26.8867	14.7894			PA0893,argR	89.5304	67.0163			PA0919	42.4146	27.1073
			PA0928,gacS	92.4231	82.3978			PA0895,aruC	1261.48	489.219			PA0920	59.8795	60.4106
			PA0930	18.4846	23.2404			PA0896,aruF	477.197	176.476			PA0921	34.9297	17.8134
			PA0931,pirA	5.04126	137.33			PA0897,aruG	316.042	129.565			PA0922	28.0685	184.33
			PA0932,cysM	362.971	371.847			PA0898,aruD	170.108	53.6131			PA0922.1	8.10868	8.51944
			PA0933,ygcA	483.961	302.125			PA0899,aruB	388.562	163.073			PA0923,dinB	28.0685	35.6267
			PA0934,relA	1080.51	627.491			PA0900	154.888	91.589			PA0924	16.2174	17.8134
			PA0935	166.362	268.321			PA0901,aruE	356.331	100.524			PA0925	31.811	38.7247
			PA0936,lpxO2	47.0518	35.917			PA0902	80.5774	40.2098			PA0926	67.3644	90.6158
			PA0937	505.807	278.885			PA0903,alaS	674.164	473.582			PA0927,ldhA	24.326	13.9409
			PA0938	470.518	411.989			PA0904,lysC	410.049	322.795			PA0928,gacS	107.908	65.0575
			PA0939	5.04126	6.33829			PA0905,rsmA	1456.66	2826.97			PA0929	5.6137	25.5583
			PA0940	16.8042	19.0149			PA0905.1	129.819	69.2502			PA0930	12.4749	34.0778
			PA0941	28.5672	12.6766			PA0905.2	68.9384	90.472			PA0931,pirA	5.6137	154.124
			PA0942	58.8147	44.3681			PA0905.3	34.9169	60.3147			PA0932,cysM	375.494	364.012
			PA0943	433.549	414.102			PA0906	115.494	94.9398			PA0933,ygcA	495.253	293.533
			PA0944,purN	339.445	285.223			PA0907	10.7437	44.6775			PA0934,relA	1032.92	628.889
			PA0945,purM	253.744	255.644			PA0911	40.2887	5.58469			PA0935	169.035	259.456
			PA0946	124.351	84.5106			PA0912	8.05774	5.58469			PA0936,lpxO2	54.8895	27.8818
			PA0947	280.63	502.838			PA0913,mgtE	243.523	161.956			PA0937	493.382	259.456
			PA0948	92.4231	48.5936			PA0915	15.2202	35.742			PA0938	501.491	378.728
			PA0949,wrbA	100.825	84.5106			PA0916	53.7183	101.641			PA0940	10.6037	13.1664
			PA0950	147.877	44.3681			PA0917,kup	118.18	183.178			PA0941	19.9598	16.2644
			PA0951	164.681	50.7063			PA0918	52.823	33.5082			PA0942	39.2959	40.2737
			PA0953	50.4126	61.2702			PA0919	47.4511	29.0404			PA0943	435.997	405.061
			PA0954	25.2063	35.917			PA0920	57.2995	56.9639			PA0944,purN	364.267	267.201
			PA0955	206.692	166.908			PA0921	33.1263	14.5202			PA0945,purM	271.953	256.358
			PA0956,proS	821.726	585.236			PA0922	22.3826	185.412			PA0946	114.145	95.2628
			PA0958,oprD	956.159	48.5936			PA0922.1	7.16244	7.81857			PA0947	256.983	467.02
			PA0959	119.31	52.8191			PA0923,dinB	35.8122	34.6251			PA0948	109.779	52.6656
			PA0962	341.125	202.825			PA0924	16.1155	20.1049			PA0949,wrbA	117.264	75.9005
			PA0963,aspS	1004.89	642.28			PA0925	24.1732	45.7945			PA0950	146.58	57.3126
			PA0964,pmpR	635.199	143.668			PA0926	55.5089	96.0567			PA0951	130.363	66.6065
			PA0965,ruvC	107.547	164.796			PA0927,ldhA	22.3826	13.4033			PA0952	5.6137	6.19596
			PA0966,ruvA	117.629	135.217			PA0928,gacS	111.913	63.6655			PA0953	58.0082	57.3126
			PA0967,ruvB	268.867	120.428			PA0930	11.639	39.0929			PA0954	34.306	27.1073
			PA0968	188.207	274.659			PA0931,pirA	5.37183	140.734			PA0955	227.043	168.84
			PA0969,tolQ	268.867	240.855			PA0932,cysM	372.447	354.07			PA0956,proS	871.995	578.547
			PA0970,tolR	218.455	249.306			PA0933,ygcA	499.58	299.34			PA0958,oprD	885.094	65.0575
			PA0971,tolA	512.528	990.886			PA0934,relA	1066.31	613.199			PA0959	102.918	55.7636
			PA0972,tolB	927.592	650.731			PA0935	161.155	261.364			PA0960	15.5936	8.51944
			PA0973,oprL	2394.6	1092.3			PA0936,lpxO2	54.6136	30.1573			PA0962	341.188	207.565
			PA0974	186.527	166.908			PA0937	537.183	274.767			PA0963,aspS	968.675	695.496
			PA0975	23.5259	124.653			PA0938	504.056	394.279			PA0964,pmpR	615.012	147.928
			PA0976	25.2063	90.8489			PA0939	4.47652	6.70163			PA0965,ruvC	143.461	169.614
			PA0978	92.4231	73.9468			PA0940	17.0108	12.2863			PA0966,ruvA	145.956	123.145
			PA0979	235.259	1085.96			PA0941	17.9061	12.2863			PA0967,ruvB	223.924	123.145
			PA0986	45.3714	19.0149			PA0942	43.8699	33.5082			PA0968	184.628	249.387
			PA0987	15.1238	14.7894			PA0943	444.966	417.735			PA0969,tolQ	238.894	224.603
			PA0988	23.5259	42.2553			PA0944,purN	360.808	269.182			PA0970,tolR	212.697	246.289
			PA0990	8.4021	25.3532			PA0945,purM	268.591	233.44			PA0971,tolA	482.778	978.961
			PA0991,hptA	31.928	21.1276			PA0946	136.086	106.109			PA0972,tolB	928.756	714.858
			PA0994,cupC3	47.0518	50.7063			PA0947	271.277	491.453			PA0973,oprL	2430.11	1047.12
			PA0995,ogt	38.6497	14.7894			PA0948	97.5882	51.3792			PA0974	180.262	150.252
			PA0998,pqsC	5.04126	12.6766			PA0949,wrbA	119.075	83.7704			PA0975	28.6923	102.233
			PA1000,pqsE	23.5259	10.5638			PA0950	136.086	54.73			PA0976	24.9498	96.0373
			PA1001,phnA	45.3714	10.5638			PA0951	127.133	60.3147			PA0978	89.1955	77.4494
			PA1003,mvfR	47.0518	33.8042			PA0953	58.1948	56.9639			PA0979	230.786	1076.55
			PA1004,nadA	295.754	352.832			PA0954	29.545	32.3912			PA0986	33.6822	24.7838
			PA1005	225.176	137.33			PA0955	226.512	170.892			PA0987	23.7023	20.9113
			PA1006	11.7629	16.9021			PA0956,proS	803.983	591.977			PA0988	34.306	40.2737
			PA1007	89.0623	84.5106			PA0958,oprD	908.734	55.8469			PA0991,hptA	43.6621	17.8134
			PA1008,bcp	70.5777	65.4957			PA0959	109.227	54.73			PA0994,cupC3	47.4046	37.9502
			PA1009	203.331	67.6085			PA0960	14.3249	8.93551			PA0995,ogt	47.4046	20.9113
			PA1010,dapA	435.229	166.908			PA0962	363.494	209.984			PA1000,pqsE	24.326	13.9409
			PA1011	1498.94	454.244			PA0963,aspS	969.615	695.853			PA1001,phnA	44.9096	20.1369
			PA1012	183.166	71.834			PA0964,pmpR	602.54	150.787			PA1003,mvfR	48.0283	40.2737
			PA1013,purC	435.229	300.013			PA0965,ruvC	130.714	175.359			PA1004,nadA	286.299	377.953
			PA1014	6.72168	14.7894			PA0966,ruvA	150.411	118.395			PA1005	226.419	136.311
			PA1015	20.165	19.0149			PA0967,ruvB	251.581	129.565			PA1006	16.8411	20.1369
			PA1016	6.72168	6.33829			PA0968	195.176	245.726			PA1007	93.5617	92.1648
			PA1017,pauA	8.4021	21.1276			PA0969,tolQ	251.581	240.142			PA1008,bcp	53.0183	61.9596
			PA1018	5.04126	6.33829			PA0970,tolR	228.303	233.44			PA1009	227.043	89.8414
			PA1022	5.04126	16.9021			PA0971,tolA	478.093	1009.71			PA1010,dapA	440.987	171.938
			PA1025	6.72168	6.33829			PA0972,tolB	915.001	738.296			PA1011	1487.01	467.02
			PA1026	16.8042	27.4659			PA0973,oprL	2420.9	1055.51			PA1012	175.896	85.1944
			PA1027	15.1238	27.4659			PA0974	179.061	141.851			PA1013,purC	439.116	302.053
			PA1028	11.7629	8.45106			PA0975	26.8591	100.524			PA1014	9.97991	9.29393
			PA1029	26.8867	67.6085			PA0976	29.545	94.9398			PA1015	32.4347	17.0389
			PA1030	30.2476	46.4808			PA0978	70.729	88.2381			PA1016	13.0986	10.8429
			PA1031	309.197	137.33			PA0979	236.36	1087.9			PA1017,pauA	10.6037	20.9113
			PA1032,quiP	149.557	105.638			PA0986	33.1263	23.4557			PA1020	6.86119	6.19596
			PA1033	25.2063	23.2404			PA0987	19.6967	26.8065			PA1022	14.9699	17.8134
			PA1034	100.825	8.45106			PA0988	27.7544	33.5082			PA1023	6.23745	6.97045
			PA1035	119.31	82.3978			PA0990	8.05774	13.4033			PA1025	5.6137	6.97045
			PA1036	21.8455	29.5787			PA0991,hptA	53.7183	17.871			PA1026	15.5936	27.8818
			PA1037	18.4846	16.9021			PA0994,cupC3	47.4511	35.742			PA1027	21.8311	26.3328
			PA1039	50.4126	29.5787			PA0995,ogt	40.2887	21.2218			PA1028	6.86119	7.74494
			PA1040	28.5672	27.4659			PA1000,pqsE	22.3826	12.2863			PA1029	33.6822	68.1555
			PA1041	82.3406	31.6915			PA1001,phnA	34.0216	18.988			PA1030	37.4247	35.6267
			PA1042	31.928	50.7063			PA1002,phnB	4.47652	5.58469			PA1031	266.339	141.732
			PA1043	63.856	114.089			PA1003,mvfR	49.2417	36.859			PA1032,quiP	170.282	102.233
			PA1044	6.72168	6.33829			PA1004,nadA	274.858	377.525			PA1033	43.0384	25.5583
			PA1045	174.764	251.419			PA1005	214.873	139.617			PA1034	112.274	8.51944
			PA1046	40.3301	48.5936			PA1006	11.639	21.2218			PA1035	110.403	91.3903
			PA1047	120.99	61.2702			PA1007	94.007	99.4075			PA1036	17.4648	26.3328
			PA1048	248.702	310.576			PA1008,bcp	63.5666	62.5486			PA1037	9.97991	10.0684
			PA1049,pdxH	117.629	46.4808			PA1009	226.512	86.0043			PA1039	35.5534	34.0778
			PA1050	60.4951	48.5936			PA1010,dapA	486.15	168.658			PA1040	20.5836	15.4899
			PA1051	8.4021	52.8191			PA1011	1563.2	452.36			PA1041	84.8293	33.3033
			PA1052	16.8042	8.45106			PA1012	180.851	82.6535			PA1042	42.4146	53.4401
			PA1053	788.117	435.229			PA1013,purC	403.782	322.795			PA1043	53.0183	88.2924
			PA1054	84.021	61.2702			PA1014	9.84835	6.70163			PA1045	182.757	237.77
			PA1055	11.7629	14.7894			PA1015	25.0685	18.988			PA1046	40.5434	47.2442
			PA1056	70.5777	48.5936			PA1016	7.16244	11.1694			PA1047	116.64	61.9596
			PA1057	21.8455	33.8042			PA1017,pauA	14.3249	25.6896			PA1048	246.379	288.112
			PA1058	23.5259	6.33829			PA1019,mucK	4.47652	8.93551			PA1049,pdxH	119.759	54.9891
			PA1059	8.4021	6.33829			PA1022	12.5343	20.1049			PA1050	54.8895	41.8227
			PA1060	18.4846	12.6766			PA1025	8.05774	8.93551			PA1051	11.8511	42.5972
			PA1061	45.3714	84.5106			PA1026	9.84835	22.3388			PA1052	14.3461	10.8429
			PA1062	10.0825	19.0149			PA1027	18.8014	24.5726			PA1053	797.146	441.462
			PA1064	38.6497	19.0149			PA1028	7.16244	5.58469			PA1054	82.958	75.9005
			PA1065	13.4434	10.5638			PA1029	36.7075	65.8994			PA1055	9.35617	16.2644
			PA1068	122.671	308.464			PA1030	36.7075	41.3267			PA1056	62.3745	41.8227
			PA1069	399.94	384.523			PA1031	290.079	142.968			PA1057	21.2073	25.5583
			PA1070,braG	178.125	10.5638			PA1032,quiP	150.411	90.472			PA1058	24.326	10.8429
			PA1071,braF	272.228	21.1276			PA1033	25.9638	21.2218			PA1060	20.5836	13.1664
			PA1072,braE	120.99	21.1276			PA1034	106.541	6.70163			PA1061	38.0484	100.684
			PA1074,braC	2359.31	340.155			PA1035	103.855	99.4075			PA1062	15.5936	17.0389
			PA1075	40.3301	16.9021			PA1036	18.8014	31.2743			PA1064	48.6521	13.1664
			PA1076	43.6909	10.5638			PA1037	8.05774	10.0524			PA1065	12.4749	11.6174
			PA1077,flgB	50.4126	130.991			PA1039	42.0793	34.6251			PA1068	148.451	298.18
			PA1078,flgC	78.9798	143.668			PA1040	25.0685	16.7541			PA1069	368.633	355.493
			PA1079,flgD	72.2581	128.879			PA1041	79.6821	29.0404			PA1070,braG	187.123	12.3919
			PA1080,flgE	120.99	158.457			PA1042	44.7652	54.73			PA1071,braF	251.993	33.3033
			PA1081,flgF	62.1756	207.051			PA1043	50.137	94.9398			PA1072,braE	105.413	13.9409
			PA1082,flgG	33.6084	65.4957			PA1044	5.37183	12.2863			PA1074,braC	2296	383.375
			PA1083,flgH	35.2888	137.33			PA1045	189.805	253.545			PA1075	51.1471	10.0684
			PA1084,flgI	15.1238	44.3681			PA1046	35.8122	42.4437			PA1076	61.127	13.9409
			PA1085,flgJ	52.093	114.089			PA1047	123.552	58.0808			PA1077,flgB	52.3945	107.655
			PA1086,flgK	70.5777	80.285			PA1048	286.497	284.819			PA1078,flgC	81.0868	127.017
			PA1087,flgL	104.186	135.217			PA1049,pdxH	119.971	53.6131			PA1079,flgD	84.8293	123.145
			PA1088	26.8867	27.4659			PA1050	71.6244	45.7945			PA1080,flgE	130.986	139.409
			PA1089	26.8867	35.917			PA1051	8.95304	49.1453			PA1081,flgF	67.3644	215.309
			PA1090	28.5672	29.5787			PA1052	18.8014	8.93551			PA1082,flgG	39.2959	90.6158
			PA1091,fgtA	305.837	312.689			PA1053	780.705	437.84			PA1083,flgH	29.316	127.792
			PA1092,fliC	11.7629	183.81			PA1054	81.4727	69.2502			PA1084,flgI	19.3361	38.7247
			PA1094,fliD	144.516	291.561			PA1055	8.95304	18.988			PA1085,flgJ	44.9096	100.684
			PA1095	35.2888	190.149			PA1056	65.3572	34.6251			PA1086,flgK	82.3343	80.5474
			PA1096	18.4846	12.6766			PA1057	17.9061	31.2743			PA1087,flgL	122.254	138.635
			PA1097,fleQ	472.198	300.013			PA1058	25.9638	12.2863			PA1088	42.4146	30.2053
			PA1098,fleS	55.4539	82.3978			PA1059	12.5343	5.58469			PA1089	30.5635	34.8522
			PA1099,fleR	62.1756	88.7361			PA1060	21.4873	10.0524			PA1090	26.1973	33.3033
			PA1100,fliE	6.72168	35.917			PA1061	33.1263	100.524			PA1091,fgtA	263.844	295.857
			PA1101,fliF	176.444	291.561			PA1062	14.3249	18.988			PA1092,fliC	8.73242	175.81
			PA1102,fliG	154.599	185.923			PA1064	45.6605	11.1694			PA1094,fliD	121.63	288.112
			PA1103	67.2168	73.9468			PA1065	16.1155	10.0524			PA1095	39.2959	184.33
			PA1104,fliI	43.6909	33.8042			PA1068	135.191	313.86			PA1096	9.35617	17.0389
			PA1106	33.6084	40.1425			PA1069	367.075	355.186			PA1097,fleQ	465.937	267.975
			PA1107	5.04126	14.7894			PA1070,braG	201.443	14.5202			PA1098,fleS	52.3945	89.8414
			PA1109	26.8867	16.9021			PA1071,braF	264.115	29.0404			PA1099,fleR	65.4932	79.7729
			PA1110	15.1238	10.5638			PA1072,braE	124.447	16.7541			PA1100,fliE	9.97991	31.7543
			PA1111	5.04126	67.6085			PA1074,braC	2329.58	380.876			PA1101,fliF	174.648	313.67
			PA1112.1	327.682	143.668			PA1075	42.0793	10.0524			PA1102,fliG	149.075	179.683
			PA1113	11.7629	12.6766			PA1076	70.729	11.1694			PA1103	65.4932	79.7729
			PA1115	122.671	67.6085			PA1077,flgB	52.823	110.577			PA1104,fliI	31.1872	33.3033
			PA1116	18.4846	141.555			PA1078,flgC	73.415	116.162			PA1106	41.7909	33.3033
			PA1117	18.4846	33.8042			PA1079,flgD	71.6244	136.267			PA1109	31.1872	18.5879
			PA1118	18.4846	12.6766			PA1080,flgE	136.086	137.383			PA1110	16.8411	15.4899
			PA1119,yfiB	159.64	23.2404			PA1081,flgF	75.2056	230.089			PA1112	14.9699	20.1369
			PA1120,tpbB	181.485	35.917			PA1082,flgG	28.6497	80.4196			PA1112.1	358.653	137.86
			PA1121,yfiR	47.0518	31.6915			PA1083,flgH	23.2779	134.033			PA1113	11.8511	12.3919
			PA1122	73.9385	27.4659			PA1084,flgI	23.2779	42.4437			PA1115	108.532	72.8025
			PA1123	50.4126	114.089			PA1085,flgJ	44.7652	100.524			PA1116	43.0384	163.418
			PA1124,dgt	92.4231	38.0298			PA1086,flgK	73.415	80.4196			PA1117	11.2274	18.5879
			PA1125	35.2888	16.9021			PA1087,flgL	133.4	126.214			PA1118	18.0886	22.4603
			PA1126	47.0518	8.45106			PA1088	40.2887	22.3388			PA1119,yfiB	160.302	24.0093
			PA1127	47.0518	21.1276			PA1089	31.3357	36.859			PA1120,tpbB	188.371	37.1757
			PA1128	10.0825	8.45106			PA1090	28.6497	30.1573			PA1121,yfiR	47.4046	24.7838
			PA1130,rhlC	6.72168	8.45106			PA1091,fgtA	271.277	294.872			PA1122	81.0868	39.4992
			PA1132	73.9385	16.9021			PA1092,fliC	14.3249	173.125			PA1123	51.1471	101.459
			PA1133	5.04126	8.45106			PA1094,fliD	138.772	287.053			PA1124,dgt	91.6905	44.9207
			PA1135	20.165	21.1276			PA1095	34.9169	185.412			PA1125	38.0484	12.3919
			PA1136	8.4021	10.5638			PA1096	14.3249	18.988			PA1126	37.4247	13.9409
			PA1137	13.4434	107.751			PA1097,fleQ	456.605	277.001			PA1127	29.316	31.7543
			PA1138	18.4846	12.6766			PA1098,fleS	65.3572	81.5365			PA1128	19.3361	6.97045
			PA1139	45.3714	88.7361			PA1099,fleR	45.6605	84.8873			PA1132	71.7306	14.7154
			PA1140	85.7015	42.2553			PA1100,fliE	10.7437	32.3912			PA1135	26.821	13.9409
			PA1141	33.6084	19.0149			PA1101,fliF	177.27	319.444			PA1136	9.97991	10.8429
			PA1145	11.7629	21.1276			PA1102,fliG	170.108	172.009			PA1137	8.10868	106.88
			PA1155,nrdB	781.396	1183.15			PA1103	62.6713	68.1333			PA1138	22.4548	13.1664
			PA1156,nrdA	946.077	2078.96			PA1104,fliI	26.8591	35.742			PA1139	38.0484	85.1944
			PA1157	55.4539	29.5787			PA1106	30.4403	33.5082			PA1140	64.2457	41.0482
			PA1158	31.928	29.5787			PA1109	31.3357	22.3388			PA1141	47.4046	20.9113
			PA1159	243.661	23.2404			PA1110	12.5343	16.7541			PA1145	18.7123	17.0389
			PA1160	161.32	177.472			PA1112	13.4296	21.2218			PA1155,nrdB	784.047	1123.79
			PA1161,rrmA	136.114	154.232			PA1112.1	332.158	130.682			PA1156,nrdA	931.251	1979.61
			PA1162,dapE	53.7735	84.5106			PA1113	14.3249	12.2863			PA1157	53.642	23.2348
			PA1164	21.8455	16.9021			PA1115	101.169	81.5365			PA1158	28.6923	29.4308
			PA1165,pcpS	33.6084	21.1276			PA1116	34.9169	163.073			PA1159	259.478	16.2644
			PA1166	6.72168	14.7894			PA1117	13.4296	22.3388			PA1160	174.025	160.32
			PA1167	5.04126	8.45106			PA1118	18.8014	23.4557			PA1161,rrmA	110.403	157.997
			PA1169	18.4846	54.9319			PA1119,yfiB	177.27	29.0404			PA1162,dapE	56.137	88.2924
			PA1170	31.928	97.1872			PA1120,tpbB	196.967	36.859			PA1163,ndvB	8.73242	8.51944
			PA1171	78.9798	29.5787			PA1121,yfiR	43.8699	21.2218			PA1164	37.4247	17.0389
			PA1172,napC	6.72168	6.33829			PA1122	71.6244	41.3267			PA1165,pcpS	24.326	16.2644
			PA1174,napA	38.6497	25.3532			PA1123	35.8122	104.992			PA1166	8.73242	11.6174
			PA1178,oprH	319.28	285.223			PA1124,dgt	109.227	45.7945			PA1169	27.4448	34.8522
			PA1179,phoP	36.9693	33.8042			PA1125	26.8591	14.5202			PA1170	29.9397	81.3219
			PA1180,phoQ	109.227	109.864			PA1126	29.545	16.7541			PA1171	59.2557	28.6563
			PA1181	305.837	67.6085			PA1127	41.184	27.9235			PA1174,napA	39.9197	17.8134
			PA1182	33.6084	12.6766			PA1128	12.5343	8.93551			PA1178,oprH	303.764	307.474
			PA1183,dctA	73.9385	50.7063			PA1130,rhlC	7.16244	8.93551			PA1179,phoP	36.1772	40.2737
			PA1184	16.8042	35.917			PA1132	67.1478	11.1694			PA1180,phoQ	105.413	120.821
			PA1187	13.4434	27.4659			PA1133	6.26713	12.2863			PA1181	317.486	68.93
			PA1188	18.4846	27.4659			PA1135	37.6028	11.1694			PA1182	29.9397	6.97045
			PA1189	5.04126	21.1276			PA1136	10.7437	10.0524			PA1183,dctA	58.0082	75.9005
			PA1190	8.4021	12.6766			PA1137	7.16244	100.524			PA1184	18.0886	40.2737
			PA1191	13.4434	12.6766			PA1138	26.8591	14.5202			PA1187	16.8411	26.3328
			PA1192	393.218	359.17			PA1139	45.6605	78.1857			PA1188	29.316	22.4603
			PA1193	55.4539	29.5787			PA1140	71.6244	33.5082			PA1189	11.8511	23.2348
			PA1196	33.6084	25.3532			PA1141	44.7652	15.6371			PA1190	11.8511	9.29393
			PA1197	82.3406	202.825			PA1142	17.9061	6.70163			PA1191	11.2274	12.3919
			PA1198	258.785	401.425			PA1145	30.4403	18.988			PA1192	431.008	336.905
			PA1199	208.372	82.3978			PA1148,toxA	4.47652	10.0524			PA1193	45.5334	50.3421
			PA1200	94.1036	27.4659			PA1153	7.16244	6.70163			PA1196	30.5635	23.2348
			PA1201	30.2476	76.0595			PA1155,nrdB	747.579	1161.62			PA1197	98.5516	233.897
			PA1202	181.485	23.2404			PA1156,nrdA	898.886	2016.07			PA1198	243.26	403.512
			PA1203	63.856	57.0446			PA1157	45.6605	21.2218			PA1199	206.459	66.6065
			PA1204	95.784	97.1872			PA1158	27.7544	34.6251			PA1200	92.9379	27.1073
			PA1205	92.4231	67.6085			PA1159	258.743	13.4033			PA1201	46.1571	82.8709
			PA1206	45.3714	31.6915			PA1160	165.631	167.541			PA1202	193.361	21.6858
			PA1207,kefB	181.485	160.57			PA1161,rrmA	118.18	163.073			PA1203	67.9882	48.0187
			PA1208	6.72168	6.33829			PA1162,dapE	54.6136	89.3551			PA1204	104.165	101.459
			PA1210	23.5259	23.2404			PA1163,ndvB	7.16244	10.0524			PA1205	91.0667	76.6749
			PA1222	120.99	114.089			PA1164	34.0216	12.2863			PA1206	40.5434	37.9502
			PA1227	13.4434	19.0149			PA1165,pcpS	15.2202	18.988			PA1207,kefB	196.48	130.89
			PA1228	5.04126	8.45106			PA1166	8.95304	14.5202			PA1208	12.4749	7.74494
			PA1232	5.04126	23.2404			PA1169	29.545	32.3912			PA1210	16.2174	22.4603
			PA1234	25.2063	29.5787			PA1170	29.545	80.4196			PA1222	116.016	121.596
			PA1242	5.04126	10.5638			PA1171	46.5558	29.0404			PA1223	8.10868	13.1664
			PA1243	35.2888	44.3681			PA1173,napB	9.84835	5.58469			PA1226	16.2174	10.8429
			PA1244	6.72168	12.6766			PA1174,napA	37.6028	17.871			PA1227	11.8511	20.1369
			PA1245,aprX	8.4021	61.2702			PA1178,oprH	306.194	304.924			PA1232	6.23745	18.5879
			PA1247,aprE	5.04126	31.6915			PA1179,phoP	34.0216	45.7945			PA1234	22.4548	21.6858
			PA1248,aprF	5.04126	29.5787			PA1180,phoQ	111.018	123.98			PA1235	15.5936	6.19596
			PA1249,aprA	35.2888	78.1723			PA1181	293.66	72.601			PA1243	32.4347	47.2442
			PA1252	28.5672	33.8042			PA1182	27.7544	5.58469			PA1244	11.2274	9.29393
			PA1262	5.04126	42.2553			PA1183,dctA	66.2525	72.601			PA1245,aprX	4.98996	89.8414
			PA1263	90.7427	73.9468			PA1184	17.9061	41.3267			PA1248,aprF	4.98996	29.4308
			PA1264	23.5259	50.7063			PA1187	18.8014	30.1573			PA1249,aprA	39.2959	72.8025
			PA1269	26.8867	8.45106			PA1188	24.1732	18.988			PA1250,aprI	6.23745	10.8429
			PA1271	220.135	236.63			PA1189	4.47652	18.988			PA1252	25.5735	34.0778
			PA1272,cobO	129.392	126.766			PA1190	10.7437	8.93551			PA1262	4.98996	34.0778
			PA1273,cobB	60.4951	27.4659			PA1191	14.3249	11.1694			PA1263	88.5717	76.6749
			PA1274	43.6909	35.917			PA1192	437.804	345.134			PA1264	29.9397	45.6952
			PA1275,cobD	52.093	44.3681			PA1193	48.3464	55.8469			PA1269	19.9598	8.51944
			PA1276,cobC	84.021	54.9319			PA1195	4.47652	10.0524			PA1271	213.944	243.191
			PA1277,cobQ	102.506	82.3978			PA1196	39.3934	17.871			PA1272,cobO	136.6	116.949
			PA1278,cobP	43.6909	33.8042			PA1197	102.96	239.025			PA1273,cobB	57.3845	24.7838
			PA1279,cobU	53.7735	69.7212			PA1198	236.36	390.929			PA1274	54.8895	37.9502
			PA1280	36.9693	33.8042			PA1199	197.862	71.4841			PA1275,cobD	76.7206	37.1757
			PA1281,cobV	11.7629	25.3532			PA1200	99.3788	29.0404			PA1276,cobC	86.0768	41.0482
			PA1283	18.4846	12.6766			PA1201	45.6605	79.3026			PA1277,cobQ	81.0868	89.8414
			PA1287	33.6084	29.5787			PA1202	190.7	18.988			PA1278,cobP	44.9096	29.4308
			PA1288	3685.16	416.215			PA1203	62.6713	53.6131			PA1279,cobU	48.6521	65.832
			PA1290	6.72168	6.33829			PA1204	116.39	92.7059			PA1280	34.9297	33.3033
			PA1291	58.8147	10.5638			PA1205	101.169	84.8873			PA1281,cobV	20.5836	10.8429
			PA1292	42.0105	27.4659			PA1206	45.6605	36.859			PA1283	20.5836	10.8429
			PA1293	161.32	80.285			PA1207,kefB	196.967	129.565			PA1284	12.4749	13.9409
			PA1294,rnd	117.629	209.164			PA1208	13.4296	8.93551			PA1285	10.6037	15.4899
			PA1295	18.4846	27.4659			PA1209	5.37183	5.58469			PA1287	43.6621	29.4308
			PA1296	48.7322	111.977			PA1210	11.639	23.4557			PA1288	3495.46	404.286
			PA1297	21.8455	86.6233			PA1216	5.37183	7.81857			PA1291	50.5233	8.51944
			PA1298	26.8867	19.0149			PA1222	107.437	116.162			PA1292	68.6119	32.5288
			PA1299	8.4021	25.3532			PA1223	12.5343	12.2863			PA1293	151.57	73.577
			PA1300	11.7629	390.861			PA1225	8.05774	5.58469			PA1294,rnd	127.868	216.858
			PA1302	13.4434	403.538			PA1226	14.3249	10.0524			PA1295	37.4247	18.5879
			PA1304	99.1448	90.8489			PA1227	10.7437	25.6896			PA1296	54.8895	136.311
			PA1305	15.1238	38.0298			PA1228	5.37183	7.81857			PA1297	24.326	110.753
			PA1306	55.4539	48.5936			PA1232	7.16244	20.1049			PA1298	23.0786	12.3919
			PA1307	131.073	78.1723			PA1234	19.6967	23.4557			PA1299	14.9699	22.4603
			PA1308	20.165	35.917			PA1235	17.0108	5.58469			PA1300	9.35617	377.953
			PA1309	13.4434	23.2404			PA1242	5.37183	17.871			PA1302	15.5936	372.532
			PA1313	10.0825	52.8191			PA1243	27.7544	46.9114			PA1304	110.403	109.204
			PA1314	11.7629	6.33829			PA1244	10.7437	10.0524			PA1305	20.5836	40.2737
			PA1315	35.2888	10.5638			PA1245,aprX	5.37183	87.1212			PA1306	49.8996	40.2737
			PA1320,cyoD	5.04126	14.7894			PA1248,aprF	8.05774	31.2743			PA1307	137.224	72.028
			PA1321,cyoE	5.04126	8.45106			PA1249,aprA	36.7075	78.1857			PA1308	30.5635	31.7543
			PA1323	16.8042	73.9468			PA1250,aprI	9.84835	10.0524			PA1309	14.9699	20.1369
			PA1325	13.4434	57.0446			PA1252	20.592	39.0929			PA1310,phnW	6.23745	24.7838
			PA1326,ilvA2	13.4434	50.7063			PA1263	94.9023	82.6535			PA1311,phnX	8.10868	13.9409
			PA1327	23.5259	35.917			PA1264	36.7075	48.0284			PA1313	10.6037	44.9207
			PA1328	5.04126	29.5787			PA1269	24.1732	10.0524			PA1315	22.4548	13.1664
			PA1331	273.909	65.4957			PA1271	221.14	246.843			PA1322	6.23745	11.6174
			PA1333	13.4434	14.7894			PA1272,cobO	143.249	116.162			PA1323	18.7123	88.2924
			PA1335	35.2888	8.45106			PA1273,cobB	48.3464	21.2218			PA1324	6.86119	51.8911
			PA1336	50.4126	59.1574			PA1274	52.823	35.742			PA1325	6.86119	49.5676
			PA1337,ansB	184.846	84.5106			PA1275,cobD	72.5197	37.9759			PA1326,ilvA2	15.5936	41.0482
			PA1338,ggt	40.3301	12.6766			PA1276,cobC	78.7868	39.0929			PA1327	26.821	43.3717
			PA1339	31.928	16.9021			PA1277,cobQ	95.7976	91.589			PA1328	11.2274	22.4603
			PA1342	273.909	92.9616			PA1278,cobP	47.4511	30.1573			PA1331	276.319	60.4106
			PA1343	25.2063	52.8191			PA1279,cobU	58.1948	68.1333			PA1333	8.73242	6.97045
			PA1344	13.4434	40.1425			PA1280	24.1732	35.742			PA1336	62.3745	58.0871
			PA1348	5.04126	8.45106			PA1281,cobV	26.8591	11.1694			PA1337,ansB	196.48	78.9984
			PA1353	6.72168	16.9021			PA1282	5.37183	6.70163			PA1338,ggt	38.6722	22.4603
			PA1354	13.4434	8.45106			PA1283	22.3826	15.6371			PA1339	34.9297	24.7838
			PA1357	43.6909	23.2404			PA1284	11.639	12.2863			PA1340	25.5735	9.29393
			PA1359	21.8455	23.2404			PA1285	8.95304	18.988			PA1342	275.695	91.3903
			PA1360	10.0825	21.1276			PA1287	46.5558	30.1573			PA1343	19.9598	56.5381
			PA1361	43.6909	42.2553			PA1288	3468.41	413.267			PA1344	16.8411	29.4308
			PA1362	5.04126	6.33829			PA1290	4.47652	5.58469			PA1348	6.86119	7.74494
			PA1363	21.8455	306.351			PA1291	53.7183	10.0524			PA1353	11.8511	14.7154
			PA1365	18.4846	150.006			PA1292	73.415	35.742			PA1354	12.4749	10.8429
			PA1366	30.2476	14.7894			PA1293	163.841	70.3671			PA1357	41.1671	27.8818
			PA1367	10.0825	21.1276			PA1294,rnd	130.714	214.452			PA1359	12.4749	20.1369
			PA1373,fabF2	75.6189	63.3829			PA1295	40.2887	17.871			PA1360	9.35617	17.8134
			PA1374	20.165	50.7063			PA1296	43.8699	134.033			PA1361	56.7608	32.5288
			PA1375,pdxB	26.8867	46.4808			PA1297	29.545	123.98			PA1363	19.3361	290.435
			PA1376,aceK	161.32	88.7361			PA1298	13.4296	14.5202			PA1364	6.23745	67.381
			PA1377	36.9693	29.5787			PA1299	18.8014	26.8065			PA1365	14.3461	159.546
			PA1379	10.0825	8.45106			PA1300	5.37183	368.59			PA1366	26.821	17.0389
			PA1380	45.3714	31.6915			PA1302	10.7437	386.461			PA1367	23.0786	20.1369
			PA1381	10.0825	14.7894			PA1304	96.6929	111.694			PA1373,fabF2	50.5233	75.126
			PA1382	52.093	63.3829			PA1305	25.0685	34.6251			PA1374	16.8411	47.2442
			PA1383	21.8455	14.7894			PA1306	63.5666	43.5606			PA1375,pdxB	34.306	48.0187
			PA1384,galE	11.7629	12.6766			PA1307	130.714	65.8994			PA1376,aceK	200.846	92.9393
			PA1385	10.0825	8.45106			PA1308	34.0216	29.0404			PA1377	27.4448	29.4308
			PA1386	31.928	10.5638			PA1309	21.4873	18.988			PA1379	10.6037	9.29393
			PA1387	21.8455	16.9021			PA1310,phnW	11.639	29.0404			PA1380	53.0183	33.3033
			PA1389	18.4846	33.8042			PA1311,phnX	8.95304	14.5202			PA1381	13.0986	13.1664
			PA1390	11.7629	10.5638			PA1313	10.7437	49.1453			PA1382	58.632	58.0871
			PA1391	21.8455	10.5638			PA1315	19.6967	12.2863			PA1383	23.0786	14.7154
			PA1392	57.1343	29.5787			PA1322	6.26713	11.1694			PA1384,galE	18.0886	13.1664
			PA1393,cysC	10.0825	8.45106			PA1323	20.592	84.8873			PA1385	19.3361	8.51944
			PA1394	10.0825	8.45106			PA1324	7.16244	50.2622			PA1386	19.3361	9.29393
			PA1396	53.7735	16.9021			PA1325	8.95304	55.8469			PA1387	13.0986	8.51944
			PA1397	50.4126	76.0595			PA1326,ilvA2	20.592	45.7945			PA1388	12.4749	10.0684
			PA1398	20.165	31.6915			PA1327	29.545	35.742			PA1389	20.5836	33.3033
			PA1399	5.04126	14.7894			PA1328	16.1155	21.2218			PA1390	13.7224	10.8429
			PA1400	25.2063	38.0298			PA1331	239.942	52.4961			PA1391	15.5936	16.2644
			PA1403	15.1238	6.33829			PA1333	11.639	8.93551			PA1392	53.642	23.2348
[truncated: 3,271 more rows]

## Sheet: Suppl. Figure 3c
Supplementory Figure 3c (Data need to be lo2 transformed)	BCV		invitro_BR	invitro_ULP	invitro_ULC	invitro_LLP	invitro_LLC	invivo_BR	invivo_ULP	invivo_ULC	invivo_LLC		Inset (normalized reads)		invitro_BR	invitro_ULP	invitro_ULC	invitro_LLP	invitro_LLC	invivo_BR	invivo_ULP	invivo_ULC	invivo_LLC
[truncated: 5,628 more rows]

[truncated: 1 more sheets: Suppl. Figure 3d]
